# Supplementary material for: High-Throughput Profiling of Candida auris Isolates Reveals Clade-Specific Metabolic Differences
Source: Microbiol Spectr. 2023 Apr 25;11(3):e00498-23. doi: 10.1128/spectrum.00498-23 (PMC10269459; doi:10.1128/spectrum.00498-23)
Supplement: Supplemental file 2 — Supplemental material. Download spectrum.00498-23-s0002.xlsx, XLSX file, 0.01 MB [file spectrum.00498-23-s0002.xlsx]

## Sheet: CDC panel
Table S1: Strains used in this study.
C. albicans strain used in this study
Strain	Genotype	Reference
SC5314	wild type reference strain	1Gillum et al., 1984
C. auris strains used in this study
2AR Bank #	Clade	Strain	Country of origin	Source
AR #0381	II -East Asia	B11220	Japan, type strain	auditory canal
AR #0382	I - South Asia
AR #0383	III - Africa	B11221	South Africa	blood
AR #0384	III - Africa	B11222	South Africa	blood
AR #0385	IV - South America	B11244	Venezuela	blood
AR #0386	IV - South America	B11245	Venezuela	blood
AR #0387	I - South Asia	B8441	Pakistan	blood
AR #0388	I - South Asia	B11098	Pakistan	blood
AR #0389	I - South Asia
AR #0390	I - South Asia
1Gillum AM, Tsay EY, Kirsch DR. Isolation of the Candida albicans gene for orotidine-5'-phosphate decarboxylase by complementation of S. cerevisiae ura3 and E. coli pyrF mutations. Mol Gen Genet. 1984;198(2):179-82. doi: 10.1007/BF00328721. PMID: 6394964.
2Access to AR Isolate Bank (CDC & FDA Antibiotic Resistance Isolate Bank): https://wwwn.cdc.gov/arisolatebank/
