# Supplementary material for: High-Throughput Profiling of Candida auris Isolates Reveals Clade-Specific Metabolic Differences
Source: Microbiol Spectr. 2023 Apr 25;11(3):e00498-23. doi: 10.1128/spectrum.00498-23 (PMC10269459; doi:10.1128/spectrum.00498-23)
Supplement: Supplemental file 3 — Supplemental material. Download spectrum.00498-23-s0003.xlsx, XLSX file, 0.7 MB [file spectrum.00498-23-s0003.xlsx]

## Sheet: c_auris_biolog_auc_v2
	Metabolite	Strain	Clade	Source	Plate	Well.ID	mean.AUC.	sd.AUC.	Exponential.growth
1	Negative Control	AR #0381	II	Carbon	PM1	A01	0	0	0
2	Negative Control	AR #0383	III	Carbon	PM1	A01	0	0	0
3	Negative Control	AR #0384	III	Carbon	PM1	A01	0	0	0
4	Negative Control	AR #0385	IV	Carbon	PM1	A01	0	0	0
5	Negative Control	AR #0386	IV	Carbon	PM1	A01	0	0	0
6	Negative Control	AR #0382	I	Carbon	PM1	A01	0	0	0
7	Negative Control	AR #0387	I	Carbon	PM1	A01	0	0	0
8	Negative Control	AR #0388	I	Carbon	PM1	A01	0	0	0
9	Negative Control	AR #0389	I	Carbon	PM1	A01	0	0	0
10	Negative Control	AR #0390	I	Carbon	PM1	A01	0	0	0
11	L-Arabinose	AR #0381	II	Carbon	PM1	A02	1525.17	602.287	1
12	L-Arabinose	AR #0383	III	Carbon	PM1	A02	2809.92	584.496	1
13	L-Arabinose	AR #0384	III	Carbon	PM1	A02	2903.46	107.464	1
14	L-Arabinose	AR #0385	IV	Carbon	PM1	A02	3126.88	494.032	1
15	L-Arabinose	AR #0386	IV	Carbon	PM1	A02	3145.54	715.035	1
16	L-Arabinose	AR #0382	I	Carbon	PM1	A02	3155.62	453.628	1
17	L-Arabinose	AR #0387	I	Carbon	PM1	A02	992.667	177.234	0
18	L-Arabinose	AR #0388	I	Carbon	PM1	A02	3275.67	28.8123	1
19	L-Arabinose	AR #0389	I	Carbon	PM1	A02	2851.62	422.718	1
20	L-Arabinose	AR #0390	I	Carbon	PM1	A02	2337.83	457.252	1
21	N-Acetyl-D-Glucosamine	AR #0381	II	Carbon	PM1	A03	206.833	345.303	0
22	N-Acetyl-D-Glucosamine	AR #0383	III	Carbon	PM1	A03	5535.58	222.236	1
23	N-Acetyl-D-Glucosamine	AR #0384	III	Carbon	PM1	A03	5221.79	436.502	1
24	N-Acetyl-D-Glucosamine	AR #0385	IV	Carbon	PM1	A03	4496.5	384.731	1
25	N-Acetyl-D-Glucosamine	AR #0386	IV	Carbon	PM1	A03	4168.12	671.251	1
26	N-Acetyl-D-Glucosamine	AR #0382	I	Carbon	PM1	A03	5547.96	1113.67	1
27	N-Acetyl-D-Glucosamine	AR #0387	I	Carbon	PM1	A03	4413.04	433.765	1
28	N-Acetyl-D-Glucosamine	AR #0388	I	Carbon	PM1	A03	5996.96	522.528	1
29	N-Acetyl-D-Glucosamine	AR #0389	I	Carbon	PM1	A03	5641.17	160.117	1
30	N-Acetyl-D-Glucosamine	AR #0390	I	Carbon	PM1	A03	4472.25	982.615	1
31	D-Saccharic acid	AR #0381	II	Carbon	PM1	A04	95.9583	166.205	0
32	D-Saccharic acid	AR #0383	III	Carbon	PM1	A04	79.875	28.3386	0
33	D-Saccharic acid	AR #0384	III	Carbon	PM1	A04	78.7917	69.7373	0
34	D-Saccharic acid	AR #0385	IV	Carbon	PM1	A04	0	0	0
35	D-Saccharic acid	AR #0386	IV	Carbon	PM1	A04	0.0833333	0.144338	0
36	D-Saccharic acid	AR #0382	I	Carbon	PM1	A04	0	0	0
37	D-Saccharic acid	AR #0387	I	Carbon	PM1	A04	0.0833333	0.144338	0
38	D-Saccharic acid	AR #0388	I	Carbon	PM1	A04	0.166667	0.288675	0
39	D-Saccharic acid	AR #0389	I	Carbon	PM1	A04	6.20833	10.7531	0
40	D-Saccharic acid	AR #0390	I	Carbon	PM1	A04	0.666667	0.763763	0
41	Succinic acid	AR #0381	II	Carbon	PM1	A05	80.2917	139.069	0
42	Succinic acid	AR #0383	III	Carbon	PM1	A05	1111.79	329.772	0
43	Succinic acid	AR #0384	III	Carbon	PM1	A05	783.75	174.81	0
44	Succinic acid	AR #0385	IV	Carbon	PM1	A05	0	0	0
45	Succinic acid	AR #0386	IV	Carbon	PM1	A05	0	0	0
46	Succinic acid	AR #0382	I	Carbon	PM1	A05	0	0	0
47	Succinic acid	AR #0387	I	Carbon	PM1	A05	218.333	95.1635	0
48	Succinic acid	AR #0388	I	Carbon	PM1	A05	56.75	73.8986	0
49	Succinic acid	AR #0389	I	Carbon	PM1	A05	138.542	53.314	0
50	Succinic acid	AR #0390	I	Carbon	PM1	A05	1403.33	647.307	0
51	D-Galactose	AR #0381	II	Carbon	PM1	A06	0	0	0
52	D-Galactose	AR #0383	III	Carbon	PM1	A06	0.0833333	0.144338	0
53	D-Galactose	AR #0384	III	Carbon	PM1	A06	0	0	0
54	D-Galactose	AR #0385	IV	Carbon	PM1	A06	0	0	0
55	D-Galactose	AR #0386	IV	Carbon	PM1	A06	0	0	0
56	D-Galactose	AR #0382	I	Carbon	PM1	A06	0	0	0
57	D-Galactose	AR #0387	I	Carbon	PM1	A06	0	0	0
58	D-Galactose	AR #0388	I	Carbon	PM1	A06	2.58333	3.44903	0
59	D-Galactose	AR #0389	I	Carbon	PM1	A06	0	0	0
60	D-Galactose	AR #0390	I	Carbon	PM1	A06	0	0	0
61	L-Aspartic acid	AR #0381	II	Carbon	PM1	A07	0	0	0
62	L-Aspartic acid	AR #0383	III	Carbon	PM1	A07	0	0	0
63	L-Aspartic acid	AR #0384	III	Carbon	PM1	A07	0	0	0
64	L-Aspartic acid	AR #0385	IV	Carbon	PM1	A07	0	0	0
65	L-Aspartic acid	AR #0386	IV	Carbon	PM1	A07	0.0833333	0.144338	0
66	L-Aspartic acid	AR #0382	I	Carbon	PM1	A07	0	0	0
67	L-Aspartic acid	AR #0387	I	Carbon	PM1	A07	0	0	0
68	L-Aspartic acid	AR #0388	I	Carbon	PM1	A07	0.0833333	0.144338	0
69	L-Aspartic acid	AR #0389	I	Carbon	PM1	A07	0	0	0
70	L-Aspartic acid	AR #0390	I	Carbon	PM1	A07	3.33333	5.7735	0
71	L-Proline	AR #0381	II	Carbon	PM1	A08	1.33333	1.25831	0
72	L-Proline	AR #0383	III	Carbon	PM1	A08	430.583	145.104	0
73	L-Proline	AR #0384	III	Carbon	PM1	A08	359.542	200.813	0
74	L-Proline	AR #0385	IV	Carbon	PM1	A08	0	0	0
75	L-Proline	AR #0386	IV	Carbon	PM1	A08	3.08333	5.34049	0
76	L-Proline	AR #0382	I	Carbon	PM1	A08	9.375	16.238	0
77	L-Proline	AR #0387	I	Carbon	PM1	A08	50.875	85.9545	0
78	L-Proline	AR #0388	I	Carbon	PM1	A08	15.2917	13.0512	0
79	L-Proline	AR #0389	I	Carbon	PM1	A08	0	0	0
80	L-Proline	AR #0390	I	Carbon	PM1	A08	3.58333	6.20652	0
81	D-Alanine	AR #0381	II	Carbon	PM1	A09	0	0	0
82	D-Alanine	AR #0383	III	Carbon	PM1	A09	0.5	0.433013	0
83	D-Alanine	AR #0384	III	Carbon	PM1	A09	4.25	6.20861	0
84	D-Alanine	AR #0385	IV	Carbon	PM1	A09	0	0	0
85	D-Alanine	AR #0386	IV	Carbon	PM1	A09	0.0833333	0.144338	0
86	D-Alanine	AR #0382	I	Carbon	PM1	A09	0	0	0
87	D-Alanine	AR #0387	I	Carbon	PM1	A09	0	0	0
88	D-Alanine	AR #0388	I	Carbon	PM1	A09	8	8.26136	0
89	D-Alanine	AR #0389	I	Carbon	PM1	A09	0	0	0
90	D-Alanine	AR #0390	I	Carbon	PM1	A09	0	0	0
91	D-Trehalose	AR #0381	II	Carbon	PM1	A10	2577.71	867.331	1
92	D-Trehalose	AR #0383	III	Carbon	PM1	A10	3975.79	170.311	1
93	D-Trehalose	AR #0384	III	Carbon	PM1	A10	4000.04	381.833	1
94	D-Trehalose	AR #0385	IV	Carbon	PM1	A10	4042.08	262.13	1
95	D-Trehalose	AR #0386	IV	Carbon	PM1	A10	4147.04	849.455	1
96	D-Trehalose	AR #0382	I	Carbon	PM1	A10	3781.54	865.848	1
97	D-Trehalose	AR #0387	I	Carbon	PM1	A10	2165.21	228.047	1
98	D-Trehalose	AR #0388	I	Carbon	PM1	A10	5486.71	636.639	1
99	D-Trehalose	AR #0389	I	Carbon	PM1	A10	5678.67	188.586	1
100	D-Trehalose	AR #0390	I	Carbon	PM1	A10	4190.71	963.278	1
101	D-Mannose	AR #0381	II	Carbon	PM1	A11	2961.42	848.564	1
102	D-Mannose	AR #0383	III	Carbon	PM1	A11	5693.46	309.385	1
103	D-Mannose	AR #0384	III	Carbon	PM1	A11	5461.29	422.442	1
104	D-Mannose	AR #0385	IV	Carbon	PM1	A11	5818.96	394.046	1
105	D-Mannose	AR #0386	IV	Carbon	PM1	A11	5664.92	1098.67	1
106	D-Mannose	AR #0382	I	Carbon	PM1	A11	5413.75	1029.95	1
107	D-Mannose	AR #0387	I	Carbon	PM1	A11	4208.79	183.914	1
108	D-Mannose	AR #0388	I	Carbon	PM1	A11	5976.58	657.951	1
109	D-Mannose	AR #0389	I	Carbon	PM1	A11	6203.71	129.985	1
110	D-Mannose	AR #0390	I	Carbon	PM1	A11	4581.83	982.914	1
111	Dulcitol	AR #0381	II	Carbon	PM1	A12	144.125	226.859	0
112	Dulcitol	AR #0383	III	Carbon	PM1	A12	360.542	266.438	0
113	Dulcitol	AR #0384	III	Carbon	PM1	A12	364.792	115.548	0
114	Dulcitol	AR #0385	IV	Carbon	PM1	A12	52.2917	36.8886	0
115	Dulcitol	AR #0386	IV	Carbon	PM1	A12	85.4583	117.667	0
116	Dulcitol	AR #0382	I	Carbon	PM1	A12	58.6667	37.4844	0
117	Dulcitol	AR #0387	I	Carbon	PM1	A12	74.6667	85.4362	0
118	Dulcitol	AR #0388	I	Carbon	PM1	A12	232.583	193.961	0
119	Dulcitol	AR #0389	I	Carbon	PM1	A12	95.0833	122.265	0
120	Dulcitol	AR #0390	I	Carbon	PM1	A12	105.667	83.5644	0
121	D-Serine	AR #0381	II	Carbon	PM1	B01	245.5	348.075	0
122	D-Serine	AR #0383	III	Carbon	PM1	B01	2.54167	0.850857	0
123	D-Serine	AR #0384	III	Carbon	PM1	B01	2.83333	2.5658	0
124	D-Serine	AR #0385	IV	Carbon	PM1	B01	4.08333	2.60208	0
125	D-Serine	AR #0386	IV	Carbon	PM1	B01	1.5	1.63936	0
126	D-Serine	AR #0382	I	Carbon	PM1	B01	0.833333	0.763763	0
127	D-Serine	AR #0387	I	Carbon	PM1	B01	2.75	1.39194	0
128	D-Serine	AR #0388	I	Carbon	PM1	B01	10.875	16.5118	0
129	D-Serine	AR #0389	I	Carbon	PM1	B01	2.25	1.52069	0
130	D-Serine	AR #0390	I	Carbon	PM1	B01	3.25	3.03109	0
131	D-Sorbitol	AR #0381	II	Carbon	PM1	B02	658.292	448.362	0
132	D-Sorbitol	AR #0383	III	Carbon	PM1	B02	1269.79	346.868	0
133	D-Sorbitol	AR #0384	III	Carbon	PM1	B02	751.917	244.618	0
134	D-Sorbitol	AR #0385	IV	Carbon	PM1	B02	0	0	0
135	D-Sorbitol	AR #0386	IV	Carbon	PM1	B02	0	0	0
136	D-Sorbitol	AR #0382	I	Carbon	PM1	B02	0.5	0.866025	0
137	D-Sorbitol	AR #0387	I	Carbon	PM1	B02	277.167	74.2178	0
138	D-Sorbitol	AR #0388	I	Carbon	PM1	B02	155.458	157.42	0
139	D-Sorbitol	AR #0389	I	Carbon	PM1	B02	240.292	146.666	0
140	D-Sorbitol	AR #0390	I	Carbon	PM1	B02	359.083	309.267	0
141	Glycerol	AR #0381	II	Carbon	PM1	B03	141.292	244.075	0
142	Glycerol	AR #0383	III	Carbon	PM1	B03	503.25	110.336	0
143	Glycerol	AR #0384	III	Carbon	PM1	B03	327.208	250.146	0
144	Glycerol	AR #0385	IV	Carbon	PM1	B03	0	0	0
145	Glycerol	AR #0386	IV	Carbon	PM1	B03	0	0	0
146	Glycerol	AR #0382	I	Carbon	PM1	B03	0	0	0
147	Glycerol	AR #0387	I	Carbon	PM1	B03	1.95833	2.48223	0
148	Glycerol	AR #0388	I	Carbon	PM1	B03	119.917	110.957	0
149	Glycerol	AR #0389	I	Carbon	PM1	B03	0	0	0
150	Glycerol	AR #0390	I	Carbon	PM1	B03	1036.33	596.488	0
151	L-Fucose	AR #0381	II	Carbon	PM1	B04	0	0	0
152	L-Fucose	AR #0383	III	Carbon	PM1	B04	0	0	0
153	L-Fucose	AR #0384	III	Carbon	PM1	B04	0	0	0
154	L-Fucose	AR #0385	IV	Carbon	PM1	B04	1.75	3.03109	0
155	L-Fucose	AR #0386	IV	Carbon	PM1	B04	44.4583	77.0041	0
156	L-Fucose	AR #0382	I	Carbon	PM1	B04	0	0	0
157	L-Fucose	AR #0387	I	Carbon	PM1	B04	0	0	0
158	L-Fucose	AR #0388	I	Carbon	PM1	B04	71.25	47.1671	0
159	L-Fucose	AR #0389	I	Carbon	PM1	B04	0	0	0
160	L-Fucose	AR #0390	I	Carbon	PM1	B04	0	0	0
161	D-Glucuronic acid	AR #0381	II	Carbon	PM1	B05	0.833333	1.44338	0
162	D-Glucuronic acid	AR #0383	III	Carbon	PM1	B05	0	0	0
163	D-Glucuronic acid	AR #0384	III	Carbon	PM1	B05	0.166667	0.288675	0
164	D-Glucuronic acid	AR #0385	IV	Carbon	PM1	B05	0	0	0
165	D-Glucuronic acid	AR #0386	IV	Carbon	PM1	B05	0	0	0
166	D-Glucuronic acid	AR #0382	I	Carbon	PM1	B05	0	0	0
167	D-Glucuronic acid	AR #0387	I	Carbon	PM1	B05	0	0	0
168	D-Glucuronic acid	AR #0388	I	Carbon	PM1	B05	0.333333	0.57735	0
169	D-Glucuronic acid	AR #0389	I	Carbon	PM1	B05	0	0	0
170	D-Glucuronic acid	AR #0390	I	Carbon	PM1	B05	61.2083	106.016	0
171	D-Gluconic acid	AR #0381	II	Carbon	PM1	B06	0	0	0
172	D-Gluconic acid	AR #0383	III	Carbon	PM1	B06	154.708	53.8656	0
173	D-Gluconic acid	AR #0384	III	Carbon	PM1	B06	79.7917	68.5422	0
174	D-Gluconic acid	AR #0385	IV	Carbon	PM1	B06	0.166667	0.288675	0
175	D-Gluconic acid	AR #0386	IV	Carbon	PM1	B06	6.08333	6.39499	0
176	D-Gluconic acid	AR #0382	I	Carbon	PM1	B06	17.2917	15.022	0
177	D-Gluconic acid	AR #0387	I	Carbon	PM1	B06	634	150.234	0
178	D-Gluconic acid	AR #0388	I	Carbon	PM1	B06	11.6667	12.509	0
179	D-Gluconic acid	AR #0389	I	Carbon	PM1	B06	0	0	0
180	D-Gluconic acid	AR #0390	I	Carbon	PM1	B06	124.625	180.909	0
181	DL-a-Glycerol Phosphate	AR #0381	II	Carbon	PM1	B07	0	0	0
182	DL-a-Glycerol Phosphate	AR #0383	III	Carbon	PM1	B07	30.125	21.6207	0
183	DL-a-Glycerol Phosphate	AR #0384	III	Carbon	PM1	B07	17.7917	16.6988	0
184	DL-a-Glycerol Phosphate	AR #0385	IV	Carbon	PM1	B07	0	0	0
185	DL-a-Glycerol Phosphate	AR #0386	IV	Carbon	PM1	B07	0	0	0
186	DL-a-Glycerol Phosphate	AR #0382	I	Carbon	PM1	B07	0	0	0
187	DL-a-Glycerol Phosphate	AR #0387	I	Carbon	PM1	B07	0	0	0
188	DL-a-Glycerol Phosphate	AR #0388	I	Carbon	PM1	B07	0	0	0
189	DL-a-Glycerol Phosphate	AR #0389	I	Carbon	PM1	B07	0	0	0
190	DL-a-Glycerol Phosphate	AR #0390	I	Carbon	PM1	B07	0	0	0
191	D-Xylose	AR #0381	II	Carbon	PM1	B08	1240.08	462.432	0
192	D-Xylose	AR #0383	III	Carbon	PM1	B08	1950.83	679.539	0
193	D-Xylose	AR #0384	III	Carbon	PM1	B08	1482.62	352.213	0
194	D-Xylose	AR #0385	IV	Carbon	PM1	B08	1810.5	641.264	0
195	D-Xylose	AR #0386	IV	Carbon	PM1	B08	1469.75	1090.82	0
196	D-Xylose	AR #0382	I	Carbon	PM1	B08	978.792	706.433	0
197	D-Xylose	AR #0387	I	Carbon	PM1	B08	725.167	276.621	0
198	D-Xylose	AR #0388	I	Carbon	PM1	B08	2154.88	584.389	0
199	D-Xylose	AR #0389	I	Carbon	PM1	B08	2187.75	197.368	0
200	D-Xylose	AR #0390	I	Carbon	PM1	B08	906.292	391.835	0
201	L-Lactic acid	AR #0381	II	Carbon	PM1	B09	0	0	0
202	L-Lactic acid	AR #0383	III	Carbon	PM1	B09	178.917	52.2071	0
203	L-Lactic acid	AR #0384	III	Carbon	PM1	B09	107.958	114.841	0
204	L-Lactic acid	AR #0385	IV	Carbon	PM1	B09	0	0	0
205	L-Lactic acid	AR #0386	IV	Carbon	PM1	B09	0	0	0
206	L-Lactic acid	AR #0382	I	Carbon	PM1	B09	0	0	0
207	L-Lactic acid	AR #0387	I	Carbon	PM1	B09	0	0	0
208	L-Lactic acid	AR #0388	I	Carbon	PM1	B09	3.83333	4.15582	0
209	L-Lactic acid	AR #0389	I	Carbon	PM1	B09	0	0	0
210	L-Lactic acid	AR #0390	I	Carbon	PM1	B09	2.625	4.54663	0
211	Formic acid	AR #0381	II	Carbon	PM1	B10	0	0	0
212	Formic acid	AR #0383	III	Carbon	PM1	B10	8.25	13.5318	0
213	Formic acid	AR #0384	III	Carbon	PM1	B10	0.166667	0.288675	0
214	Formic acid	AR #0385	IV	Carbon	PM1	B10	0.0833333	0.144338	0
215	Formic acid	AR #0386	IV	Carbon	PM1	B10	0	0	0
216	Formic acid	AR #0382	I	Carbon	PM1	B10	0	0	0
217	Formic acid	AR #0387	I	Carbon	PM1	B10	0	0	0
218	Formic acid	AR #0388	I	Carbon	PM1	B10	0	0	0
219	Formic acid	AR #0389	I	Carbon	PM1	B10	0	0	0
220	Formic acid	AR #0390	I	Carbon	PM1	B10	0	0	0
221	D-Mannitol	AR #0381	II	Carbon	PM1	B11	738.625	678.937	0
222	D-Mannitol	AR #0383	III	Carbon	PM1	B11	1379.25	307.9	0
223	D-Mannitol	AR #0384	III	Carbon	PM1	B11	883.292	343.929	0
224	D-Mannitol	AR #0385	IV	Carbon	PM1	B11	6.25	8.44467	0
225	D-Mannitol	AR #0386	IV	Carbon	PM1	B11	4.91667	7.45961	0
226	D-Mannitol	AR #0382	I	Carbon	PM1	B11	103.917	125.085	0
227	D-Mannitol	AR #0387	I	Carbon	PM1	B11	223.167	218.619	0
228	D-Mannitol	AR #0388	I	Carbon	PM1	B11	281.167	214.724	0
229	D-Mannitol	AR #0389	I	Carbon	PM1	B11	329.042	169.686	0
230	D-Mannitol	AR #0390	I	Carbon	PM1	B11	388.375	431.73	0
231	L-Glutamic acid	AR #0381	II	Carbon	PM1	B12	178.5	232.331	0
232	L-Glutamic acid	AR #0383	III	Carbon	PM1	B12	860.75	432.82	0
233	L-Glutamic acid	AR #0384	III	Carbon	PM1	B12	568.375	207.052	0
234	L-Glutamic acid	AR #0385	IV	Carbon	PM1	B12	175.792	168.249	0
235	L-Glutamic acid	AR #0386	IV	Carbon	PM1	B12	43.5833	40.044	0
236	L-Glutamic acid	AR #0382	I	Carbon	PM1	B12	11.2083	11.3787	0
237	L-Glutamic acid	AR #0387	I	Carbon	PM1	B12	343.833	531.191	0
238	L-Glutamic acid	AR #0388	I	Carbon	PM1	B12	214.25	248.112	0
239	L-Glutamic acid	AR #0389	I	Carbon	PM1	B12	157.542	180.072	0
240	L-Glutamic acid	AR #0390	I	Carbon	PM1	B12	595.208	297.086	0
241	D-Glucose-6-Phosphate	AR #0381	II	Carbon	PM1	C01	87.1667	104.538	0
242	D-Glucose-6-Phosphate	AR #0383	III	Carbon	PM1	C01	7.83333	3.17543	0
243	D-Glucose-6-Phosphate	AR #0384	III	Carbon	PM1	C01	0	0	0
244	D-Glucose-6-Phosphate	AR #0385	IV	Carbon	PM1	C01	5.79167	3.34555	0
245	D-Glucose-6-Phosphate	AR #0386	IV	Carbon	PM1	C01	2.58333	4.47446	0
246	D-Glucose-6-Phosphate	AR #0382	I	Carbon	PM1	C01	0	0	0
247	D-Glucose-6-Phosphate	AR #0387	I	Carbon	PM1	C01	11.625	7.93824	0
248	D-Glucose-6-Phosphate	AR #0388	I	Carbon	PM1	C01	0.333333	0.57735	0
249	D-Glucose-6-Phosphate	AR #0389	I	Carbon	PM1	C01	2.45833	0.260208	0
250	D-Glucose-6-Phosphate	AR #0390	I	Carbon	PM1	C01	0.583333	0.629153	0
251	D-Galactonic acid-g-Lactone	AR #0381	II	Carbon	PM1	C02	257	369.174	0
252	D-Galactonic acid-g-Lactone	AR #0383	III	Carbon	PM1	C02	0	0	0
253	D-Galactonic acid-g-Lactone	AR #0384	III	Carbon	PM1	C02	0	0	0
254	D-Galactonic acid-g-Lactone	AR #0385	IV	Carbon	PM1	C02	0	0	0
255	D-Galactonic acid-g-Lactone	AR #0386	IV	Carbon	PM1	C02	0	0	0
256	D-Galactonic acid-g-Lactone	AR #0382	I	Carbon	PM1	C02	0	0	0
257	D-Galactonic acid-g-Lactone	AR #0387	I	Carbon	PM1	C02	0	0	0
258	D-Galactonic acid-g-Lactone	AR #0388	I	Carbon	PM1	C02	0	0	0
259	D-Galactonic acid-g-Lactone	AR #0389	I	Carbon	PM1	C02	0	0	0
260	D-Galactonic acid-g-Lactone	AR #0390	I	Carbon	PM1	C02	0	0	0
261	DL-Malic acid	AR #0381	II	Carbon	PM1	C03	0	0	0
262	DL-Malic acid	AR #0383	III	Carbon	PM1	C03	0	0	0
263	DL-Malic acid	AR #0384	III	Carbon	PM1	C03	0	0	0
264	DL-Malic acid	AR #0385	IV	Carbon	PM1	C03	0	0	0
265	DL-Malic acid	AR #0386	IV	Carbon	PM1	C03	0	0	0
266	DL-Malic acid	AR #0382	I	Carbon	PM1	C03	0	0	0
267	DL-Malic acid	AR #0387	I	Carbon	PM1	C03	0	0	0
268	DL-Malic acid	AR #0388	I	Carbon	PM1	C03	0	0	0
269	DL-Malic acid	AR #0389	I	Carbon	PM1	C03	87.25	21.7511	0
270	DL-Malic acid	AR #0390	I	Carbon	PM1	C03	0	0	0
271	D-Ribose	AR #0381	II	Carbon	PM1	C04	1997.33	553.25	1
272	D-Ribose	AR #0383	III	Carbon	PM1	C04	2919.83	696.298	0
273	D-Ribose	AR #0384	III	Carbon	PM1	C04	2183.46	244.686	0
274	D-Ribose	AR #0385	IV	Carbon	PM1	C04	3738.04	357.205	1
275	D-Ribose	AR #0386	IV	Carbon	PM1	C04	3084.38	1085.93	1
276	D-Ribose	AR #0382	I	Carbon	PM1	C04	3198.75	826.894	1
277	D-Ribose	AR #0387	I	Carbon	PM1	C04	1226.38	367.064	0
278	D-Ribose	AR #0388	I	Carbon	PM1	C04	3210.12	175.46	1
279	D-Ribose	AR #0389	I	Carbon	PM1	C04	3281.42	66.1875	1
280	D-Ribose	AR #0390	I	Carbon	PM1	C04	2211.08	725.768	1
281	Tween 20	AR #0381	II	Carbon	PM1	C05	0	0	0
282	Tween 20	AR #0383	III	Carbon	PM1	C05	0	0	0
283	Tween 20	AR #0384	III	Carbon	PM1	C05	0	0	0
284	Tween 20	AR #0385	IV	Carbon	PM1	C05	0	0	0
285	Tween 20	AR #0386	IV	Carbon	PM1	C05	0	0	0
286	Tween 20	AR #0382	I	Carbon	PM1	C05	0	0	0
287	Tween 20	AR #0387	I	Carbon	PM1	C05	0	0	0
288	Tween 20	AR #0388	I	Carbon	PM1	C05	0	0	0
289	Tween 20	AR #0389	I	Carbon	PM1	C05	0	0	0
290	Tween 20	AR #0390	I	Carbon	PM1	C05	0	0	0
291	L-Rhamnose	AR #0381	II	Carbon	PM1	C06	2.33333	2.08167	0
292	L-Rhamnose	AR #0383	III	Carbon	PM1	C06	175.125	16.092	0
293	L-Rhamnose	AR #0384	III	Carbon	PM1	C06	97.25	107.406	0
294	L-Rhamnose	AR #0385	IV	Carbon	PM1	C06	15.5	26.8468	0
295	L-Rhamnose	AR #0386	IV	Carbon	PM1	C06	198.208	196.065	0
296	L-Rhamnose	AR #0382	I	Carbon	PM1	C06	190.542	165.05	0
297	L-Rhamnose	AR #0387	I	Carbon	PM1	C06	0	0	0
298	L-Rhamnose	AR #0388	I	Carbon	PM1	C06	374.458	249.059	0
299	L-Rhamnose	AR #0389	I	Carbon	PM1	C06	54.75	94.8298	0
300	L-Rhamnose	AR #0390	I	Carbon	PM1	C06	433.333	374.96	0
301	D-Fructose	AR #0381	II	Carbon	PM1	C07	2601.71	907.461	1
302	D-Fructose	AR #0383	III	Carbon	PM1	C07	5522.17	329.887	1
303	D-Fructose	AR #0384	III	Carbon	PM1	C07	4929.96	610.381	1
304	D-Fructose	AR #0385	IV	Carbon	PM1	C07	5299.21	366.142	1
305	D-Fructose	AR #0386	IV	Carbon	PM1	C07	4862.5	951.619	1
306	D-Fructose	AR #0382	I	Carbon	PM1	C07	5089.92	1073.49	1
307	D-Fructose	AR #0387	I	Carbon	PM1	C07	3965.75	210.145	1
308	D-Fructose	AR #0388	I	Carbon	PM1	C07	5080.67	805.395	1
309	D-Fructose	AR #0389	I	Carbon	PM1	C07	5782.58	254.574	1
310	D-Fructose	AR #0390	I	Carbon	PM1	C07	3834.12	1035.94	1
311	Acetic acid	AR #0381	II	Carbon	PM1	C08	6.5	5.76628	0
312	Acetic acid	AR #0383	III	Carbon	PM1	C08	1129.5	309.56	0
313	Acetic acid	AR #0384	III	Carbon	PM1	C08	745.333	315.993	0
314	Acetic acid	AR #0385	IV	Carbon	PM1	C08	124.083	177.657	0
315	Acetic acid	AR #0386	IV	Carbon	PM1	C08	166.333	226.757	0
316	Acetic acid	AR #0382	I	Carbon	PM1	C08	0	0	0
317	Acetic acid	AR #0387	I	Carbon	PM1	C08	83.4167	135.896	0
318	Acetic acid	AR #0388	I	Carbon	PM1	C08	225.167	241.99	0
319	Acetic acid	AR #0389	I	Carbon	PM1	C08	630.625	392.631	0
320	Acetic acid	AR #0390	I	Carbon	PM1	C08	0	0	0
321	a-D-Glucose	AR #0381	II	Carbon	PM1	C09	3130.46	859.185	1
322	a-D-Glucose	AR #0383	III	Carbon	PM1	C09	6159.12	265.218	1
323	a-D-Glucose	AR #0384	III	Carbon	PM1	C09	5529.67	487.326	1
324	a-D-Glucose	AR #0385	IV	Carbon	PM1	C09	5798.79	413.436	1
325	a-D-Glucose	AR #0386	IV	Carbon	PM1	C09	5269.54	1074.6	1
326	a-D-Glucose	AR #0382	I	Carbon	PM1	C09	5264.75	1063.99	1
327	a-D-Glucose	AR #0387	I	Carbon	PM1	C09	4051.75	247.651	1
328	a-D-Glucose	AR #0388	I	Carbon	PM1	C09	5776.38	592.667	1
329	a-D-Glucose	AR #0389	I	Carbon	PM1	C09	6141.12	275.477	1
330	a-D-Glucose	AR #0390	I	Carbon	PM1	C09	4160.46	972.523	1
331	Maltose	AR #0381	II	Carbon	PM1	C10	564.792	600.404	0
332	Maltose	AR #0383	III	Carbon	PM1	C10	4229.25	405.363	1
333	Maltose	AR #0384	III	Carbon	PM1	C10	3407.42	482.966	1
334	Maltose	AR #0385	IV	Carbon	PM1	C10	3995.75	275.938	1
335	Maltose	AR #0386	IV	Carbon	PM1	C10	3279.08	861.632	1
336	Maltose	AR #0382	I	Carbon	PM1	C10	3577.29	935.544	1
337	Maltose	AR #0387	I	Carbon	PM1	C10	3326.71	300.657	1
338	Maltose	AR #0388	I	Carbon	PM1	C10	3507.08	642.441	1
339	Maltose	AR #0389	I	Carbon	PM1	C10	4791.12	180.783	1
340	Maltose	AR #0390	I	Carbon	PM1	C10	2694.29	962.734	1
341	D-Melibiose	AR #0381	II	Carbon	PM1	C11	18.4167	28.2647	0
342	D-Melibiose	AR #0383	III	Carbon	PM1	C11	357.208	185.797	0
343	D-Melibiose	AR #0384	III	Carbon	PM1	C11	78.1667	78.1927	0
344	D-Melibiose	AR #0385	IV	Carbon	PM1	C11	0.5	0.5	0
345	D-Melibiose	AR #0386	IV	Carbon	PM1	C11	0	0	0
346	D-Melibiose	AR #0382	I	Carbon	PM1	C11	0	0	0
347	D-Melibiose	AR #0387	I	Carbon	PM1	C11	27.25	46.5504	0
348	D-Melibiose	AR #0388	I	Carbon	PM1	C11	0.416667	0.721688	0
349	D-Melibiose	AR #0389	I	Carbon	PM1	C11	3.5	6.06218	0
350	D-Melibiose	AR #0390	I	Carbon	PM1	C11	2.20833	3.82495	0
351	Thymidine	AR #0381	II	Carbon	PM1	C12	218.417	322.959	0
352	Thymidine	AR #0383	III	Carbon	PM1	C12	613.125	445.575	0
353	Thymidine	AR #0384	III	Carbon	PM1	C12	204.833	146.247	0
354	Thymidine	AR #0385	IV	Carbon	PM1	C12	99.2917	125.567	0
355	Thymidine	AR #0386	IV	Carbon	PM1	C12	0.916667	1.18145	0
356	Thymidine	AR #0382	I	Carbon	PM1	C12	0	0	0
357	Thymidine	AR #0387	I	Carbon	PM1	C12	178.042	277.43	0
358	Thymidine	AR #0388	I	Carbon	PM1	C12	26.6667	19.6363	0
359	Thymidine	AR #0389	I	Carbon	PM1	C12	130.792	194.82	0
360	Thymidine	AR #0390	I	Carbon	PM1	C12	227.75	75.8798	0
361	L-Asparagine	AR #0381	II	Carbon	PM1	D01	125.292	188.414	0
362	L-Asparagine	AR #0383	III	Carbon	PM1	D01	57.2083	32.411	0
363	L-Asparagine	AR #0384	III	Carbon	PM1	D01	10.5	15.4576	0
364	L-Asparagine	AR #0385	IV	Carbon	PM1	D01	9	8.3778	0
365	L-Asparagine	AR #0386	IV	Carbon	PM1	D01	0.583333	1.01036	0
366	L-Asparagine	AR #0382	I	Carbon	PM1	D01	0.0833333	0.144338	0
367	L-Asparagine	AR #0387	I	Carbon	PM1	D01	14.3333	6.62539	0
368	L-Asparagine	AR #0388	I	Carbon	PM1	D01	0.5	0.433013	0
369	L-Asparagine	AR #0389	I	Carbon	PM1	D01	3.875	1.19242	0
370	L-Asparagine	AR #0390	I	Carbon	PM1	D01	0.833333	0.877971	0
371	D-Aspartic acid	AR #0381	II	Carbon	PM1	D02	8.5	13.2358	0
372	D-Aspartic acid	AR #0383	III	Carbon	PM1	D02	0	0	0
373	D-Aspartic acid	AR #0384	III	Carbon	PM1	D02	0	0	0
374	D-Aspartic acid	AR #0385	IV	Carbon	PM1	D02	0	0	0
375	D-Aspartic acid	AR #0386	IV	Carbon	PM1	D02	0	0	0
376	D-Aspartic acid	AR #0382	I	Carbon	PM1	D02	0	0	0
377	D-Aspartic acid	AR #0387	I	Carbon	PM1	D02	0	0	0
378	D-Aspartic acid	AR #0388	I	Carbon	PM1	D02	0	0	0
379	D-Aspartic acid	AR #0389	I	Carbon	PM1	D02	0	0	0
380	D-Aspartic acid	AR #0390	I	Carbon	PM1	D02	0	0	0
381	D-Glucosaminic acid	AR #0381	II	Carbon	PM1	D03	0.333333	0.381881	0
382	D-Glucosaminic acid	AR #0383	III	Carbon	PM1	D03	0	0	0
383	D-Glucosaminic acid	AR #0384	III	Carbon	PM1	D03	0	0	0
384	D-Glucosaminic acid	AR #0385	IV	Carbon	PM1	D03	0.0833333	0.144338	0
385	D-Glucosaminic acid	AR #0386	IV	Carbon	PM1	D03	0	0	0
386	D-Glucosaminic acid	AR #0382	I	Carbon	PM1	D03	0	0	0
387	D-Glucosaminic acid	AR #0387	I	Carbon	PM1	D03	0	0	0
388	D-Glucosaminic acid	AR #0388	I	Carbon	PM1	D03	0	0	0
389	D-Glucosaminic acid	AR #0389	I	Carbon	PM1	D03	0	0	0
390	D-Glucosaminic acid	AR #0390	I	Carbon	PM1	D03	0	0	0
391	1,2-Propanediol	AR #0381	II	Carbon	PM1	D04	0	0	0
392	1,2-Propanediol	AR #0383	III	Carbon	PM1	D04	0	0	0
393	1,2-Propanediol	AR #0384	III	Carbon	PM1	D04	0	0	0
394	1,2-Propanediol	AR #0385	IV	Carbon	PM1	D04	0	0	0
395	1,2-Propanediol	AR #0386	IV	Carbon	PM1	D04	0	0	0
396	1,2-Propanediol	AR #0382	I	Carbon	PM1	D04	0	0	0
397	1,2-Propanediol	AR #0387	I	Carbon	PM1	D04	0	0	0
398	1,2-Propanediol	AR #0388	I	Carbon	PM1	D04	0	0	0
399	1,2-Propanediol	AR #0389	I	Carbon	PM1	D04	0	0	0
400	1,2-Propanediol	AR #0390	I	Carbon	PM1	D04	0	0	0
401	Tween 40	AR #0381	II	Carbon	PM1	D05	0.166667	0.288675	0
402	Tween 40	AR #0383	III	Carbon	PM1	D05	0	0	0
403	Tween 40	AR #0384	III	Carbon	PM1	D05	0	0	0
404	Tween 40	AR #0385	IV	Carbon	PM1	D05	0	0	0
405	Tween 40	AR #0386	IV	Carbon	PM1	D05	0	0	0
406	Tween 40	AR #0382	I	Carbon	PM1	D05	0	0	0
407	Tween 40	AR #0387	I	Carbon	PM1	D05	0	0	0
408	Tween 40	AR #0388	I	Carbon	PM1	D05	0	0	0
409	Tween 40	AR #0389	I	Carbon	PM1	D05	0	0	0
410	Tween 40	AR #0390	I	Carbon	PM1	D05	0	0	0
411	a-Ketoglutaric acid	AR #0381	II	Carbon	PM1	D06	0.0833333	0.144338	0
412	a-Ketoglutaric acid	AR #0383	III	Carbon	PM1	D06	819.792	190.507	0
413	a-Ketoglutaric acid	AR #0384	III	Carbon	PM1	D06	533.042	292.598	0
414	a-Ketoglutaric acid	AR #0385	IV	Carbon	PM1	D06	0.75	1.29904	0
415	a-Ketoglutaric acid	AR #0386	IV	Carbon	PM1	D06	0.166667	0.288675	0
416	a-Ketoglutaric acid	AR #0382	I	Carbon	PM1	D06	0	0	0
417	a-Ketoglutaric acid	AR #0387	I	Carbon	PM1	D06	0.416667	0.381881	0
418	a-Ketoglutaric acid	AR #0388	I	Carbon	PM1	D06	70.2917	35.4457	0
419	a-Ketoglutaric acid	AR #0389	I	Carbon	PM1	D06	0.208333	0.190941	0
420	a-Ketoglutaric acid	AR #0390	I	Carbon	PM1	D06	878.792	468.319	0
421	a-Ketobutyric acid	AR #0381	II	Carbon	PM1	D07	0.0833333	0.144338	0
422	a-Ketobutyric acid	AR #0383	III	Carbon	PM1	D07	0	0	0
423	a-Ketobutyric acid	AR #0384	III	Carbon	PM1	D07	0	0	0
424	a-Ketobutyric acid	AR #0385	IV	Carbon	PM1	D07	0	0	0
425	a-Ketobutyric acid	AR #0386	IV	Carbon	PM1	D07	0	0	0
426	a-Ketobutyric acid	AR #0382	I	Carbon	PM1	D07	0	0	0
427	a-Ketobutyric acid	AR #0387	I	Carbon	PM1	D07	0	0	0
428	a-Ketobutyric acid	AR #0388	I	Carbon	PM1	D07	0	0	0
429	a-Ketobutyric acid	AR #0389	I	Carbon	PM1	D07	0	0	0
430	a-Ketobutyric acid	AR #0390	I	Carbon	PM1	D07	0	0	0
431	a-Methyl-D-Galactoside	AR #0381	II	Carbon	PM1	D08	0.25	0.433013	0
432	a-Methyl-D-Galactoside	AR #0383	III	Carbon	PM1	D08	122.167	38.8455	0
433	a-Methyl-D-Galactoside	AR #0384	III	Carbon	PM1	D08	10.2083	16.2943	0
434	a-Methyl-D-Galactoside	AR #0385	IV	Carbon	PM1	D08	0	0	0
435	a-Methyl-D-Galactoside	AR #0386	IV	Carbon	PM1	D08	0	0	0
436	a-Methyl-D-Galactoside	AR #0382	I	Carbon	PM1	D08	0	0	0
437	a-Methyl-D-Galactoside	AR #0387	I	Carbon	PM1	D08	0	0	0
438	a-Methyl-D-Galactoside	AR #0388	I	Carbon	PM1	D08	0	0	0
439	a-Methyl-D-Galactoside	AR #0389	I	Carbon	PM1	D08	0	0	0
440	a-Methyl-D-Galactoside	AR #0390	I	Carbon	PM1	D08	0	0	0
441	a-D-Lactose	AR #0381	II	Carbon	PM1	D09	0	0	0
442	a-D-Lactose	AR #0383	III	Carbon	PM1	D09	69.4583	38.1447	0
443	a-D-Lactose	AR #0384	III	Carbon	PM1	D09	0.416667	0.721688	0
444	a-D-Lactose	AR #0385	IV	Carbon	PM1	D09	0	0	0
445	a-D-Lactose	AR #0386	IV	Carbon	PM1	D09	0	0	0
446	a-D-Lactose	AR #0382	I	Carbon	PM1	D09	0	0	0
447	a-D-Lactose	AR #0387	I	Carbon	PM1	D09	0.166667	0.288675	0
448	a-D-Lactose	AR #0388	I	Carbon	PM1	D09	0.166667	0.288675	0
449	a-D-Lactose	AR #0389	I	Carbon	PM1	D09	0	0	0
450	a-D-Lactose	AR #0390	I	Carbon	PM1	D09	0	0	0
451	Lactulose	AR #0381	II	Carbon	PM1	D10	0.583333	0.629153	0
452	Lactulose	AR #0383	III	Carbon	PM1	D10	142.667	106.404	0
453	Lactulose	AR #0384	III	Carbon	PM1	D10	15.8333	20.1391	0
454	Lactulose	AR #0385	IV	Carbon	PM1	D10	0	0	0
455	Lactulose	AR #0386	IV	Carbon	PM1	D10	0	0	0
456	Lactulose	AR #0382	I	Carbon	PM1	D10	0	0	0
457	Lactulose	AR #0387	I	Carbon	PM1	D10	0	0	0
458	Lactulose	AR #0388	I	Carbon	PM1	D10	0	0	0
459	Lactulose	AR #0389	I	Carbon	PM1	D10	0	0	0
460	Lactulose	AR #0390	I	Carbon	PM1	D10	0	0	0
461	Sucrose	AR #0381	II	Carbon	PM1	D11	1406.83	622.372	1
462	Sucrose	AR #0383	III	Carbon	PM1	D11	3783.25	588.873	1
463	Sucrose	AR #0384	III	Carbon	PM1	D11	3156.54	468.916	1
464	Sucrose	AR #0385	IV	Carbon	PM1	D11	3720.08	189.388	1
465	Sucrose	AR #0386	IV	Carbon	PM1	D11	3203.75	853.797	1
466	Sucrose	AR #0382	I	Carbon	PM1	D11	3278.21	903.95	1
467	Sucrose	AR #0387	I	Carbon	PM1	D11	2775.38	239.317	1
468	Sucrose	AR #0388	I	Carbon	PM1	D11	2042.71	376.988	1
469	Sucrose	AR #0389	I	Carbon	PM1	D11	3502.75	117.69	1
470	Sucrose	AR #0390	I	Carbon	PM1	D11	2891.83	927.872	1
471	Uridine	AR #0381	II	Carbon	PM1	D12	319.208	461.147	0
472	Uridine	AR #0383	III	Carbon	PM1	D12	922.667	508.843	0
473	Uridine	AR #0384	III	Carbon	PM1	D12	295.667	158.037	0
474	Uridine	AR #0385	IV	Carbon	PM1	D12	218.958	298.663	0
475	Uridine	AR #0386	IV	Carbon	PM1	D12	19.3333	33.4863	0
476	Uridine	AR #0382	I	Carbon	PM1	D12	0.166667	0.288675	0
477	Uridine	AR #0387	I	Carbon	PM1	D12	333.375	509.172	0
478	Uridine	AR #0388	I	Carbon	PM1	D12	39.1667	46.5143	0
479	Uridine	AR #0389	I	Carbon	PM1	D12	365.042	487.668	0
480	Uridine	AR #0390	I	Carbon	PM1	D12	453.75	294.479	0
481	L-Glutamine	AR #0381	II	Carbon	PM1	E01	74.375	120.818	0
482	L-Glutamine	AR #0383	III	Carbon	PM1	E01	143.25	48.8203	0
483	L-Glutamine	AR #0384	III	Carbon	PM1	E01	30.5833	42.8437	0
484	L-Glutamine	AR #0385	IV	Carbon	PM1	E01	2.83333	0.803638	0
485	L-Glutamine	AR #0386	IV	Carbon	PM1	E01	0	0	0
486	L-Glutamine	AR #0382	I	Carbon	PM1	E01	0	0	0
487	L-Glutamine	AR #0387	I	Carbon	PM1	E01	46.6667	58.1089	0
488	L-Glutamine	AR #0388	I	Carbon	PM1	E01	0	0	0
489	L-Glutamine	AR #0389	I	Carbon	PM1	E01	3.08333	1.90941	0
490	L-Glutamine	AR #0390	I	Carbon	PM1	E01	0	0	0
491	m-Tartaric acid	AR #0381	II	Carbon	PM1	E02	0.416667	0.721688	0
492	m-Tartaric acid	AR #0383	III	Carbon	PM1	E02	0	0	0
493	m-Tartaric acid	AR #0384	III	Carbon	PM1	E02	0	0	0
494	m-Tartaric acid	AR #0385	IV	Carbon	PM1	E02	0	0	0
495	m-Tartaric acid	AR #0386	IV	Carbon	PM1	E02	0	0	0
496	m-Tartaric acid	AR #0382	I	Carbon	PM1	E02	0	0	0
497	m-Tartaric acid	AR #0387	I	Carbon	PM1	E02	0.75	0.661438	0
498	m-Tartaric acid	AR #0388	I	Carbon	PM1	E02	0	0	0
499	m-Tartaric acid	AR #0389	I	Carbon	PM1	E02	0.0833333	0.144338	0
500	m-Tartaric acid	AR #0390	I	Carbon	PM1	E02	0	0	0
501	D-Glucose-1-Phosphate	AR #0381	II	Carbon	PM1	E03	0.333333	0.57735	0
502	D-Glucose-1-Phosphate	AR #0383	III	Carbon	PM1	E03	0	0	0
503	D-Glucose-1-Phosphate	AR #0384	III	Carbon	PM1	E03	0	0	0
504	D-Glucose-1-Phosphate	AR #0385	IV	Carbon	PM1	E03	0	0	0
505	D-Glucose-1-Phosphate	AR #0386	IV	Carbon	PM1	E03	0	0	0
506	D-Glucose-1-Phosphate	AR #0382	I	Carbon	PM1	E03	0	0	0
507	D-Glucose-1-Phosphate	AR #0387	I	Carbon	PM1	E03	0	0	0
508	D-Glucose-1-Phosphate	AR #0388	I	Carbon	PM1	E03	0	0	0
509	D-Glucose-1-Phosphate	AR #0389	I	Carbon	PM1	E03	0	0	0
510	D-Glucose-1-Phosphate	AR #0390	I	Carbon	PM1	E03	0	0	0
511	D-Fructose-6-Phosphate	AR #0381	II	Carbon	PM1	E04	0	0	0
512	D-Fructose-6-Phosphate	AR #0383	III	Carbon	PM1	E04	0	0	0
513	D-Fructose-6-Phosphate	AR #0384	III	Carbon	PM1	E04	0	0	0
514	D-Fructose-6-Phosphate	AR #0385	IV	Carbon	PM1	E04	9.125	13.0916	0
515	D-Fructose-6-Phosphate	AR #0386	IV	Carbon	PM1	E04	8.45833	14.6503	0
516	D-Fructose-6-Phosphate	AR #0382	I	Carbon	PM1	E04	0	0	0
517	D-Fructose-6-Phosphate	AR #0387	I	Carbon	PM1	E04	0	0	0
518	D-Fructose-6-Phosphate	AR #0388	I	Carbon	PM1	E04	0	0	0
519	D-Fructose-6-Phosphate	AR #0389	I	Carbon	PM1	E04	0	0	0
520	D-Fructose-6-Phosphate	AR #0390	I	Carbon	PM1	E04	0	0	0
521	Tween 80	AR #0381	II	Carbon	PM1	E05	3.16667	1.2829	0
522	Tween 80	AR #0383	III	Carbon	PM1	E05	1.91667	2.89756	0
523	Tween 80	AR #0384	III	Carbon	PM1	E05	0	0	0
524	Tween 80	AR #0385	IV	Carbon	PM1	E05	0	0	0
525	Tween 80	AR #0386	IV	Carbon	PM1	E05	0	0	0
526	Tween 80	AR #0382	I	Carbon	PM1	E05	0	0	0
527	Tween 80	AR #0387	I	Carbon	PM1	E05	0	0	0
528	Tween 80	AR #0388	I	Carbon	PM1	E05	0	0	0
529	Tween 80	AR #0389	I	Carbon	PM1	E05	0	0	0
530	Tween 80	AR #0390	I	Carbon	PM1	E05	0	0	0
531	a-Hydroxyglutaric acid-g-Lactone	AR #0381	II	Carbon	PM1	E06	0	0	0
532	a-Hydroxyglutaric acid-g-Lactone	AR #0383	III	Carbon	PM1	E06	0	0	0
533	a-Hydroxyglutaric acid-g-Lactone	AR #0384	III	Carbon	PM1	E06	0	0	0
534	a-Hydroxyglutaric acid-g-Lactone	AR #0385	IV	Carbon	PM1	E06	0	0	0
535	a-Hydroxyglutaric acid-g-Lactone	AR #0386	IV	Carbon	PM1	E06	0	0	0
536	a-Hydroxyglutaric acid-g-Lactone	AR #0382	I	Carbon	PM1	E06	14.9583	25.9086	0
537	a-Hydroxyglutaric acid-g-Lactone	AR #0387	I	Carbon	PM1	E06	0	0	0
538	a-Hydroxyglutaric acid-g-Lactone	AR #0388	I	Carbon	PM1	E06	0	0	0
539	a-Hydroxyglutaric acid-g-Lactone	AR #0389	I	Carbon	PM1	E06	0	0	0
540	a-Hydroxyglutaric acid-g-Lactone	AR #0390	I	Carbon	PM1	E06	0	0	0
541	a-Hydroxybutyric acid	AR #0381	II	Carbon	PM1	E07	0.166667	0.288675	0
542	a-Hydroxybutyric acid	AR #0383	III	Carbon	PM1	E07	0	0	0
543	a-Hydroxybutyric acid	AR #0384	III	Carbon	PM1	E07	0	0	0
544	a-Hydroxybutyric acid	AR #0385	IV	Carbon	PM1	E07	0	0	0
545	a-Hydroxybutyric acid	AR #0386	IV	Carbon	PM1	E07	0	0	0
546	a-Hydroxybutyric acid	AR #0382	I	Carbon	PM1	E07	0	0	0
547	a-Hydroxybutyric acid	AR #0387	I	Carbon	PM1	E07	0	0	0
548	a-Hydroxybutyric acid	AR #0388	I	Carbon	PM1	E07	0	0	0
549	a-Hydroxybutyric acid	AR #0389	I	Carbon	PM1	E07	0	0	0
550	a-Hydroxybutyric acid	AR #0390	I	Carbon	PM1	E07	0	0	0
551	b-Methyl-D-Glucoside	AR #0381	II	Carbon	PM1	E08	0.166667	0.144338	0
552	b-Methyl-D-Glucoside	AR #0383	III	Carbon	PM1	E08	0.416667	0.520416	0
553	b-Methyl-D-Glucoside	AR #0384	III	Carbon	PM1	E08	0	0	0
554	b-Methyl-D-Glucoside	AR #0385	IV	Carbon	PM1	E08	0	0	0
555	b-Methyl-D-Glucoside	AR #0386	IV	Carbon	PM1	E08	0	0	0
556	b-Methyl-D-Glucoside	AR #0382	I	Carbon	PM1	E08	0	0	0
557	b-Methyl-D-Glucoside	AR #0387	I	Carbon	PM1	E08	0	0	0
558	b-Methyl-D-Glucoside	AR #0388	I	Carbon	PM1	E08	0	0	0
559	b-Methyl-D-Glucoside	AR #0389	I	Carbon	PM1	E08	0	0	0
560	b-Methyl-D-Glucoside	AR #0390	I	Carbon	PM1	E08	0	0	0
561	Adonitol	AR #0381	II	Carbon	PM1	E09	3.08333	3.82699	0
562	Adonitol	AR #0383	III	Carbon	PM1	E09	375.75	88.427	0
563	Adonitol	AR #0384	III	Carbon	PM1	E09	140.125	100.214	0
564	Adonitol	AR #0385	IV	Carbon	PM1	E09	0	0	0
565	Adonitol	AR #0386	IV	Carbon	PM1	E09	0	0	0
566	Adonitol	AR #0382	I	Carbon	PM1	E09	0	0	0
567	Adonitol	AR #0387	I	Carbon	PM1	E09	0.416667	0.520416	0
568	Adonitol	AR #0388	I	Carbon	PM1	E09	15.1667	22.6058	0
569	Adonitol	AR #0389	I	Carbon	PM1	E09	0.0833333	0.144338	0
570	Adonitol	AR #0390	I	Carbon	PM1	E09	0.0833333	0.144338	0
571	Maltotriose	AR #0381	II	Carbon	PM1	E10	332.667	452.901	0
572	Maltotriose	AR #0383	III	Carbon	PM1	E10	3069.17	404.94	1
573	Maltotriose	AR #0384	III	Carbon	PM1	E10	2715.29	470.556	1
574	Maltotriose	AR #0385	IV	Carbon	PM1	E10	3206.96	179.113	1
575	Maltotriose	AR #0386	IV	Carbon	PM1	E10	3088.88	655.872	1
576	Maltotriose	AR #0382	I	Carbon	PM1	E10	3767.88	838.294	1
577	Maltotriose	AR #0387	I	Carbon	PM1	E10	3039.17	319.349	1
578	Maltotriose	AR #0388	I	Carbon	PM1	E10	3036.04	553.788	1
579	Maltotriose	AR #0389	I	Carbon	PM1	E10	4152.96	308.788	1
580	Maltotriose	AR #0390	I	Carbon	PM1	E10	3028.96	936.861	1
581	2`-Deoxyadenosine	AR #0381	II	Carbon	PM1	E11	18.3333	30.674	0
582	2`-Deoxyadenosine	AR #0383	III	Carbon	PM1	E11	4.79167	6.09858	0
583	2`-Deoxyadenosine	AR #0384	III	Carbon	PM1	E11	0	0	0
584	2`-Deoxyadenosine	AR #0385	IV	Carbon	PM1	E11	0.0833333	0.144338	0
585	2`-Deoxyadenosine	AR #0386	IV	Carbon	PM1	E11	0	0	0
586	2`-Deoxyadenosine	AR #0382	I	Carbon	PM1	E11	0	0	0
587	2`-Deoxyadenosine	AR #0387	I	Carbon	PM1	E11	1.125	1.02317	0
588	2`-Deoxyadenosine	AR #0388	I	Carbon	PM1	E11	30.4167	27.224	0
589	2`-Deoxyadenosine	AR #0389	I	Carbon	PM1	E11	177.333	117.408	0
590	2`-Deoxyadenosine	AR #0390	I	Carbon	PM1	E11	317.5	220.883	0
591	Adenosine	AR #0381	II	Carbon	PM1	E12	110.375	147.684	0
592	Adenosine	AR #0383	III	Carbon	PM1	E12	292.708	160.719	0
593	Adenosine	AR #0384	III	Carbon	PM1	E12	44.25	27.0428	0
594	Adenosine	AR #0385	IV	Carbon	PM1	E12	17.875	4.24448	0
595	Adenosine	AR #0386	IV	Carbon	PM1	E12	0.25	0.433013	0
596	Adenosine	AR #0382	I	Carbon	PM1	E12	1.375	2.27418	0
597	Adenosine	AR #0387	I	Carbon	PM1	E12	77.0833	100.068	0
598	Adenosine	AR #0388	I	Carbon	PM1	E12	28.9167	25.754	0
599	Adenosine	AR #0389	I	Carbon	PM1	E12	65.2083	63.5701	0
600	Adenosine	AR #0390	I	Carbon	PM1	E12	684.458	82.9473	0
601	Gly-Asp	AR #0381	II	Carbon	PM1	F01	119.792	199.692	0
602	Gly-Asp	AR #0383	III	Carbon	PM1	F01	1036.25	102.723	0
603	Gly-Asp	AR #0384	III	Carbon	PM1	F01	568.75	220.37	0
604	Gly-Asp	AR #0385	IV	Carbon	PM1	F01	16.625	14.9264	0
605	Gly-Asp	AR #0386	IV	Carbon	PM1	F01	0.0833333	0.144338	0
606	Gly-Asp	AR #0382	I	Carbon	PM1	F01	66.5833	90.4027	0
607	Gly-Asp	AR #0387	I	Carbon	PM1	F01	350.042	232.147	0
608	Gly-Asp	AR #0388	I	Carbon	PM1	F01	38.2083	38.6625	0
609	Gly-Asp	AR #0389	I	Carbon	PM1	F01	261	30.5338	0
610	Gly-Asp	AR #0390	I	Carbon	PM1	F01	252.167	222.481	0
611	Citric acid	AR #0381	II	Carbon	PM1	F02	143.917	98.3553	0
612	Citric acid	AR #0383	III	Carbon	PM1	F02	1318.79	375	0
613	Citric acid	AR #0384	III	Carbon	PM1	F02	689.083	248.096	0
614	Citric acid	AR #0385	IV	Carbon	PM1	F02	718.5	499.223	0
615	Citric acid	AR #0386	IV	Carbon	PM1	F02	639.875	541.574	0
616	Citric acid	AR #0382	I	Carbon	PM1	F02	921.583	305.651	0
617	Citric acid	AR #0387	I	Carbon	PM1	F02	801.333	131.352	0
618	Citric acid	AR #0388	I	Carbon	PM1	F02	202.417	85.4251	0
619	Citric acid	AR #0389	I	Carbon	PM1	F02	1459.71	357.829	0
620	Citric acid	AR #0390	I	Carbon	PM1	F02	898.542	543.534	0
621	m-Inositol	AR #0381	II	Carbon	PM1	F03	0.25	0.433013	0
622	m-Inositol	AR #0383	III	Carbon	PM1	F03	0	0	0
623	m-Inositol	AR #0384	III	Carbon	PM1	F03	0	0	0
624	m-Inositol	AR #0385	IV	Carbon	PM1	F03	0	0	0
625	m-Inositol	AR #0386	IV	Carbon	PM1	F03	0	0	0
626	m-Inositol	AR #0382	I	Carbon	PM1	F03	0	0	0
627	m-Inositol	AR #0387	I	Carbon	PM1	F03	0.166667	0.288675	0
628	m-Inositol	AR #0388	I	Carbon	PM1	F03	0	0	0
629	m-Inositol	AR #0389	I	Carbon	PM1	F03	0	0	0
630	m-Inositol	AR #0390	I	Carbon	PM1	F03	0	0	0
631	D-Threonine	AR #0381	II	Carbon	PM1	F04	0.333333	0.57735	0
632	D-Threonine	AR #0383	III	Carbon	PM1	F04	0	0	0
633	D-Threonine	AR #0384	III	Carbon	PM1	F04	0	0	0
634	D-Threonine	AR #0385	IV	Carbon	PM1	F04	0	0	0
635	D-Threonine	AR #0386	IV	Carbon	PM1	F04	0	0	0
636	D-Threonine	AR #0382	I	Carbon	PM1	F04	0	0	0
637	D-Threonine	AR #0387	I	Carbon	PM1	F04	0	0	0
638	D-Threonine	AR #0388	I	Carbon	PM1	F04	0	0	0
639	D-Threonine	AR #0389	I	Carbon	PM1	F04	0	0	0
640	D-Threonine	AR #0390	I	Carbon	PM1	F04	0	0	0
641	Fumaric acid	AR #0381	II	Carbon	PM1	F05	0.25	0.433013	0
642	Fumaric acid	AR #0383	III	Carbon	PM1	F05	378.292	404.64	0
643	Fumaric acid	AR #0384	III	Carbon	PM1	F05	33.5	31.3765	0
644	Fumaric acid	AR #0385	IV	Carbon	PM1	F05	0	0	0
645	Fumaric acid	AR #0386	IV	Carbon	PM1	F05	0	0	0
646	Fumaric acid	AR #0382	I	Carbon	PM1	F05	0	0	0
647	Fumaric acid	AR #0387	I	Carbon	PM1	F05	0	0	0
648	Fumaric acid	AR #0388	I	Carbon	PM1	F05	0	0	0
649	Fumaric acid	AR #0389	I	Carbon	PM1	F05	0.791667	0.753464	0
650	Fumaric acid	AR #0390	I	Carbon	PM1	F05	587.25	265.331	0
651	Bromosuccinic acid	AR #0381	II	Carbon	PM1	F06	0	0	0
652	Bromosuccinic acid	AR #0383	III	Carbon	PM1	F06	258.75	302.488	0
653	Bromosuccinic acid	AR #0384	III	Carbon	PM1	F06	69.6667	75.9447	0
654	Bromosuccinic acid	AR #0385	IV	Carbon	PM1	F06	227.167	235.853	0
655	Bromosuccinic acid	AR #0386	IV	Carbon	PM1	F06	287.292	333.707	0
656	Bromosuccinic acid	AR #0382	I	Carbon	PM1	F06	0	0	0
657	Bromosuccinic acid	AR #0387	I	Carbon	PM1	F06	112.25	106.99	0
658	Bromosuccinic acid	AR #0388	I	Carbon	PM1	F06	97.3333	124.288	0
659	Bromosuccinic acid	AR #0389	I	Carbon	PM1	F06	383.542	180.974	0
660	Bromosuccinic acid	AR #0390	I	Carbon	PM1	F06	940	465.315	0
661	Propionic acid	AR #0381	II	Carbon	PM1	F07	0	0	0
662	Propionic acid	AR #0383	III	Carbon	PM1	F07	0	0	0
663	Propionic acid	AR #0384	III	Carbon	PM1	F07	0	0	0
664	Propionic acid	AR #0385	IV	Carbon	PM1	F07	0	0	0
665	Propionic acid	AR #0386	IV	Carbon	PM1	F07	0	0	0
666	Propionic acid	AR #0382	I	Carbon	PM1	F07	0	0	0
667	Propionic acid	AR #0387	I	Carbon	PM1	F07	0	0	0
668	Propionic acid	AR #0388	I	Carbon	PM1	F07	4.66667	8.0829	0
669	Propionic acid	AR #0389	I	Carbon	PM1	F07	6.41667	10.7909	0
670	Propionic acid	AR #0390	I	Carbon	PM1	F07	0	0	0
671	Mucic acid	AR #0381	II	Carbon	PM1	F08	0	0	0
672	Mucic acid	AR #0383	III	Carbon	PM1	F08	0.666667	1.1547	0
673	Mucic acid	AR #0384	III	Carbon	PM1	F08	0	0	0
674	Mucic acid	AR #0385	IV	Carbon	PM1	F08	0	0	0
675	Mucic acid	AR #0386	IV	Carbon	PM1	F08	0	0	0
676	Mucic acid	AR #0382	I	Carbon	PM1	F08	0	0	0
677	Mucic acid	AR #0387	I	Carbon	PM1	F08	0	0	0
678	Mucic acid	AR #0388	I	Carbon	PM1	F08	0	0	0
679	Mucic acid	AR #0389	I	Carbon	PM1	F08	0	0	0
680	Mucic acid	AR #0390	I	Carbon	PM1	F08	0	0	0
681	Glycolic acid	AR #0381	II	Carbon	PM1	F09	0.166667	0.288675	0
682	Glycolic acid	AR #0383	III	Carbon	PM1	F09	0.25	0.433013	0
683	Glycolic acid	AR #0384	III	Carbon	PM1	F09	0	0	0
684	Glycolic acid	AR #0385	IV	Carbon	PM1	F09	0	0	0
685	Glycolic acid	AR #0386	IV	Carbon	PM1	F09	0	0	0
686	Glycolic acid	AR #0382	I	Carbon	PM1	F09	0	0	0
687	Glycolic acid	AR #0387	I	Carbon	PM1	F09	0.25	0.25	0
688	Glycolic acid	AR #0388	I	Carbon	PM1	F09	0	0	0
689	Glycolic acid	AR #0389	I	Carbon	PM1	F09	0	0	0
690	Glycolic acid	AR #0390	I	Carbon	PM1	F09	0	0	0
691	Glyoxylic acid	AR #0381	II	Carbon	PM1	F10	24.3333	27.2228	0
692	Glyoxylic acid	AR #0383	III	Carbon	PM1	F10	267.333	273.999	0
693	Glyoxylic acid	AR #0384	III	Carbon	PM1	F10	96.625	149.732	0
694	Glyoxylic acid	AR #0385	IV	Carbon	PM1	F10	699.417	344.443	0
695	Glyoxylic acid	AR #0386	IV	Carbon	PM1	F10	846.167	557.723	0
696	Glyoxylic acid	AR #0382	I	Carbon	PM1	F10	159.583	171.002	0
697	Glyoxylic acid	AR #0387	I	Carbon	PM1	F10	176.75	88.8914	0
698	Glyoxylic acid	AR #0388	I	Carbon	PM1	F10	219.833	206.236	0
699	Glyoxylic acid	AR #0389	I	Carbon	PM1	F10	308.042	369.506	0
700	Glyoxylic acid	AR #0390	I	Carbon	PM1	F10	36.4167	63.0755	0
701	D-Cellobiose	AR #0381	II	Carbon	PM1	F11	104.083	54.7136	0
702	D-Cellobiose	AR #0383	III	Carbon	PM1	F11	82.625	36.7681	0
703	D-Cellobiose	AR #0384	III	Carbon	PM1	F11	0.333333	0.381881	0
704	D-Cellobiose	AR #0385	IV	Carbon	PM1	F11	22.2083	6.15469	0
705	D-Cellobiose	AR #0386	IV	Carbon	PM1	F11	0	0	0
706	D-Cellobiose	AR #0382	I	Carbon	PM1	F11	0	0	0
707	D-Cellobiose	AR #0387	I	Carbon	PM1	F11	59.0833	54.8215	0
708	D-Cellobiose	AR #0388	I	Carbon	PM1	F11	0	0	0
709	D-Cellobiose	AR #0389	I	Carbon	PM1	F11	22.875	5.81351	0
710	D-Cellobiose	AR #0390	I	Carbon	PM1	F11	243.583	322.091	0
711	Inosine	AR #0381	II	Carbon	PM1	F12	276.417	417.976	0
712	Inosine	AR #0383	III	Carbon	PM1	F12	326.958	219.528	0
713	Inosine	AR #0384	III	Carbon	PM1	F12	5.125	3.24278	0
714	Inosine	AR #0385	IV	Carbon	PM1	F12	66.5833	27.1927	0
715	Inosine	AR #0386	IV	Carbon	PM1	F12	6.83333	11.1924	0
716	Inosine	AR #0382	I	Carbon	PM1	F12	32.75	56.7247	0
717	Inosine	AR #0387	I	Carbon	PM1	F12	177.458	220.963	0
718	Inosine	AR #0388	I	Carbon	PM1	F12	75.4583	28.3456	0
719	Inosine	AR #0389	I	Carbon	PM1	F12	235.667	235.547	0
720	Inosine	AR #0390	I	Carbon	PM1	F12	487.75	313.33	0
721	Gly-Glu	AR #0381	II	Carbon	PM1	G01	203.083	208.407	0
722	Gly-Glu	AR #0383	III	Carbon	PM1	G01	965	177.18	0
723	Gly-Glu	AR #0384	III	Carbon	PM1	G01	299.375	142.644	0
724	Gly-Glu	AR #0385	IV	Carbon	PM1	G01	71.1667	21.6396	0
725	Gly-Glu	AR #0386	IV	Carbon	PM1	G01	0	0	0
726	Gly-Glu	AR #0382	I	Carbon	PM1	G01	192.333	179.953	0
727	Gly-Glu	AR #0387	I	Carbon	PM1	G01	666.375	141.501	0
728	Gly-Glu	AR #0388	I	Carbon	PM1	G01	1.79167	2.29242	0
729	Gly-Glu	AR #0389	I	Carbon	PM1	G01	129.917	84.4379	0
730	Gly-Glu	AR #0390	I	Carbon	PM1	G01	194.375	180.789	0
731	Tricarballylic acid	AR #0381	II	Carbon	PM1	G02	3.08333	2.25462	0
732	Tricarballylic acid	AR #0383	III	Carbon	PM1	G02	0.25	0.25	0
733	Tricarballylic acid	AR #0384	III	Carbon	PM1	G02	0	0	0
734	Tricarballylic acid	AR #0385	IV	Carbon	PM1	G02	0.25	0.25	0
735	Tricarballylic acid	AR #0386	IV	Carbon	PM1	G02	0	0	0
736	Tricarballylic acid	AR #0382	I	Carbon	PM1	G02	0	0	0
737	Tricarballylic acid	AR #0387	I	Carbon	PM1	G02	0.666667	0.520416	0
738	Tricarballylic acid	AR #0388	I	Carbon	PM1	G02	0	0	0
739	Tricarballylic acid	AR #0389	I	Carbon	PM1	G02	0.166667	0.288675	0
740	Tricarballylic acid	AR #0390	I	Carbon	PM1	G02	0	0	0
741	L-Serine	AR #0381	II	Carbon	PM1	G03	179.458	235.946	0
742	L-Serine	AR #0383	III	Carbon	PM1	G03	211.625	68.202	0
743	L-Serine	AR #0384	III	Carbon	PM1	G03	30.875	42.2306	0
744	L-Serine	AR #0385	IV	Carbon	PM1	G03	0	0	0
745	L-Serine	AR #0386	IV	Carbon	PM1	G03	0	0	0
746	L-Serine	AR #0382	I	Carbon	PM1	G03	0	0	0
747	L-Serine	AR #0387	I	Carbon	PM1	G03	0.416667	0.721688	0
748	L-Serine	AR #0388	I	Carbon	PM1	G03	0	0	0
749	L-Serine	AR #0389	I	Carbon	PM1	G03	0	0	0
750	L-Serine	AR #0390	I	Carbon	PM1	G03	10.25	9.49671	0
751	L-Threonine	AR #0381	II	Carbon	PM1	G04	4	2.94746	0
752	L-Threonine	AR #0383	III	Carbon	PM1	G04	2.5	1.08972	0
753	L-Threonine	AR #0384	III	Carbon	PM1	G04	0	0	0
754	L-Threonine	AR #0385	IV	Carbon	PM1	G04	0.0833333	0.144338	0
755	L-Threonine	AR #0386	IV	Carbon	PM1	G04	0	0	0
756	L-Threonine	AR #0382	I	Carbon	PM1	G04	0	0	0
757	L-Threonine	AR #0387	I	Carbon	PM1	G04	1.5	2.17945	0
758	L-Threonine	AR #0388	I	Carbon	PM1	G04	0	0	0
759	L-Threonine	AR #0389	I	Carbon	PM1	G04	0	0	0
760	L-Threonine	AR #0390	I	Carbon	PM1	G04	0	0	0
761	L-Alanine	AR #0381	II	Carbon	PM1	G05	7.5	6.79614	0
762	L-Alanine	AR #0383	III	Carbon	PM1	G05	298.833	121.926	0
763	L-Alanine	AR #0384	III	Carbon	PM1	G05	14.625	17.0903	0
764	L-Alanine	AR #0385	IV	Carbon	PM1	G05	0.166667	0.288675	0
765	L-Alanine	AR #0386	IV	Carbon	PM1	G05	0	0	0
766	L-Alanine	AR #0382	I	Carbon	PM1	G05	0	0	0
767	L-Alanine	AR #0387	I	Carbon	PM1	G05	2.08333	2.78762	0
768	L-Alanine	AR #0388	I	Carbon	PM1	G05	0	0	0
769	L-Alanine	AR #0389	I	Carbon	PM1	G05	0.583333	0.520416	0
770	L-Alanine	AR #0390	I	Carbon	PM1	G05	0	0	0
771	Ala-Gly	AR #0381	II	Carbon	PM1	G06	0	0	0
772	Ala-Gly	AR #0383	III	Carbon	PM1	G06	133.5	13.6914	0
773	Ala-Gly	AR #0384	III	Carbon	PM1	G06	17.2917	28.5543	0
774	Ala-Gly	AR #0385	IV	Carbon	PM1	G06	0	0	0
775	Ala-Gly	AR #0386	IV	Carbon	PM1	G06	0	0	0
776	Ala-Gly	AR #0382	I	Carbon	PM1	G06	0	0	0
777	Ala-Gly	AR #0387	I	Carbon	PM1	G06	0.0833333	0.144338	0
778	Ala-Gly	AR #0388	I	Carbon	PM1	G06	0	0	0
779	Ala-Gly	AR #0389	I	Carbon	PM1	G06	0	0	0
780	Ala-Gly	AR #0390	I	Carbon	PM1	G06	0	0	0
781	Acetoacetic acid	AR #0381	II	Carbon	PM1	G07	0.333333	0.57735	0
782	Acetoacetic acid	AR #0383	III	Carbon	PM1	G07	470.458	198.688	0
783	Acetoacetic acid	AR #0384	III	Carbon	PM1	G07	91	113.703	0
784	Acetoacetic acid	AR #0385	IV	Carbon	PM1	G07	278.708	72.5751	0
785	Acetoacetic acid	AR #0386	IV	Carbon	PM1	G07	121.333	209.723	0
786	Acetoacetic acid	AR #0382	I	Carbon	PM1	G07	0.0833333	0.144338	0
787	Acetoacetic acid	AR #0387	I	Carbon	PM1	G07	89.1667	124.307	0
788	Acetoacetic acid	AR #0388	I	Carbon	PM1	G07	277.583	88.5302	0
789	Acetoacetic acid	AR #0389	I	Carbon	PM1	G07	928.292	208.35	0
790	Acetoacetic acid	AR #0390	I	Carbon	PM1	G07	1.875	3.2476	0
791	N-Acetyl-D-Mannosamine	AR #0381	II	Carbon	PM1	G08	0.166667	0.288675	0
792	N-Acetyl-D-Mannosamine	AR #0383	III	Carbon	PM1	G08	14.6667	15.2937	0
793	N-Acetyl-D-Mannosamine	AR #0384	III	Carbon	PM1	G08	0	0	0
794	N-Acetyl-D-Mannosamine	AR #0385	IV	Carbon	PM1	G08	0.833333	1.01036	0
795	N-Acetyl-D-Mannosamine	AR #0386	IV	Carbon	PM1	G08	0	0	0
796	N-Acetyl-D-Mannosamine	AR #0382	I	Carbon	PM1	G08	0	0	0
797	N-Acetyl-D-Mannosamine	AR #0387	I	Carbon	PM1	G08	17.5	25.2389	0
798	N-Acetyl-D-Mannosamine	AR #0388	I	Carbon	PM1	G08	0	0	0
799	N-Acetyl-D-Mannosamine	AR #0389	I	Carbon	PM1	G08	0	0	0
800	N-Acetyl-D-Mannosamine	AR #0390	I	Carbon	PM1	G08	123.875	175.501	0
801	Mono-Methylsuccinate	AR #0381	II	Carbon	PM1	G09	5.66667	5.59203	0
802	Mono-Methylsuccinate	AR #0383	III	Carbon	PM1	G09	238.375	109.343	0
803	Mono-Methylsuccinate	AR #0384	III	Carbon	PM1	G09	33.125	12.3092	0
804	Mono-Methylsuccinate	AR #0385	IV	Carbon	PM1	G09	0.5	0.661438	0
805	Mono-Methylsuccinate	AR #0386	IV	Carbon	PM1	G09	0	0	0
806	Mono-Methylsuccinate	AR #0382	I	Carbon	PM1	G09	0	0	0
807	Mono-Methylsuccinate	AR #0387	I	Carbon	PM1	G09	2.75	4.33734	0
808	Mono-Methylsuccinate	AR #0388	I	Carbon	PM1	G09	0.416667	0.381881	0
809	Mono-Methylsuccinate	AR #0389	I	Carbon	PM1	G09	200.75	120.836	0
810	Mono-Methylsuccinate	AR #0390	I	Carbon	PM1	G09	546.583	238.622	0
811	Methylpyruvate	AR #0381	II	Carbon	PM1	G10	342.333	385.315	0
812	Methylpyruvate	AR #0383	III	Carbon	PM1	G10	8.5	8.3778	0
813	Methylpyruvate	AR #0384	III	Carbon	PM1	G10	0	0	0
814	Methylpyruvate	AR #0385	IV	Carbon	PM1	G10	0	0	0
815	Methylpyruvate	AR #0386	IV	Carbon	PM1	G10	0	0	0
816	Methylpyruvate	AR #0382	I	Carbon	PM1	G10	0	0	0
817	Methylpyruvate	AR #0387	I	Carbon	PM1	G10	2.33333	3.4126	0
818	Methylpyruvate	AR #0388	I	Carbon	PM1	G10	0.25	0.433013	0
819	Methylpyruvate	AR #0389	I	Carbon	PM1	G10	0.166667	0.288675	0
820	Methylpyruvate	AR #0390	I	Carbon	PM1	G10	142.25	112.12	0
821	D-Malic acid	AR #0381	II	Carbon	PM1	G11	122.292	178.643	0
822	D-Malic acid	AR #0383	III	Carbon	PM1	G11	28.5417	27.4921	0
823	D-Malic acid	AR #0384	III	Carbon	PM1	G11	0	0	0
824	D-Malic acid	AR #0385	IV	Carbon	PM1	G11	20.6667	12.1168	0
825	D-Malic acid	AR #0386	IV	Carbon	PM1	G11	0	0	0
826	D-Malic acid	AR #0382	I	Carbon	PM1	G11	0	0	0
827	D-Malic acid	AR #0387	I	Carbon	PM1	G11	15.7083	16.9237	0
828	D-Malic acid	AR #0388	I	Carbon	PM1	G11	0.833333	1.04083	0
829	D-Malic acid	AR #0389	I	Carbon	PM1	G11	14.1667	7.65091	0
830	D-Malic acid	AR #0390	I	Carbon	PM1	G11	0	0	0
831	L-Malic acid	AR #0381	II	Carbon	PM1	G12	450.958	573.264	0
832	L-Malic acid	AR #0383	III	Carbon	PM1	G12	2161.12	681.157	0
833	L-Malic acid	AR #0384	III	Carbon	PM1	G12	1313.79	259.262	0
834	L-Malic acid	AR #0385	IV	Carbon	PM1	G12	578.875	229.97	0
835	L-Malic acid	AR #0386	IV	Carbon	PM1	G12	171.458	149.018	0
836	L-Malic acid	AR #0382	I	Carbon	PM1	G12	1.04167	0.954703	0
837	L-Malic acid	AR #0387	I	Carbon	PM1	G12	1112.96	328.027	0
838	L-Malic acid	AR #0388	I	Carbon	PM1	G12	137.75	95.8726	0
839	L-Malic acid	AR #0389	I	Carbon	PM1	G12	1608.71	249.315	0
840	L-Malic acid	AR #0390	I	Carbon	PM1	G12	1568.46	892.29	1
841	Gly-Pro	AR #0381	II	Carbon	PM1	H01	183.958	131.095	0
842	Gly-Pro	AR #0383	III	Carbon	PM1	H01	634.708	296.676	0
843	Gly-Pro	AR #0384	III	Carbon	PM1	H01	6.83333	6.24667	0
844	Gly-Pro	AR #0385	IV	Carbon	PM1	H01	221.625	178.361	0
845	Gly-Pro	AR #0386	IV	Carbon	PM1	H01	0	0	0
846	Gly-Pro	AR #0382	I	Carbon	PM1	H01	0.416667	0.721688	0
847	Gly-Pro	AR #0387	I	Carbon	PM1	H01	734.708	250.152	0
848	Gly-Pro	AR #0388	I	Carbon	PM1	H01	0	0	0
849	Gly-Pro	AR #0389	I	Carbon	PM1	H01	269.5	176.555	0
850	Gly-Pro	AR #0390	I	Carbon	PM1	H01	0	0	0
851	p-Hydroxyphenyl Acetic acid	AR #0381	II	Carbon	PM1	H02	51.5833	10.1684	0
852	p-Hydroxyphenyl Acetic acid	AR #0383	III	Carbon	PM1	H02	50.1667	9.17736	0
853	p-Hydroxyphenyl Acetic acid	AR #0384	III	Carbon	PM1	H02	0	0	0
854	p-Hydroxyphenyl Acetic acid	AR #0385	IV	Carbon	PM1	H02	33.875	22.751	0
855	p-Hydroxyphenyl Acetic acid	AR #0386	IV	Carbon	PM1	H02	0	0	0
856	p-Hydroxyphenyl Acetic acid	AR #0382	I	Carbon	PM1	H02	0	0	0
857	p-Hydroxyphenyl Acetic acid	AR #0387	I	Carbon	PM1	H02	34.5	11.4284	0
858	p-Hydroxyphenyl Acetic acid	AR #0388	I	Carbon	PM1	H02	0	0	0
859	p-Hydroxyphenyl Acetic acid	AR #0389	I	Carbon	PM1	H02	33	14.9316	0
860	p-Hydroxyphenyl Acetic acid	AR #0390	I	Carbon	PM1	H02	0	0	0
861	m-Hydroxyphenyl Acetic acid	AR #0381	II	Carbon	PM1	H03	37	36.2985	0
862	m-Hydroxyphenyl Acetic acid	AR #0383	III	Carbon	PM1	H03	4.91667	1.80854	0
863	m-Hydroxyphenyl Acetic acid	AR #0384	III	Carbon	PM1	H03	0	0	0
864	m-Hydroxyphenyl Acetic acid	AR #0385	IV	Carbon	PM1	H03	4.54167	0.61661	0
865	m-Hydroxyphenyl Acetic acid	AR #0386	IV	Carbon	PM1	H03	0	0	0
866	m-Hydroxyphenyl Acetic acid	AR #0382	I	Carbon	PM1	H03	0	0	0
867	m-Hydroxyphenyl Acetic acid	AR #0387	I	Carbon	PM1	H03	18.6667	24.7694	0
868	m-Hydroxyphenyl Acetic acid	AR #0388	I	Carbon	PM1	H03	0	0	0
869	m-Hydroxyphenyl Acetic acid	AR #0389	I	Carbon	PM1	H03	4.75	0.901388	0
870	m-Hydroxyphenyl Acetic acid	AR #0390	I	Carbon	PM1	H03	0	0	0
871	Tyramine	AR #0381	II	Carbon	PM1	H04	53.75	7.42567	0
872	Tyramine	AR #0383	III	Carbon	PM1	H04	22.2083	7.85248	0
873	Tyramine	AR #0384	III	Carbon	PM1	H04	0	0	0
874	Tyramine	AR #0385	IV	Carbon	PM1	H04	18.4167	11.2085	0
875	Tyramine	AR #0386	IV	Carbon	PM1	H04	0	0	0
876	Tyramine	AR #0382	I	Carbon	PM1	H04	0	0	0
877	Tyramine	AR #0387	I	Carbon	PM1	H04	240.917	265.649	0
878	Tyramine	AR #0388	I	Carbon	PM1	H04	0	0	0
879	Tyramine	AR #0389	I	Carbon	PM1	H04	12.9167	2.82382	0
880	Tyramine	AR #0390	I	Carbon	PM1	H04	0	0	0
881	D-Psicose	AR #0381	II	Carbon	PM1	H05	1068.83	494.172	0
882	D-Psicose	AR #0383	III	Carbon	PM1	H05	500.417	113.25	0
883	D-Psicose	AR #0384	III	Carbon	PM1	H05	66.8333	69.9018	0
884	D-Psicose	AR #0385	IV	Carbon	PM1	H05	24.2917	24.7936	0
885	D-Psicose	AR #0386	IV	Carbon	PM1	H05	0.0833333	0.144338	0
886	D-Psicose	AR #0382	I	Carbon	PM1	H05	49.125	72.4773	0
887	D-Psicose	AR #0387	I	Carbon	PM1	H05	421.375	470.534	0
888	D-Psicose	AR #0388	I	Carbon	PM1	H05	31	21.1878	0
889	D-Psicose	AR #0389	I	Carbon	PM1	H05	8.08333	6.59822	0
890	D-Psicose	AR #0390	I	Carbon	PM1	H05	194.542	168.213	0
891	L-Lyxose	AR #0381	II	Carbon	PM1	H06	3059.83	590.577	1
892	L-Lyxose	AR #0383	III	Carbon	PM1	H06	3588.71	673.853	1
893	L-Lyxose	AR #0384	III	Carbon	PM1	H06	2753.12	94.5179	1
894	L-Lyxose	AR #0385	IV	Carbon	PM1	H06	4134.12	527.913	1
895	L-Lyxose	AR #0386	IV	Carbon	PM1	H06	3553.42	957.386	1
896	L-Lyxose	AR #0382	I	Carbon	PM1	H06	3511.79	717.178	1
897	L-Lyxose	AR #0387	I	Carbon	PM1	H06	2194.71	536.209	0
898	L-Lyxose	AR #0388	I	Carbon	PM1	H06	3704.58	387.319	1
899	L-Lyxose	AR #0389	I	Carbon	PM1	H06	4215.83	171.277	1
900	L-Lyxose	AR #0390	I	Carbon	PM1	H06	2339.04	685.171	1
901	Glucuronamide	AR #0381	II	Carbon	PM1	H07	4.5	2.81736	0
902	Glucuronamide	AR #0383	III	Carbon	PM1	H07	3.41667	1.01036	0
903	Glucuronamide	AR #0384	III	Carbon	PM1	H07	0	0	0
904	Glucuronamide	AR #0385	IV	Carbon	PM1	H07	2.83333	1.70171	0
905	Glucuronamide	AR #0386	IV	Carbon	PM1	H07	0	0	0
906	Glucuronamide	AR #0382	I	Carbon	PM1	H07	0	0	0
907	Glucuronamide	AR #0387	I	Carbon	PM1	H07	5.08333	4.70594	0
908	Glucuronamide	AR #0388	I	Carbon	PM1	H07	0	0	0
909	Glucuronamide	AR #0389	I	Carbon	PM1	H07	3.45833	0.850857	0
910	Glucuronamide	AR #0390	I	Carbon	PM1	H07	0	0	0
911	Pyruvic acid	AR #0381	II	Carbon	PM1	H08	1300.75	450.343	1
912	Pyruvic acid	AR #0383	III	Carbon	PM1	H08	1431.08	111.086	0
913	Pyruvic acid	AR #0384	III	Carbon	PM1	H08	546.375	307.857	0
914	Pyruvic acid	AR #0385	IV	Carbon	PM1	H08	3099.92	707.315	1
915	Pyruvic acid	AR #0386	IV	Carbon	PM1	H08	2098.33	547.817	1
916	Pyruvic acid	AR #0382	I	Carbon	PM1	H08	2087.33	891.787	1
917	Pyruvic acid	AR #0387	I	Carbon	PM1	H08	1547.62	472.882	0
918	Pyruvic acid	AR #0388	I	Carbon	PM1	H08	1625.71	197.041	0
919	Pyruvic acid	AR #0389	I	Carbon	PM1	H08	2199.58	160.467	0
920	Pyruvic acid	AR #0390	I	Carbon	PM1	H08	1595.5	701.732	0
921	L-Galactonic acid-g-Lactone	AR #0381	II	Carbon	PM1	H09	281.667	390.141	0
922	L-Galactonic acid-g-Lactone	AR #0383	III	Carbon	PM1	H09	45.0417	50.03	0
923	L-Galactonic acid-g-Lactone	AR #0384	III	Carbon	PM1	H09	0	0	0
924	L-Galactonic acid-g-Lactone	AR #0385	IV	Carbon	PM1	H09	10.125	7.15454	0
925	L-Galactonic acid-g-Lactone	AR #0386	IV	Carbon	PM1	H09	0	0	0
926	L-Galactonic acid-g-Lactone	AR #0382	I	Carbon	PM1	H09	0	0	0
927	L-Galactonic acid-g-Lactone	AR #0387	I	Carbon	PM1	H09	41.4583	53.5292	0
928	L-Galactonic acid-g-Lactone	AR #0388	I	Carbon	PM1	H09	0	0	0
929	L-Galactonic acid-g-Lactone	AR #0389	I	Carbon	PM1	H09	25.125	20.681	0
930	L-Galactonic acid-g-Lactone	AR #0390	I	Carbon	PM1	H09	13.2083	20.542	0
931	D-Galacturonic acid	AR #0381	II	Carbon	PM1	H10	381.542	522.236	0
932	D-Galacturonic acid	AR #0383	III	Carbon	PM1	H10	69.7083	100.837	0
933	D-Galacturonic acid	AR #0384	III	Carbon	PM1	H10	0	0	0
934	D-Galacturonic acid	AR #0385	IV	Carbon	PM1	H10	28.9583	38.3602	0
935	D-Galacturonic acid	AR #0386	IV	Carbon	PM1	H10	0	0	0
936	D-Galacturonic acid	AR #0382	I	Carbon	PM1	H10	0	0	0
937	D-Galacturonic acid	AR #0387	I	Carbon	PM1	H10	107.625	167.063	0
938	D-Galacturonic acid	AR #0388	I	Carbon	PM1	H10	0.166667	0.288675	0
939	D-Galacturonic acid	AR #0389	I	Carbon	PM1	H10	44.8333	60.5826	0
940	D-Galacturonic acid	AR #0390	I	Carbon	PM1	H10	0	0	0
941	Phenylethylamine	AR #0381	II	Carbon	PM1	H11	156	189.296	0
942	Phenylethylamine	AR #0383	III	Carbon	PM1	H11	747.083	825.988	0
943	Phenylethylamine	AR #0384	III	Carbon	PM1	H11	52.2917	51.2232	0
944	Phenylethylamine	AR #0385	IV	Carbon	PM1	H11	1702.54	805.915	0
945	Phenylethylamine	AR #0386	IV	Carbon	PM1	H11	1114.17	325.585	0
946	Phenylethylamine	AR #0382	I	Carbon	PM1	H11	2386.46	693.45	1
947	Phenylethylamine	AR #0387	I	Carbon	PM1	H11	1565.46	1004.84	0
948	Phenylethylamine	AR #0388	I	Carbon	PM1	H11	7.125	5.84567	0
949	Phenylethylamine	AR #0389	I	Carbon	PM1	H11	1949.88	972.166	0
950	Phenylethylamine	AR #0390	I	Carbon	PM1	H11	0	0	0
951	2-Aminoethanol	AR #0381	II	Carbon	PM1	H12	653.208	919.755	0
952	2-Aminoethanol	AR #0383	III	Carbon	PM1	H12	642.042	651.34	0
953	2-Aminoethanol	AR #0384	III	Carbon	PM1	H12	29.4583	46.8469	0
954	2-Aminoethanol	AR #0385	IV	Carbon	PM1	H12	301.5	274.9	0
955	2-Aminoethanol	AR #0386	IV	Carbon	PM1	H12	14.4167	23.6832	0
956	2-Aminoethanol	AR #0382	I	Carbon	PM1	H12	80.75	39.5925	0
957	2-Aminoethanol	AR #0387	I	Carbon	PM1	H12	663.333	958.301	0
958	2-Aminoethanol	AR #0388	I	Carbon	PM1	H12	205.25	89.2286	0
959	2-Aminoethanol	AR #0389	I	Carbon	PM1	H12	708.875	597.468	0
960	2-Aminoethanol	AR #0390	I	Carbon	PM1	H12	726.542	270.142	0
961	Negative Control	AR #0381	II	Carbon	PM2	A01	0	0	0
962	Negative Control	AR #0383	III	Carbon	PM2	A01	0	0	0
963	Negative Control	AR #0384	III	Carbon	PM2	A01	0	0	0
964	Negative Control	AR #0385	IV	Carbon	PM2	A01	0	0	0
965	Negative Control	AR #0386	IV	Carbon	PM2	A01	0	0	0
966	Negative Control	AR #0382	I	Carbon	PM2	A01	0	0	0
967	Negative Control	AR #0387	I	Carbon	PM2	A01	0	0	0
968	Negative Control	AR #0388	I	Carbon	PM2	A01	0	0	0
969	Negative Control	AR #0389	I	Carbon	PM2	A01	0	0	0
970	Negative Control	AR #0390	I	Carbon	PM2	A01	0	0	0
971	Chondroitin Sulfate C	AR #0381	II	Carbon	PM2	A02	0	0	0
972	Chondroitin Sulfate C	AR #0383	III	Carbon	PM2	A02	0	0	0
973	Chondroitin Sulfate C	AR #0384	III	Carbon	PM2	A02	4.58333	1.6266	0
974	Chondroitin Sulfate C	AR #0385	IV	Carbon	PM2	A02	0.0833333	0.144338	0
975	Chondroitin Sulfate C	AR #0386	IV	Carbon	PM2	A02	6.79167	6.8126	0
976	Chondroitin Sulfate C	AR #0382	I	Carbon	PM2	A02	3.5	4.09268	0
977	Chondroitin Sulfate C	AR #0387	I	Carbon	PM2	A02	0.458333	0.793857	0
978	Chondroitin Sulfate C	AR #0388	I	Carbon	PM2	A02	2.08333	1.82146	0
979	Chondroitin Sulfate C	AR #0389	I	Carbon	PM2	A02	0.833333	1.04083	0
980	Chondroitin Sulfate C	AR #0390	I	Carbon	PM2	A02	133.958	136.308	0
981	a-Cyclodextrin	AR #0381	II	Carbon	PM2	A03	0	0	0
982	a-Cyclodextrin	AR #0383	III	Carbon	PM2	A03	0	0	0
983	a-Cyclodextrin	AR #0384	III	Carbon	PM2	A03	1.04167	1.21407	0
984	a-Cyclodextrin	AR #0385	IV	Carbon	PM2	A03	0	0	0
985	a-Cyclodextrin	AR #0386	IV	Carbon	PM2	A03	0.375	0.375	0
986	a-Cyclodextrin	AR #0382	I	Carbon	PM2	A03	0.25	0.25	0
987	a-Cyclodextrin	AR #0387	I	Carbon	PM2	A03	0	0	0
988	a-Cyclodextrin	AR #0388	I	Carbon	PM2	A03	0.5	0.5	0
989	a-Cyclodextrin	AR #0389	I	Carbon	PM2	A03	0.0833333	0.144338	0
990	a-Cyclodextrin	AR #0390	I	Carbon	PM2	A03	0	0	0
991	b-Cyclodextrin	AR #0381	II	Carbon	PM2	A04	0	0	0
992	b-Cyclodextrin	AR #0383	III	Carbon	PM2	A04	0	0	0
993	b-Cyclodextrin	AR #0384	III	Carbon	PM2	A04	1.33333	1.25831	0
994	b-Cyclodextrin	AR #0385	IV	Carbon	PM2	A04	0	0	0
995	b-Cyclodextrin	AR #0386	IV	Carbon	PM2	A04	5.08333	8.37531	0
996	b-Cyclodextrin	AR #0382	I	Carbon	PM2	A04	0.333333	0.288675	0
997	b-Cyclodextrin	AR #0387	I	Carbon	PM2	A04	0	0	0
998	b-Cyclodextrin	AR #0388	I	Carbon	PM2	A04	1.58333	1.50693	0
999	b-Cyclodextrin	AR #0389	I	Carbon	PM2	A04	0.0833333	0.144338	0
1000	b-Cyclodextrin	AR #0390	I	Carbon	PM2	A04	0.416667	0.721688	0
1001	g-Cyclodextrin	AR #0381	II	Carbon	PM2	A05	0	0	0
1002	g-Cyclodextrin	AR #0383	III	Carbon	PM2	A05	0	0	0
1003	g-Cyclodextrin	AR #0384	III	Carbon	PM2	A05	0	0	0
1004	g-Cyclodextrin	AR #0385	IV	Carbon	PM2	A05	0	0	0
1005	g-Cyclodextrin	AR #0386	IV	Carbon	PM2	A05	0	0	0
1006	g-Cyclodextrin	AR #0382	I	Carbon	PM2	A05	0	0	0
1007	g-Cyclodextrin	AR #0387	I	Carbon	PM2	A05	0	0	0
1008	g-Cyclodextrin	AR #0388	I	Carbon	PM2	A05	0	0	0
1009	g-Cyclodextrin	AR #0389	I	Carbon	PM2	A05	0	0	0
1010	g-Cyclodextrin	AR #0390	I	Carbon	PM2	A05	0	0	0
1011	Dextrin	AR #0381	II	Carbon	PM2	A06	0	0	0
1012	Dextrin	AR #0383	III	Carbon	PM2	A06	48.2917	83.6436	0
1013	Dextrin	AR #0384	III	Carbon	PM2	A06	94.9167	91.1806	0
1014	Dextrin	AR #0385	IV	Carbon	PM2	A06	270.667	389.743	0
1015	Dextrin	AR #0386	IV	Carbon	PM2	A06	220.375	66.6892	0
1016	Dextrin	AR #0382	I	Carbon	PM2	A06	516.583	145.469	0
1017	Dextrin	AR #0387	I	Carbon	PM2	A06	857.083	555.778	0
1018	Dextrin	AR #0388	I	Carbon	PM2	A06	263.833	53.8426	0
1019	Dextrin	AR #0389	I	Carbon	PM2	A06	18.3333	24.5269	0
1020	Dextrin	AR #0390	I	Carbon	PM2	A06	1113.88	607.828	1
1021	Gelatin	AR #0381	II	Carbon	PM2	A07	0	0	0
1022	Gelatin	AR #0383	III	Carbon	PM2	A07	0	0	0
1023	Gelatin	AR #0384	III	Carbon	PM2	A07	0	0	0
1024	Gelatin	AR #0385	IV	Carbon	PM2	A07	0	0	0
1025	Gelatin	AR #0386	IV	Carbon	PM2	A07	7.625	13.2069	0
1026	Gelatin	AR #0382	I	Carbon	PM2	A07	1.16667	1.25831	0
1027	Gelatin	AR #0387	I	Carbon	PM2	A07	5.625	9.74279	0
1028	Gelatin	AR #0388	I	Carbon	PM2	A07	45.7917	57.9003	0
1029	Gelatin	AR #0389	I	Carbon	PM2	A07	128.417	162.604	0
1030	Gelatin	AR #0390	I	Carbon	PM2	A07	101.083	106.841	0
1031	Glycogen	AR #0381	II	Carbon	PM2	A08	0	0	0
1032	Glycogen	AR #0383	III	Carbon	PM2	A08	0	0	0
1033	Glycogen	AR #0384	III	Carbon	PM2	A08	0.833333	1.44338	0
1034	Glycogen	AR #0385	IV	Carbon	PM2	A08	0	0	0
1035	Glycogen	AR #0386	IV	Carbon	PM2	A08	0.0833333	0.144338	0
1036	Glycogen	AR #0382	I	Carbon	PM2	A08	0.25	0.433013	0
1037	Glycogen	AR #0387	I	Carbon	PM2	A08	6.79167	11.7635	0
1038	Glycogen	AR #0388	I	Carbon	PM2	A08	5.25	6.39702	0
1039	Glycogen	AR #0389	I	Carbon	PM2	A08	10.8333	14.8415	0
1040	Glycogen	AR #0390	I	Carbon	PM2	A08	121.25	56.9025	0
1041	Inulin	AR #0381	II	Carbon	PM2	A09	19.1667	31.9025	0
1042	Inulin	AR #0383	III	Carbon	PM2	A09	142.167	209.154	0
1043	Inulin	AR #0384	III	Carbon	PM2	A09	237.917	304.995	0
1044	Inulin	AR #0385	IV	Carbon	PM2	A09	99.9167	88.434	0
1045	Inulin	AR #0386	IV	Carbon	PM2	A09	265.458	388.104	0
1046	Inulin	AR #0382	I	Carbon	PM2	A09	402.875	451.387	0
1047	Inulin	AR #0387	I	Carbon	PM2	A09	231.833	218.306	0
1048	Inulin	AR #0388	I	Carbon	PM2	A09	432.167	469.217	0
1049	Inulin	AR #0389	I	Carbon	PM2	A09	105.542	147.144	0
1050	Inulin	AR #0390	I	Carbon	PM2	A09	736.5	511.096	0
1051	Laminarin	AR #0381	II	Carbon	PM2	A10	86.4167	78.4643	0
1052	Laminarin	AR #0383	III	Carbon	PM2	A10	1488.62	229.89	1
1053	Laminarin	AR #0384	III	Carbon	PM2	A10	1704	208.427	1
1054	Laminarin	AR #0385	IV	Carbon	PM2	A10	1.33333	1.52753	0
1055	Laminarin	AR #0386	IV	Carbon	PM2	A10	26.3333	44.6385	0
1056	Laminarin	AR #0382	I	Carbon	PM2	A10	578.292	147.655	0
1057	Laminarin	AR #0387	I	Carbon	PM2	A10	477.125	430.16	0
1058	Laminarin	AR #0388	I	Carbon	PM2	A10	571.583	264.918	0
1059	Laminarin	AR #0389	I	Carbon	PM2	A10	324.25	40.7308	0
1060	Laminarin	AR #0390	I	Carbon	PM2	A10	2531.67	349.581	1
1061	Mannan	AR #0381	II	Carbon	PM2	A11	3.25	2.70416	0
1062	Mannan	AR #0383	III	Carbon	PM2	A11	1.625	1.71847	0
1063	Mannan	AR #0384	III	Carbon	PM2	A11	11	12.7671	0
1064	Mannan	AR #0385	IV	Carbon	PM2	A11	7.58333	10.2167	0
1065	Mannan	AR #0386	IV	Carbon	PM2	A11	2.66667	3.22426	0
1066	Mannan	AR #0382	I	Carbon	PM2	A11	2.875	3.07967	0
1067	Mannan	AR #0387	I	Carbon	PM2	A11	14.625	18.2264	0
1068	Mannan	AR #0388	I	Carbon	PM2	A11	17.9167	15.8791	0
1069	Mannan	AR #0389	I	Carbon	PM2	A11	13.6667	4.34693	0
1070	Mannan	AR #0390	I	Carbon	PM2	A11	1	0.866025	0
1071	Pectin	AR #0381	II	Carbon	PM2	A12	983.917	405.171	0
1072	Pectin	AR #0383	III	Carbon	PM2	A12	3158.12	623.318	1
1073	Pectin	AR #0384	III	Carbon	PM2	A12	3472.38	272.234	1
1074	Pectin	AR #0385	IV	Carbon	PM2	A12	407.917	342.749	0
1075	Pectin	AR #0386	IV	Carbon	PM2	A12	461.042	618.428	0
1076	Pectin	AR #0382	I	Carbon	PM2	A12	2421.29	414.706	1
1077	Pectin	AR #0387	I	Carbon	PM2	A12	3347.83	694.823	1
1078	Pectin	AR #0388	I	Carbon	PM2	A12	2009.12	486.533	1
1079	Pectin	AR #0389	I	Carbon	PM2	A12	2341.67	769.212	1
1080	Pectin	AR #0390	I	Carbon	PM2	A12	3541.5	306.218	1
1081	N-Acetyl-D-Galactosamine	AR #0381	II	Carbon	PM2	B01	4.875	1.69097	0
1082	N-Acetyl-D-Galactosamine	AR #0383	III	Carbon	PM2	B01	50.5833	46.7163	0
1083	N-Acetyl-D-Galactosamine	AR #0384	III	Carbon	PM2	B01	21.125	19.4788	0
1084	N-Acetyl-D-Galactosamine	AR #0385	IV	Carbon	PM2	B01	113.208	111.83	0
1085	N-Acetyl-D-Galactosamine	AR #0386	IV	Carbon	PM2	B01	139.167	90.6268	0
1086	N-Acetyl-D-Galactosamine	AR #0382	I	Carbon	PM2	B01	508.917	173.832	0
1087	N-Acetyl-D-Galactosamine	AR #0387	I	Carbon	PM2	B01	996.417	439.049	0
1088	N-Acetyl-D-Galactosamine	AR #0388	I	Carbon	PM2	B01	278.708	144.975	0
1089	N-Acetyl-D-Galactosamine	AR #0389	I	Carbon	PM2	B01	155.583	78.3686	0
1090	N-Acetyl-D-Galactosamine	AR #0390	I	Carbon	PM2	B01	1909.25	511.643	1
1091	N-Acetyl-Neuraminic acid	AR #0381	II	Carbon	PM2	B02	258.792	140.675	0
1092	N-Acetyl-Neuraminic acid	AR #0383	III	Carbon	PM2	B02	0.0416667	0.0721688	0
1093	N-Acetyl-Neuraminic acid	AR #0384	III	Carbon	PM2	B02	4.16667	3.60844	0
1094	N-Acetyl-Neuraminic acid	AR #0385	IV	Carbon	PM2	B02	4.75	7.79824	0
1095	N-Acetyl-Neuraminic acid	AR #0386	IV	Carbon	PM2	B02	46.5	77.7428	0
1096	N-Acetyl-Neuraminic acid	AR #0382	I	Carbon	PM2	B02	333.833	333.625	0
1097	N-Acetyl-Neuraminic acid	AR #0387	I	Carbon	PM2	B02	410.875	590.55	0
1098	N-Acetyl-Neuraminic acid	AR #0388	I	Carbon	PM2	B02	14.7917	19.1149	0
1099	N-Acetyl-Neuraminic acid	AR #0389	I	Carbon	PM2	B02	131.625	119.864	0
1100	N-Acetyl-Neuraminic acid	AR #0390	I	Carbon	PM2	B02	356.708	436.36	0
1101	b-D-Allose	AR #0381	II	Carbon	PM2	B03	0	0	0
1102	b-D-Allose	AR #0383	III	Carbon	PM2	B03	107.542	26.4012	0
1103	b-D-Allose	AR #0384	III	Carbon	PM2	B03	67.0417	61.5935	0
1104	b-D-Allose	AR #0385	IV	Carbon	PM2	B03	1	1.73205	0
1105	b-D-Allose	AR #0386	IV	Carbon	PM2	B03	0.5	0.866025	0
1106	b-D-Allose	AR #0382	I	Carbon	PM2	B03	0.0833333	0.144338	0
1107	b-D-Allose	AR #0387	I	Carbon	PM2	B03	286.292	495.872	0
1108	b-D-Allose	AR #0388	I	Carbon	PM2	B03	127.042	139.223	0
1109	b-D-Allose	AR #0389	I	Carbon	PM2	B03	125.208	174.964	0
1110	b-D-Allose	AR #0390	I	Carbon	PM2	B03	341.583	202.195	0
1111	Amygdalin	AR #0381	II	Carbon	PM2	B04	0	0	0
1112	Amygdalin	AR #0383	III	Carbon	PM2	B04	0.5	0.866025	0
1113	Amygdalin	AR #0384	III	Carbon	PM2	B04	3.16667	2.75379	0
1114	Amygdalin	AR #0385	IV	Carbon	PM2	B04	0	0	0
1115	Amygdalin	AR #0386	IV	Carbon	PM2	B04	0	0	0
1116	Amygdalin	AR #0382	I	Carbon	PM2	B04	0	0	0
1117	Amygdalin	AR #0387	I	Carbon	PM2	B04	0	0	0
1118	Amygdalin	AR #0388	I	Carbon	PM2	B04	38.375	35.398	0
1119	Amygdalin	AR #0389	I	Carbon	PM2	B04	1.25	1.56125	0
1120	Amygdalin	AR #0390	I	Carbon	PM2	B04	476.667	198.78	0
1121	D-Arabinose	AR #0381	II	Carbon	PM2	B05	325.958	170.516	0
1122	D-Arabinose	AR #0383	III	Carbon	PM2	B05	1077.17	524.073	0
1123	D-Arabinose	AR #0384	III	Carbon	PM2	B05	955.167	512.344	0
1124	D-Arabinose	AR #0385	IV	Carbon	PM2	B05	2007.38	363.825	1
1125	D-Arabinose	AR #0386	IV	Carbon	PM2	B05	1703.12	589.277	1
1126	D-Arabinose	AR #0382	I	Carbon	PM2	B05	1318.08	471.463	1
1127	D-Arabinose	AR #0387	I	Carbon	PM2	B05	1053.54	1044.06	0
1128	D-Arabinose	AR #0388	I	Carbon	PM2	B05	1830.5	677.549	1
1129	D-Arabinose	AR #0389	I	Carbon	PM2	B05	2113.54	687.732	1
1130	D-Arabinose	AR #0390	I	Carbon	PM2	B05	1691.92	622.137	1
1131	D-Arabitol	AR #0381	II	Carbon	PM2	B06	160.583	208.283	0
1132	D-Arabitol	AR #0383	III	Carbon	PM2	B06	196.917	87.4234	0
1133	D-Arabitol	AR #0384	III	Carbon	PM2	B06	280.708	243.108	0
1134	D-Arabitol	AR #0385	IV	Carbon	PM2	B06	242.417	221.065	0
1135	D-Arabitol	AR #0386	IV	Carbon	PM2	B06	310.375	474.84	0
1136	D-Arabitol	AR #0382	I	Carbon	PM2	B06	65.9167	84.1859	0
1137	D-Arabitol	AR #0387	I	Carbon	PM2	B06	1259.92	1028.43	1
1138	D-Arabitol	AR #0388	I	Carbon	PM2	B06	258	141.222	0
1139	D-Arabitol	AR #0389	I	Carbon	PM2	B06	714.542	579.091	0
1140	D-Arabitol	AR #0390	I	Carbon	PM2	B06	729	384.391	0
1141	L-Arabitol	AR #0381	II	Carbon	PM2	B07	0	0	0
1142	L-Arabitol	AR #0383	III	Carbon	PM2	B07	0	0	0
1143	L-Arabitol	AR #0384	III	Carbon	PM2	B07	0	0	0
1144	L-Arabitol	AR #0385	IV	Carbon	PM2	B07	0	0	0
1145	L-Arabitol	AR #0386	IV	Carbon	PM2	B07	0	0	0
1146	L-Arabitol	AR #0382	I	Carbon	PM2	B07	0	0	0
1147	L-Arabitol	AR #0387	I	Carbon	PM2	B07	139.958	188.896	0
1148	L-Arabitol	AR #0388	I	Carbon	PM2	B07	4.41667	5.81127	0
1149	L-Arabitol	AR #0389	I	Carbon	PM2	B07	0	0	0
1150	L-Arabitol	AR #0390	I	Carbon	PM2	B07	170.583	165.373	0
1151	Arbutin	AR #0381	II	Carbon	PM2	B08	0	0	0
1152	Arbutin	AR #0383	III	Carbon	PM2	B08	0	0	0
1153	Arbutin	AR #0384	III	Carbon	PM2	B08	0	0	0
1154	Arbutin	AR #0385	IV	Carbon	PM2	B08	0	0	0
1155	Arbutin	AR #0386	IV	Carbon	PM2	B08	0	0	0
1156	Arbutin	AR #0382	I	Carbon	PM2	B08	45	38.1533	0
1157	Arbutin	AR #0387	I	Carbon	PM2	B08	30.2083	31.2053	0
1158	Arbutin	AR #0388	I	Carbon	PM2	B08	0	0	0
1159	Arbutin	AR #0389	I	Carbon	PM2	B08	0	0	0
1160	Arbutin	AR #0390	I	Carbon	PM2	B08	214.125	130.114	0
1161	2-Deoxy-D-Ribose	AR #0381	II	Carbon	PM2	B09	1080.38	336.288	1
1162	2-Deoxy-D-Ribose	AR #0383	III	Carbon	PM2	B09	3026.25	213.526	1
1163	2-Deoxy-D-Ribose	AR #0384	III	Carbon	PM2	B09	2944.67	698.643	1
1164	2-Deoxy-D-Ribose	AR #0385	IV	Carbon	PM2	B09	2929.17	80.0902	1
1165	2-Deoxy-D-Ribose	AR #0386	IV	Carbon	PM2	B09	2721.92	1195.63	1
1166	2-Deoxy-D-Ribose	AR #0382	I	Carbon	PM2	B09	2623.62	858.305	1
1167	2-Deoxy-D-Ribose	AR #0387	I	Carbon	PM2	B09	1730.29	732.39	1
1168	2-Deoxy-D-Ribose	AR #0388	I	Carbon	PM2	B09	3649.58	1035.65	1
1169	2-Deoxy-D-Ribose	AR #0389	I	Carbon	PM2	B09	3852.04	529.926	1
1170	2-Deoxy-D-Ribose	AR #0390	I	Carbon	PM2	B09	2801	1120.83	1
1171	i-Erythritol	AR #0381	II	Carbon	PM2	B10	0.0833333	0.144338	0
1172	i-Erythritol	AR #0383	III	Carbon	PM2	B10	0	0	0
1173	i-Erythritol	AR #0384	III	Carbon	PM2	B10	0	0	0
1174	i-Erythritol	AR #0385	IV	Carbon	PM2	B10	1.08333	1.46487	0
1175	i-Erythritol	AR #0386	IV	Carbon	PM2	B10	0	0	0
1176	i-Erythritol	AR #0382	I	Carbon	PM2	B10	0	0	0
1177	i-Erythritol	AR #0387	I	Carbon	PM2	B10	150.375	194.349	0
1178	i-Erythritol	AR #0388	I	Carbon	PM2	B10	1.75	3.03109	0
1179	i-Erythritol	AR #0389	I	Carbon	PM2	B10	1.16667	1.12731	0
1180	i-Erythritol	AR #0390	I	Carbon	PM2	B10	128.667	63.5827	0
1181	D-Fucose	AR #0381	II	Carbon	PM2	B11	1.83333	0.520416	0
1182	D-Fucose	AR #0383	III	Carbon	PM2	B11	2.25	1.5	0
1183	D-Fucose	AR #0384	III	Carbon	PM2	B11	0.833333	0.877971	0
1184	D-Fucose	AR #0385	IV	Carbon	PM2	B11	16.5	26.7386	0
1185	D-Fucose	AR #0386	IV	Carbon	PM2	B11	1.125	1.94856	0
1186	D-Fucose	AR #0382	I	Carbon	PM2	B11	0.0833333	0.144338	0
1187	D-Fucose	AR #0387	I	Carbon	PM2	B11	10.375	10.9466	0
1188	D-Fucose	AR #0388	I	Carbon	PM2	B11	257.458	268.9	0
1189	D-Fucose	AR #0389	I	Carbon	PM2	B11	232.917	309.213	0
1190	D-Fucose	AR #0390	I	Carbon	PM2	B11	394.708	385.864	0
1191	3-O-b-D-Galactopyranosyl-D-Arabinose	AR #0381	II	Carbon	PM2	B12	47.3333	30.4552	0
1192	3-O-b-D-Galactopyranosyl-D-Arabinose	AR #0383	III	Carbon	PM2	B12	170.625	210.498	0
1193	3-O-b-D-Galactopyranosyl-D-Arabinose	AR #0384	III	Carbon	PM2	B12	121.75	109.716	0
1194	3-O-b-D-Galactopyranosyl-D-Arabinose	AR #0385	IV	Carbon	PM2	B12	59.75	85.7391	0
1195	3-O-b-D-Galactopyranosyl-D-Arabinose	AR #0386	IV	Carbon	PM2	B12	21.7917	20.5222	0
1196	3-O-b-D-Galactopyranosyl-D-Arabinose	AR #0382	I	Carbon	PM2	B12	16.4167	14.505	0
1197	3-O-b-D-Galactopyranosyl-D-Arabinose	AR #0387	I	Carbon	PM2	B12	65.625	62.6681	0
1198	3-O-b-D-Galactopyranosyl-D-Arabinose	AR #0388	I	Carbon	PM2	B12	190.292	195.843	0
1199	3-O-b-D-Galactopyranosyl-D-Arabinose	AR #0389	I	Carbon	PM2	B12	125.792	59.6975	0
1200	3-O-b-D-Galactopyranosyl-D-Arabinose	AR #0390	I	Carbon	PM2	B12	18.0833	16.2943	0
1201	Gentiobiose	AR #0381	II	Carbon	PM2	C01	3.91667	0.946485	0
1202	Gentiobiose	AR #0383	III	Carbon	PM2	C01	9.375	10.3931	0
1203	Gentiobiose	AR #0384	III	Carbon	PM2	C01	0.583333	0.803638	0
1204	Gentiobiose	AR #0385	IV	Carbon	PM2	C01	7	6.63914	0
1205	Gentiobiose	AR #0386	IV	Carbon	PM2	C01	0.291667	0.260208	0
1206	Gentiobiose	AR #0382	I	Carbon	PM2	C01	1.08333	1.46487	0
1207	Gentiobiose	AR #0387	I	Carbon	PM2	C01	16.5417	4.6609	0
1208	Gentiobiose	AR #0388	I	Carbon	PM2	C01	0.208333	0.360844	0
1209	Gentiobiose	AR #0389	I	Carbon	PM2	C01	22.5	16.0171	0
1210	Gentiobiose	AR #0390	I	Carbon	PM2	C01	0.0833333	0.144338	0
1211	L-Glucose	AR #0381	II	Carbon	PM2	C02	0	0	0
1212	L-Glucose	AR #0383	III	Carbon	PM2	C02	0	0	0
1213	L-Glucose	AR #0384	III	Carbon	PM2	C02	0	0	0
1214	L-Glucose	AR #0385	IV	Carbon	PM2	C02	0	0	0
1215	L-Glucose	AR #0386	IV	Carbon	PM2	C02	0	0	0
1216	L-Glucose	AR #0382	I	Carbon	PM2	C02	0	0	0
1217	L-Glucose	AR #0387	I	Carbon	PM2	C02	69.0833	119.439	0
1218	L-Glucose	AR #0388	I	Carbon	PM2	C02	0	0	0
1219	L-Glucose	AR #0389	I	Carbon	PM2	C02	0.166667	0.288675	0
1220	L-Glucose	AR #0390	I	Carbon	PM2	C02	0.0833333	0.144338	0
1221	D-Lactitol	AR #0381	II	Carbon	PM2	C03	0	0	0
1222	D-Lactitol	AR #0383	III	Carbon	PM2	C03	0	0	0
1223	D-Lactitol	AR #0384	III	Carbon	PM2	C03	0	0	0
1224	D-Lactitol	AR #0385	IV	Carbon	PM2	C03	0	0	0
1225	D-Lactitol	AR #0386	IV	Carbon	PM2	C03	0	0	0
1226	D-Lactitol	AR #0382	I	Carbon	PM2	C03	0	0	0
1227	D-Lactitol	AR #0387	I	Carbon	PM2	C03	3.625	6.27868	0
1228	D-Lactitol	AR #0388	I	Carbon	PM2	C03	0.166667	0.288675	0
1229	D-Lactitol	AR #0389	I	Carbon	PM2	C03	0	0	0
1230	D-Lactitol	AR #0390	I	Carbon	PM2	C03	102.667	106.662	0
1231	D-Melezitose	AR #0381	II	Carbon	PM2	C04	91.4167	138.076	0
1232	D-Melezitose	AR #0383	III	Carbon	PM2	C04	1878.62	265.275	1
1233	D-Melezitose	AR #0384	III	Carbon	PM2	C04	1493.25	569.37	1
1234	D-Melezitose	AR #0385	IV	Carbon	PM2	C04	171.667	86.2026	0
1235	D-Melezitose	AR #0386	IV	Carbon	PM2	C04	38.5833	64.9967	0
1236	D-Melezitose	AR #0382	I	Carbon	PM2	C04	1954.71	429.513	1
1237	D-Melezitose	AR #0387	I	Carbon	PM2	C04	2593.25	730.725	1
1238	D-Melezitose	AR #0388	I	Carbon	PM2	C04	616.917	413.226	0
1239	D-Melezitose	AR #0389	I	Carbon	PM2	C04	1903.04	754.904	1
1240	D-Melezitose	AR #0390	I	Carbon	PM2	C04	3141.5	702.442	1
1241	Maltitol	AR #0381	II	Carbon	PM2	C05	0	0	0
1242	Maltitol	AR #0383	III	Carbon	PM2	C05	217.083	93.7534	0
1243	Maltitol	AR #0384	III	Carbon	PM2	C05	204.042	122.824	0
1244	Maltitol	AR #0385	IV	Carbon	PM2	C05	0	0	0
1245	Maltitol	AR #0386	IV	Carbon	PM2	C05	1	1.73205	0
1246	Maltitol	AR #0382	I	Carbon	PM2	C05	41.7917	34.5476	0
1247	Maltitol	AR #0387	I	Carbon	PM2	C05	69.5	113.453	0
1248	Maltitol	AR #0388	I	Carbon	PM2	C05	61.4583	93.2452	0
1249	Maltitol	AR #0389	I	Carbon	PM2	C05	0.416667	0.721688	0
1250	Maltitol	AR #0390	I	Carbon	PM2	C05	744.708	423.741	0
1251	a-Methyl-D-Glucoside	AR #0381	II	Carbon	PM2	C06	0	0	0
1252	a-Methyl-D-Glucoside	AR #0383	III	Carbon	PM2	C06	199.417	178.511	0
1253	a-Methyl-D-Glucoside	AR #0384	III	Carbon	PM2	C06	96.875	33.2385	0
1254	a-Methyl-D-Glucoside	AR #0385	IV	Carbon	PM2	C06	0	0	0
1255	a-Methyl-D-Glucoside	AR #0386	IV	Carbon	PM2	C06	0	0	0
1256	a-Methyl-D-Glucoside	AR #0382	I	Carbon	PM2	C06	0	0	0
1257	a-Methyl-D-Glucoside	AR #0387	I	Carbon	PM2	C06	0	0	0
1258	a-Methyl-D-Glucoside	AR #0388	I	Carbon	PM2	C06	0	0	0
1259	a-Methyl-D-Glucoside	AR #0389	I	Carbon	PM2	C06	104.042	115.955	0
1260	a-Methyl-D-Glucoside	AR #0390	I	Carbon	PM2	C06	0	0	0
1261	b-Methyl-D-Galactoside	AR #0381	II	Carbon	PM2	C07	0	0	0
1262	b-Methyl-D-Galactoside	AR #0383	III	Carbon	PM2	C07	0	0	0
1263	b-Methyl-D-Galactoside	AR #0384	III	Carbon	PM2	C07	0	0	0
1264	b-Methyl-D-Galactoside	AR #0385	IV	Carbon	PM2	C07	0	0	0
1265	b-Methyl-D-Galactoside	AR #0386	IV	Carbon	PM2	C07	0	0	0
1266	b-Methyl-D-Galactoside	AR #0382	I	Carbon	PM2	C07	0	0	0
1267	b-Methyl-D-Galactoside	AR #0387	I	Carbon	PM2	C07	29	49.5801	0
1268	b-Methyl-D-Galactoside	AR #0388	I	Carbon	PM2	C07	47.5	65.5224	0
1269	b-Methyl-D-Galactoside	AR #0389	I	Carbon	PM2	C07	0	0	0
1270	b-Methyl-D-Galactoside	AR #0390	I	Carbon	PM2	C07	791.208	579.047	0
1271	3-Methylglucose	AR #0381	II	Carbon	PM2	C08	0	0	0
1272	3-Methylglucose	AR #0383	III	Carbon	PM2	C08	0	0	0
1273	3-Methylglucose	AR #0384	III	Carbon	PM2	C08	0	0	0
1274	3-Methylglucose	AR #0385	IV	Carbon	PM2	C08	0	0	0
1275	3-Methylglucose	AR #0386	IV	Carbon	PM2	C08	0	0	0
1276	3-Methylglucose	AR #0382	I	Carbon	PM2	C08	0	0	0
1277	3-Methylglucose	AR #0387	I	Carbon	PM2	C08	0	0	0
1278	3-Methylglucose	AR #0388	I	Carbon	PM2	C08	0.25	0.433013	0
1279	3-Methylglucose	AR #0389	I	Carbon	PM2	C08	0	0	0
1280	3-Methylglucose	AR #0390	I	Carbon	PM2	C08	8.04167	12.2375	0
1281	b-Methyl-D-Glucuronic acid	AR #0381	II	Carbon	PM2	C09	0	0	0
1282	b-Methyl-D-Glucuronic acid	AR #0383	III	Carbon	PM2	C09	2.79167	4.83531	0
1283	b-Methyl-D-Glucuronic acid	AR #0384	III	Carbon	PM2	C09	0	0	0
1284	b-Methyl-D-Glucuronic acid	AR #0385	IV	Carbon	PM2	C09	13.75	23.8157	0
1285	b-Methyl-D-Glucuronic acid	AR #0386	IV	Carbon	PM2	C09	0	0	0
1286	b-Methyl-D-Glucuronic acid	AR #0382	I	Carbon	PM2	C09	0	0	0
1287	b-Methyl-D-Glucuronic acid	AR #0387	I	Carbon	PM2	C09	14.125	17.9874	0
1288	b-Methyl-D-Glucuronic acid	AR #0388	I	Carbon	PM2	C09	7.91667	11.9192	0
1289	b-Methyl-D-Glucuronic acid	AR #0389	I	Carbon	PM2	C09	0.333333	0.288675	0
1290	b-Methyl-D-Glucuronic acid	AR #0390	I	Carbon	PM2	C09	174.5	189.179	0
1291	a-Methyl-D-Mannoside	AR #0381	II	Carbon	PM2	C10	0	0	0
1292	a-Methyl-D-Mannoside	AR #0383	III	Carbon	PM2	C10	0.583333	1.01036	0
1293	a-Methyl-D-Mannoside	AR #0384	III	Carbon	PM2	C10	0	0	0
1294	a-Methyl-D-Mannoside	AR #0385	IV	Carbon	PM2	C10	1.08333	1.87639	0
1295	a-Methyl-D-Mannoside	AR #0386	IV	Carbon	PM2	C10	0	0	0
1296	a-Methyl-D-Mannoside	AR #0382	I	Carbon	PM2	C10	0	0	0
1297	a-Methyl-D-Mannoside	AR #0387	I	Carbon	PM2	C10	1.5	2.38485	0
1298	a-Methyl-D-Mannoside	AR #0388	I	Carbon	PM2	C10	0	0	0
1299	a-Methyl-D-Mannoside	AR #0389	I	Carbon	PM2	C10	2	1.25	0
1300	a-Methyl-D-Mannoside	AR #0390	I	Carbon	PM2	C10	0.958333	1.65988	0
1301	b-Methyl-D-Xyloside	AR #0381	II	Carbon	PM2	C11	1.08333	1.46487	0
1302	b-Methyl-D-Xyloside	AR #0383	III	Carbon	PM2	C11	17.25	29.4459	0
1303	b-Methyl-D-Xyloside	AR #0384	III	Carbon	PM2	C11	0	0	0
1304	b-Methyl-D-Xyloside	AR #0385	IV	Carbon	PM2	C11	21.7917	37.0967	0
1305	b-Methyl-D-Xyloside	AR #0386	IV	Carbon	PM2	C11	0	0	0
1306	b-Methyl-D-Xyloside	AR #0382	I	Carbon	PM2	C11	0	0	0
1307	b-Methyl-D-Xyloside	AR #0387	I	Carbon	PM2	C11	174.792	181.524	0
1308	b-Methyl-D-Xyloside	AR #0388	I	Carbon	PM2	C11	30.2917	35.2616	0
1309	b-Methyl-D-Xyloside	AR #0389	I	Carbon	PM2	C11	48.3333	17.8961	0
1310	b-Methyl-D-Xyloside	AR #0390	I	Carbon	PM2	C11	337.208	171.02	0
1311	Palatinose	AR #0381	II	Carbon	PM2	C12	58.8333	55.9132	0
1312	Palatinose	AR #0383	III	Carbon	PM2	C12	1986.88	682.113	1
1313	Palatinose	AR #0384	III	Carbon	PM2	C12	1573	282.921	1
1314	Palatinose	AR #0385	IV	Carbon	PM2	C12	1850.12	1052.33	1
1315	Palatinose	AR #0386	IV	Carbon	PM2	C12	1020.62	299.502	1
1316	Palatinose	AR #0382	I	Carbon	PM2	C12	2019	244.307	1
1317	Palatinose	AR #0387	I	Carbon	PM2	C12	2044.04	863.706	1
1318	Palatinose	AR #0388	I	Carbon	PM2	C12	1286.75	262.652	0
1319	Palatinose	AR #0389	I	Carbon	PM2	C12	1943.17	269.536	1
1320	Palatinose	AR #0390	I	Carbon	PM2	C12	2102.04	393.514	1
1321	D-Raffinose	AR #0381	II	Carbon	PM2	D01	38.6667	58.0054	0
1322	D-Raffinose	AR #0383	III	Carbon	PM2	D01	64.6667	73.5434	0
1323	D-Raffinose	AR #0384	III	Carbon	PM2	D01	32.7917	32.0294	0
1324	D-Raffinose	AR #0385	IV	Carbon	PM2	D01	4.5	3.03367	0
1325	D-Raffinose	AR #0386	IV	Carbon	PM2	D01	4.83333	8.37158	0
1326	D-Raffinose	AR #0382	I	Carbon	PM2	D01	0.5	0.661438	0
1327	D-Raffinose	AR #0387	I	Carbon	PM2	D01	195.667	216.259	0
1328	D-Raffinose	AR #0388	I	Carbon	PM2	D01	136.208	123.112	0
1329	D-Raffinose	AR #0389	I	Carbon	PM2	D01	22.5833	14.1213	0
1330	D-Raffinose	AR #0390	I	Carbon	PM2	D01	744.125	153.398	0
1331	Salicin	AR #0381	II	Carbon	PM2	D02	0.0833333	0.144338	0
1332	Salicin	AR #0383	III	Carbon	PM2	D02	0	0	0
1333	Salicin	AR #0384	III	Carbon	PM2	D02	0	0	0
1334	Salicin	AR #0385	IV	Carbon	PM2	D02	0	0	0
1335	Salicin	AR #0386	IV	Carbon	PM2	D02	0	0	0
1336	Salicin	AR #0382	I	Carbon	PM2	D02	0	0	0
1337	Salicin	AR #0387	I	Carbon	PM2	D02	1.33333	2.3094	0
1338	Salicin	AR #0388	I	Carbon	PM2	D02	0	0	0
1339	Salicin	AR #0389	I	Carbon	PM2	D02	1.33333	1.18145	0
1340	Salicin	AR #0390	I	Carbon	PM2	D02	120.583	156.081	0
1341	Sedoheptulosan	AR #0381	II	Carbon	PM2	D03	0	0	0
1342	Sedoheptulosan	AR #0383	III	Carbon	PM2	D03	0.166667	0.288675	0
1343	Sedoheptulosan	AR #0384	III	Carbon	PM2	D03	0	0	0
1344	Sedoheptulosan	AR #0385	IV	Carbon	PM2	D03	0	0	0
1345	Sedoheptulosan	AR #0386	IV	Carbon	PM2	D03	0	0	0
1346	Sedoheptulosan	AR #0382	I	Carbon	PM2	D03	0	0	0
1347	Sedoheptulosan	AR #0387	I	Carbon	PM2	D03	0.0833333	0.144338	0
1348	Sedoheptulosan	AR #0388	I	Carbon	PM2	D03	2.5	3.69966	0
1349	Sedoheptulosan	AR #0389	I	Carbon	PM2	D03	0.5	0.433013	0
1350	Sedoheptulosan	AR #0390	I	Carbon	PM2	D03	88.875	88.371	0
1351	L-Sorbose	AR #0381	II	Carbon	PM2	D04	0	0	0
1352	L-Sorbose	AR #0383	III	Carbon	PM2	D04	0	0	0
1353	L-Sorbose	AR #0384	III	Carbon	PM2	D04	0	0	0
1354	L-Sorbose	AR #0385	IV	Carbon	PM2	D04	0	0	0
1355	L-Sorbose	AR #0386	IV	Carbon	PM2	D04	0	0	0
1356	L-Sorbose	AR #0382	I	Carbon	PM2	D04	0	0	0
1357	L-Sorbose	AR #0387	I	Carbon	PM2	D04	0	0	0
1358	L-Sorbose	AR #0388	I	Carbon	PM2	D04	0	0	0
1359	L-Sorbose	AR #0389	I	Carbon	PM2	D04	0	0	0
1360	L-Sorbose	AR #0390	I	Carbon	PM2	D04	0	0	0
1361	Stachyose	AR #0381	II	Carbon	PM2	D05	0	0	0
1362	Stachyose	AR #0383	III	Carbon	PM2	D05	0	0	0
1363	Stachyose	AR #0384	III	Carbon	PM2	D05	0	0	0
1364	Stachyose	AR #0385	IV	Carbon	PM2	D05	0	0	0
1365	Stachyose	AR #0386	IV	Carbon	PM2	D05	35.3333	61.1991	0
1366	Stachyose	AR #0382	I	Carbon	PM2	D05	0	0	0
1367	Stachyose	AR #0387	I	Carbon	PM2	D05	13.8333	23.96	0
1368	Stachyose	AR #0388	I	Carbon	PM2	D05	25.75	37.8839	0
1369	Stachyose	AR #0389	I	Carbon	PM2	D05	0	0	0
1370	Stachyose	AR #0390	I	Carbon	PM2	D05	559.333	344.53	0
1371	D-Tagatose	AR #0381	II	Carbon	PM2	D06	0.166667	0.144338	0
1372	D-Tagatose	AR #0383	III	Carbon	PM2	D06	108.333	49.2158	0
1373	D-Tagatose	AR #0384	III	Carbon	PM2	D06	52.1667	57.3026	0
1374	D-Tagatose	AR #0385	IV	Carbon	PM2	D06	1257.96	82.9761	1
1375	D-Tagatose	AR #0386	IV	Carbon	PM2	D06	1007.5	228.928	1
1376	D-Tagatose	AR #0382	I	Carbon	PM2	D06	177.458	111.829	0
1377	D-Tagatose	AR #0387	I	Carbon	PM2	D06	0.5	0.5	0
1378	D-Tagatose	AR #0388	I	Carbon	PM2	D06	785.167	424.869	0
1379	D-Tagatose	AR #0389	I	Carbon	PM2	D06	373.792	279.154	0
1380	D-Tagatose	AR #0390	I	Carbon	PM2	D06	999.792	413.395	0
1381	Turanose	AR #0381	II	Carbon	PM2	D07	4.83333	7.50555	0
1382	Turanose	AR #0383	III	Carbon	PM2	D07	3531.96	423.041	1
1383	Turanose	AR #0384	III	Carbon	PM2	D07	3131.62	401.017	1
1384	Turanose	AR #0385	IV	Carbon	PM2	D07	2648.58	199.316	1
1385	Turanose	AR #0386	IV	Carbon	PM2	D07	2627.08	594.781	1
1386	Turanose	AR #0382	I	Carbon	PM2	D07	3535.88	593.041	1
1387	Turanose	AR #0387	I	Carbon	PM2	D07	3403.42	647.272	1
1388	Turanose	AR #0388	I	Carbon	PM2	D07	2776.75	519.065	1
1389	Turanose	AR #0389	I	Carbon	PM2	D07	3556.46	229.39	1
1390	Turanose	AR #0390	I	Carbon	PM2	D07	4013.08	592.94	1
1391	Xylitol	AR #0381	II	Carbon	PM2	D08	0	0	0
1392	Xylitol	AR #0383	III	Carbon	PM2	D08	12.7917	22.1558	0
1393	Xylitol	AR #0384	III	Carbon	PM2	D08	0	0	0
1394	Xylitol	AR #0385	IV	Carbon	PM2	D08	0	0	0
1395	Xylitol	AR #0386	IV	Carbon	PM2	D08	0	0	0
1396	Xylitol	AR #0382	I	Carbon	PM2	D08	0	0	0
1397	Xylitol	AR #0387	I	Carbon	PM2	D08	252.792	304.438	0
1398	Xylitol	AR #0388	I	Carbon	PM2	D08	68.875	77.7117	0
1399	Xylitol	AR #0389	I	Carbon	PM2	D08	0.5	0.661438	0
1400	Xylitol	AR #0390	I	Carbon	PM2	D08	360.542	279.972	0
1401	N-Acetyl-D-Glucosaminitol	AR #0381	II	Carbon	PM2	D09	0	0	0
1402	N-Acetyl-D-Glucosaminitol	AR #0383	III	Carbon	PM2	D09	1.375	2.38157	0
1403	N-Acetyl-D-Glucosaminitol	AR #0384	III	Carbon	PM2	D09	0	0	0
1404	N-Acetyl-D-Glucosaminitol	AR #0385	IV	Carbon	PM2	D09	0.0833333	0.144338	0
1405	N-Acetyl-D-Glucosaminitol	AR #0386	IV	Carbon	PM2	D09	0	0	0
1406	N-Acetyl-D-Glucosaminitol	AR #0382	I	Carbon	PM2	D09	0	0	0
1407	N-Acetyl-D-Glucosaminitol	AR #0387	I	Carbon	PM2	D09	0.666667	1.1547	0
1408	N-Acetyl-D-Glucosaminitol	AR #0388	I	Carbon	PM2	D09	0	0	0
1409	N-Acetyl-D-Glucosaminitol	AR #0389	I	Carbon	PM2	D09	0	0	0
1410	N-Acetyl-D-Glucosaminitol	AR #0390	I	Carbon	PM2	D09	0	0	0
1411	g-Amino-N-Butyric acid	AR #0381	II	Carbon	PM2	D10	0	0	0
1412	g-Amino-N-Butyric acid	AR #0383	III	Carbon	PM2	D10	0	0	0
1413	g-Amino-N-Butyric acid	AR #0384	III	Carbon	PM2	D10	0	0	0
1414	g-Amino-N-Butyric acid	AR #0385	IV	Carbon	PM2	D10	0	0	0
1415	g-Amino-N-Butyric acid	AR #0386	IV	Carbon	PM2	D10	0	0	0
1416	g-Amino-N-Butyric acid	AR #0382	I	Carbon	PM2	D10	0	0	0
1417	g-Amino-N-Butyric acid	AR #0387	I	Carbon	PM2	D10	60.6667	101.419	0
1418	g-Amino-N-Butyric acid	AR #0388	I	Carbon	PM2	D10	5.45833	5.20867	0
1419	g-Amino-N-Butyric acid	AR #0389	I	Carbon	PM2	D10	51.3333	44.6035	0
1420	g-Amino-N-Butyric acid	AR #0390	I	Carbon	PM2	D10	133.75	131.513	0
1421	d-Amino Valeric acid	AR #0381	II	Carbon	PM2	D11	7.95833	6.97802	0
1422	d-Amino Valeric acid	AR #0383	III	Carbon	PM2	D11	8.91667	14.1451	0
1423	d-Amino Valeric acid	AR #0384	III	Carbon	PM2	D11	0	0	0
1424	d-Amino Valeric acid	AR #0385	IV	Carbon	PM2	D11	5.20833	8.06646	0
1425	d-Amino Valeric acid	AR #0386	IV	Carbon	PM2	D11	0	0	0
1426	d-Amino Valeric acid	AR #0382	I	Carbon	PM2	D11	0	0	0
1427	d-Amino Valeric acid	AR #0387	I	Carbon	PM2	D11	18.75	26.5486	0
1428	d-Amino Valeric acid	AR #0388	I	Carbon	PM2	D11	0.333333	0.57735	0
1429	d-Amino Valeric acid	AR #0389	I	Carbon	PM2	D11	19.5	9.5884	0
1430	d-Amino Valeric acid	AR #0390	I	Carbon	PM2	D11	283.292	170.387	0
1431	Butyric acid	AR #0381	II	Carbon	PM2	D12	58.625	59.4259	0
1432	Butyric acid	AR #0383	III	Carbon	PM2	D12	189.417	287.19	0
1433	Butyric acid	AR #0384	III	Carbon	PM2	D12	5.5	4.82183	0
1434	Butyric acid	AR #0385	IV	Carbon	PM2	D12	196.5	311.287	0
1435	Butyric acid	AR #0386	IV	Carbon	PM2	D12	0	0	0
1436	Butyric acid	AR #0382	I	Carbon	PM2	D12	0	0	0
1437	Butyric acid	AR #0387	I	Carbon	PM2	D12	145.958	202.257	0
1438	Butyric acid	AR #0388	I	Carbon	PM2	D12	26.375	34.0021	0
1439	Butyric acid	AR #0389	I	Carbon	PM2	D12	203.333	156.911	0
1440	Butyric acid	AR #0390	I	Carbon	PM2	D12	63.2917	68.5623	0
1441	Capric acid	AR #0381	II	Carbon	PM2	E01	4.875	7.58185	0
1442	Capric acid	AR #0383	III	Carbon	PM2	E01	3.70833	3.51411	0
1443	Capric acid	AR #0384	III	Carbon	PM2	E01	0	0	0
1444	Capric acid	AR #0385	IV	Carbon	PM2	E01	0.875	0.450694	0
1445	Capric acid	AR #0386	IV	Carbon	PM2	E01	0	0	0
1446	Capric acid	AR #0382	I	Carbon	PM2	E01	0	0	0
1447	Capric acid	AR #0387	I	Carbon	PM2	E01	2.20833	1.82146	0
1448	Capric acid	AR #0388	I	Carbon	PM2	E01	0	0	0
1449	Capric acid	AR #0389	I	Carbon	PM2	E01	3.04167	0.803638	0
1450	Capric acid	AR #0390	I	Carbon	PM2	E01	0.0833333	0.144338	0
1451	Caproic acid	AR #0381	II	Carbon	PM2	E02	0.0416667	0.0721688	0
1452	Caproic acid	AR #0383	III	Carbon	PM2	E02	0	0	0
1453	Caproic acid	AR #0384	III	Carbon	PM2	E02	0	0	0
1454	Caproic acid	AR #0385	IV	Carbon	PM2	E02	0.0416667	0.0721688	0
1455	Caproic acid	AR #0386	IV	Carbon	PM2	E02	0	0	0
1456	Caproic acid	AR #0382	I	Carbon	PM2	E02	0	0	0
1457	Caproic acid	AR #0387	I	Carbon	PM2	E02	1.83333	2.32289	0
1458	Caproic acid	AR #0388	I	Carbon	PM2	E02	0	0	0
1459	Caproic acid	AR #0389	I	Carbon	PM2	E02	5.45833	8.81257	0
1460	Caproic acid	AR #0390	I	Carbon	PM2	E02	0	0	0
1461	Citraconic acid	AR #0381	II	Carbon	PM2	E03	0	0	0
1462	Citraconic acid	AR #0383	III	Carbon	PM2	E03	0	0	0
1463	Citraconic acid	AR #0384	III	Carbon	PM2	E03	0	0	0
1464	Citraconic acid	AR #0385	IV	Carbon	PM2	E03	0	0	0
1465	Citraconic acid	AR #0386	IV	Carbon	PM2	E03	3.75	6.49519	0
1466	Citraconic acid	AR #0382	I	Carbon	PM2	E03	0	0	0
1467	Citraconic acid	AR #0387	I	Carbon	PM2	E03	0.0833333	0.144338	0
1468	Citraconic acid	AR #0388	I	Carbon	PM2	E03	0	0	0
1469	Citraconic acid	AR #0389	I	Carbon	PM2	E03	1.5	2.17945	0
1470	Citraconic acid	AR #0390	I	Carbon	PM2	E03	0	0	0
1471	Citramalic acid	AR #0381	II	Carbon	PM2	E04	0	0	0
1472	Citramalic acid	AR #0383	III	Carbon	PM2	E04	0	0	0
1473	Citramalic acid	AR #0384	III	Carbon	PM2	E04	0	0	0
1474	Citramalic acid	AR #0385	IV	Carbon	PM2	E04	386.292	666.156	0
1475	Citramalic acid	AR #0386	IV	Carbon	PM2	E04	267.458	302.714	0
1476	Citramalic acid	AR #0382	I	Carbon	PM2	E04	153.5	265.87	0
1477	Citramalic acid	AR #0387	I	Carbon	PM2	E04	0	0	0
1478	Citramalic acid	AR #0388	I	Carbon	PM2	E04	21.4167	31.1288	0
1479	Citramalic acid	AR #0389	I	Carbon	PM2	E04	238.625	194.889	0
1480	Citramalic acid	AR #0390	I	Carbon	PM2	E04	696.417	139.784	0
1481	D-Glucosamine	AR #0381	II	Carbon	PM2	E05	1347.75	617.496	1
1482	D-Glucosamine	AR #0383	III	Carbon	PM2	E05	5440.58	220.697	1
1483	D-Glucosamine	AR #0384	III	Carbon	PM2	E05	4856.21	928.621	1
1484	D-Glucosamine	AR #0385	IV	Carbon	PM2	E05	4368.62	367.661	1
1485	D-Glucosamine	AR #0386	IV	Carbon	PM2	E05	4137.88	1321.79	1
1486	D-Glucosamine	AR #0382	I	Carbon	PM2	E05	4492.79	1160.15	1
1487	D-Glucosamine	AR #0387	I	Carbon	PM2	E05	3804.75	1042.54	1
1488	D-Glucosamine	AR #0388	I	Carbon	PM2	E05	5326.67	1042.73	1
1489	D-Glucosamine	AR #0389	I	Carbon	PM2	E05	5536.54	1036.2	1
1490	D-Glucosamine	AR #0390	I	Carbon	PM2	E05	4524.08	1099.83	1
1491	2-Hydroxybenzoic acid	AR #0381	II	Carbon	PM2	E06	0	0	0
1492	2-Hydroxybenzoic acid	AR #0383	III	Carbon	PM2	E06	0	0	0
1493	2-Hydroxybenzoic acid	AR #0384	III	Carbon	PM2	E06	0	0	0
1494	2-Hydroxybenzoic acid	AR #0385	IV	Carbon	PM2	E06	863.25	498.968	0
1495	2-Hydroxybenzoic acid	AR #0386	IV	Carbon	PM2	E06	836	224.588	0
1496	2-Hydroxybenzoic acid	AR #0382	I	Carbon	PM2	E06	19.4167	17.547	0
1497	2-Hydroxybenzoic acid	AR #0387	I	Carbon	PM2	E06	0	0	0
1498	2-Hydroxybenzoic acid	AR #0388	I	Carbon	PM2	E06	390.042	128.938	0
1499	2-Hydroxybenzoic acid	AR #0389	I	Carbon	PM2	E06	493.333	392.151	0
1500	2-Hydroxybenzoic acid	AR #0390	I	Carbon	PM2	E06	1478.62	245.087	1
1501	4-Hydroxybenzoic acid	AR #0381	II	Carbon	PM2	E07	0	0	0
1502	4-Hydroxybenzoic acid	AR #0383	III	Carbon	PM2	E07	0	0	0
1503	4-Hydroxybenzoic acid	AR #0384	III	Carbon	PM2	E07	0	0	0
1504	4-Hydroxybenzoic acid	AR #0385	IV	Carbon	PM2	E07	0	0	0
1505	4-Hydroxybenzoic acid	AR #0386	IV	Carbon	PM2	E07	0	0	0
1506	4-Hydroxybenzoic acid	AR #0382	I	Carbon	PM2	E07	0	0	0
1507	4-Hydroxybenzoic acid	AR #0387	I	Carbon	PM2	E07	0	0	0
1508	4-Hydroxybenzoic acid	AR #0388	I	Carbon	PM2	E07	0	0	0
1509	4-Hydroxybenzoic acid	AR #0389	I	Carbon	PM2	E07	0	0	0
1510	4-Hydroxybenzoic acid	AR #0390	I	Carbon	PM2	E07	141.833	195.456	0
1511	b-Hydroxybutyric acid	AR #0381	II	Carbon	PM2	E08	0	0	0
1512	b-Hydroxybutyric acid	AR #0383	III	Carbon	PM2	E08	0	0	0
1513	b-Hydroxybutyric acid	AR #0384	III	Carbon	PM2	E08	0	0	0
1514	b-Hydroxybutyric acid	AR #0385	IV	Carbon	PM2	E08	0.0833333	0.144338	0
1515	b-Hydroxybutyric acid	AR #0386	IV	Carbon	PM2	E08	0	0	0
1516	b-Hydroxybutyric acid	AR #0382	I	Carbon	PM2	E08	0	0	0
1517	b-Hydroxybutyric acid	AR #0387	I	Carbon	PM2	E08	0.666667	0.946485	0
1518	b-Hydroxybutyric acid	AR #0388	I	Carbon	PM2	E08	2.70833	4.47621	0
1519	b-Hydroxybutyric acid	AR #0389	I	Carbon	PM2	E08	0.166667	0.288675	0
1520	b-Hydroxybutyric acid	AR #0390	I	Carbon	PM2	E08	227.5	222.501	0
1521	g-Hydroxybutyric acid	AR #0381	II	Carbon	PM2	E09	0	0	0
1522	g-Hydroxybutyric acid	AR #0383	III	Carbon	PM2	E09	0	0	0
1523	g-Hydroxybutyric acid	AR #0384	III	Carbon	PM2	E09	0	0	0
1524	g-Hydroxybutyric acid	AR #0385	IV	Carbon	PM2	E09	0.916667	1.58771	0
1525	g-Hydroxybutyric acid	AR #0386	IV	Carbon	PM2	E09	0	0	0
1526	g-Hydroxybutyric acid	AR #0382	I	Carbon	PM2	E09	0	0	0
1527	g-Hydroxybutyric acid	AR #0387	I	Carbon	PM2	E09	1.83333	3.17543	0
1528	g-Hydroxybutyric acid	AR #0388	I	Carbon	PM2	E09	3.54167	3.99674	0
1529	g-Hydroxybutyric acid	AR #0389	I	Carbon	PM2	E09	0.0833333	0.144338	0
1530	g-Hydroxybutyric acid	AR #0390	I	Carbon	PM2	E09	14.625	25.3312	0
1531	a-Keto-Valeric acid	AR #0381	II	Carbon	PM2	E10	0	0	0
1532	a-Keto-Valeric acid	AR #0383	III	Carbon	PM2	E10	0.666667	1.1547	0
1533	a-Keto-Valeric acid	AR #0384	III	Carbon	PM2	E10	0	0	0
1534	a-Keto-Valeric acid	AR #0385	IV	Carbon	PM2	E10	2.16667	3.75278	0
1535	a-Keto-Valeric acid	AR #0386	IV	Carbon	PM2	E10	0	0	0
1536	a-Keto-Valeric acid	AR #0382	I	Carbon	PM2	E10	0	0	0
1537	a-Keto-Valeric acid	AR #0387	I	Carbon	PM2	E10	14.625	25.115	0
1538	a-Keto-Valeric acid	AR #0388	I	Carbon	PM2	E10	0	0	0
1539	a-Keto-Valeric acid	AR #0389	I	Carbon	PM2	E10	0.916667	1.37689	0
1540	a-Keto-Valeric acid	AR #0390	I	Carbon	PM2	E10	0	0	0
1541	Itaconic acid	AR #0381	II	Carbon	PM2	E11	1.5	0.661438	0
1542	Itaconic acid	AR #0383	III	Carbon	PM2	E11	0.416667	0.144338	0
1543	Itaconic acid	AR #0384	III	Carbon	PM2	E11	0	0	0
1544	Itaconic acid	AR #0385	IV	Carbon	PM2	E11	1.33333	0.288675	0
1545	Itaconic acid	AR #0386	IV	Carbon	PM2	E11	0	0	0
1546	Itaconic acid	AR #0382	I	Carbon	PM2	E11	14.0833	24.393	0
1547	Itaconic acid	AR #0387	I	Carbon	PM2	E11	4.29167	5.92971	0
1548	Itaconic acid	AR #0388	I	Carbon	PM2	E11	0	0	0
1549	Itaconic acid	AR #0389	I	Carbon	PM2	E11	1.16667	1.60728	0
1550	Itaconic acid	AR #0390	I	Carbon	PM2	E11	0.166667	0.144338	0
1551	5-Keto-D-Gluconic acid	AR #0381	II	Carbon	PM2	E12	1243.17	372.125	1
1552	5-Keto-D-Gluconic acid	AR #0383	III	Carbon	PM2	E12	2433.75	539.855	1
1553	5-Keto-D-Gluconic acid	AR #0384	III	Carbon	PM2	E12	2370.08	546.52	1
1554	5-Keto-D-Gluconic acid	AR #0385	IV	Carbon	PM2	E12	3345.71	364.704	1
1555	5-Keto-D-Gluconic acid	AR #0386	IV	Carbon	PM2	E12	2465.38	749.545	1
1556	5-Keto-D-Gluconic acid	AR #0382	I	Carbon	PM2	E12	2610.62	362.102	1
1557	5-Keto-D-Gluconic acid	AR #0387	I	Carbon	PM2	E12	2087.04	871.294	1
1558	5-Keto-D-Gluconic acid	AR #0388	I	Carbon	PM2	E12	3042.33	869.701	1
1559	5-Keto-D-Gluconic acid	AR #0389	I	Carbon	PM2	E12	3703.62	576.367	1
1560	5-Keto-D-Gluconic acid	AR #0390	I	Carbon	PM2	E12	2785.96	544.69	1
1561	D-Lactic acid Methyl Ester	AR #0381	II	Carbon	PM2	F01	28.1667	38.7511	0
1562	D-Lactic acid Methyl Ester	AR #0383	III	Carbon	PM2	F01	182.375	297.282	0
1563	D-Lactic acid Methyl Ester	AR #0384	III	Carbon	PM2	F01	0.208333	0.190941	0
1564	D-Lactic acid Methyl Ester	AR #0385	IV	Carbon	PM2	F01	5.66667	7.32433	0
1565	D-Lactic acid Methyl Ester	AR #0386	IV	Carbon	PM2	F01	0	0	0
1566	D-Lactic acid Methyl Ester	AR #0382	I	Carbon	PM2	F01	0.166667	0.288675	0
1567	D-Lactic acid Methyl Ester	AR #0387	I	Carbon	PM2	F01	83.3333	130.819	0
1568	D-Lactic acid Methyl Ester	AR #0388	I	Carbon	PM2	F01	13.0833	21.8007	0
1569	D-Lactic acid Methyl Ester	AR #0389	I	Carbon	PM2	F01	5.58333	2.74241	0
1570	D-Lactic acid Methyl Ester	AR #0390	I	Carbon	PM2	F01	425.083	403.312	0
1571	Malonic acid	AR #0381	II	Carbon	PM2	F02	0.916667	1.18145	0
1572	Malonic acid	AR #0383	III	Carbon	PM2	F02	0.833333	1.23322	0
1573	Malonic acid	AR #0384	III	Carbon	PM2	F02	0	0	0
1574	Malonic acid	AR #0385	IV	Carbon	PM2	F02	0.75	0.901388	0
1575	Malonic acid	AR #0386	IV	Carbon	PM2	F02	0	0	0
1576	Malonic acid	AR #0382	I	Carbon	PM2	F02	0	0	0
1577	Malonic acid	AR #0387	I	Carbon	PM2	F02	110.708	186.556	0
1578	Malonic acid	AR #0388	I	Carbon	PM2	F02	0	0	0
1579	Malonic acid	AR #0389	I	Carbon	PM2	F02	8.375	6.17834	0
1580	Malonic acid	AR #0390	I	Carbon	PM2	F02	68.25	72.9136	0
1581	Melibionic acid	AR #0381	II	Carbon	PM2	F03	0.25	0.433013	0
1582	Melibionic acid	AR #0383	III	Carbon	PM2	F03	5.375	9.09413	0
1583	Melibionic acid	AR #0384	III	Carbon	PM2	F03	0.75	1.29904	0
1584	Melibionic acid	AR #0385	IV	Carbon	PM2	F03	3502	699.73	1
1585	Melibionic acid	AR #0386	IV	Carbon	PM2	F03	1909	659.703	1
1586	Melibionic acid	AR #0382	I	Carbon	PM2	F03	2151.67	704.623	1
1587	Melibionic acid	AR #0387	I	Carbon	PM2	F03	1299.38	681.156	1
1588	Melibionic acid	AR #0388	I	Carbon	PM2	F03	2327.71	801.804	1
1589	Melibionic acid	AR #0389	I	Carbon	PM2	F03	3943.58	1857.83	1
1590	Melibionic acid	AR #0390	I	Carbon	PM2	F03	3065.96	983.176	1
1591	Oxalic acid	AR #0381	II	Carbon	PM2	F04	0	0	0
1592	Oxalic acid	AR #0383	III	Carbon	PM2	F04	4.16667	7.21688	0
1593	Oxalic acid	AR #0384	III	Carbon	PM2	F04	0	0	0
1594	Oxalic acid	AR #0385	IV	Carbon	PM2	F04	0.708333	1.12036	0
1595	Oxalic acid	AR #0386	IV	Carbon	PM2	F04	0.875	1.51554	0
1596	Oxalic acid	AR #0382	I	Carbon	PM2	F04	0	0	0
1597	Oxalic acid	AR #0387	I	Carbon	PM2	F04	7.95833	13.7842	0
1598	Oxalic acid	AR #0388	I	Carbon	PM2	F04	10.3333	16.1967	0
1599	Oxalic acid	AR #0389	I	Carbon	PM2	F04	35.75	54.0056	0
1600	Oxalic acid	AR #0390	I	Carbon	PM2	F04	472	171.544	0
1601	Oxalomalic acid	AR #0381	II	Carbon	PM2	F05	1135.12	303.638	1
1602	Oxalomalic acid	AR #0383	III	Carbon	PM2	F05	3096.25	91.0435	1
1603	Oxalomalic acid	AR #0384	III	Carbon	PM2	F05	2472.33	860.967	1
1604	Oxalomalic acid	AR #0385	IV	Carbon	PM2	F05	4293.79	157.319	1
1605	Oxalomalic acid	AR #0386	IV	Carbon	PM2	F05	3684.67	1055	1
1606	Oxalomalic acid	AR #0382	I	Carbon	PM2	F05	3599.54	738.952	1
1607	Oxalomalic acid	AR #0387	I	Carbon	PM2	F05	2734.88	827.664	1
1608	Oxalomalic acid	AR #0388	I	Carbon	PM2	F05	4317.5	639.283	1
1609	Oxalomalic acid	AR #0389	I	Carbon	PM2	F05	4750.88	670.812	1
1610	Oxalomalic acid	AR #0390	I	Carbon	PM2	F05	3951.75	751.093	1
1611	Quinic acid	AR #0381	II	Carbon	PM2	F06	0	0	0
1612	Quinic acid	AR #0383	III	Carbon	PM2	F06	0	0	0
1613	Quinic acid	AR #0384	III	Carbon	PM2	F06	0	0	0
1614	Quinic acid	AR #0385	IV	Carbon	PM2	F06	0	0	0
1615	Quinic acid	AR #0386	IV	Carbon	PM2	F06	0	0	0
1616	Quinic acid	AR #0382	I	Carbon	PM2	F06	0	0	0
1617	Quinic acid	AR #0387	I	Carbon	PM2	F06	0	0	0
1618	Quinic acid	AR #0388	I	Carbon	PM2	F06	6.41667	11.114	0
1619	Quinic acid	AR #0389	I	Carbon	PM2	F06	0	0	0
1620	Quinic acid	AR #0390	I	Carbon	PM2	F06	100.583	63.939	0
1621	D-Ribono-1,4-Lactone	AR #0381	II	Carbon	PM2	F07	0	0	0
1622	D-Ribono-1,4-Lactone	AR #0383	III	Carbon	PM2	F07	0	0	0
1623	D-Ribono-1,4-Lactone	AR #0384	III	Carbon	PM2	F07	0	0	0
1624	D-Ribono-1,4-Lactone	AR #0385	IV	Carbon	PM2	F07	0	0	0
1625	D-Ribono-1,4-Lactone	AR #0386	IV	Carbon	PM2	F07	0	0	0
1626	D-Ribono-1,4-Lactone	AR #0382	I	Carbon	PM2	F07	0	0	0
1627	D-Ribono-1,4-Lactone	AR #0387	I	Carbon	PM2	F07	0.5	0.866025	0
1628	D-Ribono-1,4-Lactone	AR #0388	I	Carbon	PM2	F07	0	0	0
1629	D-Ribono-1,4-Lactone	AR #0389	I	Carbon	PM2	F07	0	0	0
1630	D-Ribono-1,4-Lactone	AR #0390	I	Carbon	PM2	F07	456.375	400.774	0
1631	Sebacic acid	AR #0381	II	Carbon	PM2	F08	0	0	0
1632	Sebacic acid	AR #0383	III	Carbon	PM2	F08	0.0833333	0.144338	0
1633	Sebacic acid	AR #0384	III	Carbon	PM2	F08	0	0	0
1634	Sebacic acid	AR #0385	IV	Carbon	PM2	F08	1.16667	2.02073	0
1635	Sebacic acid	AR #0386	IV	Carbon	PM2	F08	0	0	0
1636	Sebacic acid	AR #0382	I	Carbon	PM2	F08	0	0	0
1637	Sebacic acid	AR #0387	I	Carbon	PM2	F08	1.75	3.03109	0
1638	Sebacic acid	AR #0388	I	Carbon	PM2	F08	0	0	0
1639	Sebacic acid	AR #0389	I	Carbon	PM2	F08	0	0	0
1640	Sebacic acid	AR #0390	I	Carbon	PM2	F08	82.3333	76.8157	0
1641	Sorbic acid	AR #0381	II	Carbon	PM2	F09	467.333	332.309	1
1642	Sorbic acid	AR #0383	III	Carbon	PM2	F09	1179	534.073	0
1643	Sorbic acid	AR #0384	III	Carbon	PM2	F09	884.375	815.576	0
1644	Sorbic acid	AR #0385	IV	Carbon	PM2	F09	967.583	633.073	0
1645	Sorbic acid	AR #0386	IV	Carbon	PM2	F09	488.208	468.604	0
1646	Sorbic acid	AR #0382	I	Carbon	PM2	F09	402.083	368.927	0
1647	Sorbic acid	AR #0387	I	Carbon	PM2	F09	499.75	386.653	0
1648	Sorbic acid	AR #0388	I	Carbon	PM2	F09	1148.25	1098.12	0
1649	Sorbic acid	AR #0389	I	Carbon	PM2	F09	1381.21	1000.32	0
1650	Sorbic acid	AR #0390	I	Carbon	PM2	F09	362.125	313.989	0
1651	Succinamic acid	AR #0381	II	Carbon	PM2	F10	0	0	0
1652	Succinamic acid	AR #0383	III	Carbon	PM2	F10	0	0	0
1653	Succinamic acid	AR #0384	III	Carbon	PM2	F10	0	0	0
1654	Succinamic acid	AR #0385	IV	Carbon	PM2	F10	4.41667	7.64989	0
1655	Succinamic acid	AR #0386	IV	Carbon	PM2	F10	0	0	0
1656	Succinamic acid	AR #0382	I	Carbon	PM2	F10	0	0	0
1657	Succinamic acid	AR #0387	I	Carbon	PM2	F10	5.04167	4.38808	0
1658	Succinamic acid	AR #0388	I	Carbon	PM2	F10	0	0	0
1659	Succinamic acid	AR #0389	I	Carbon	PM2	F10	1.25	1.08972	0
1660	Succinamic acid	AR #0390	I	Carbon	PM2	F10	2.20833	2.1878	0
1661	D-Tartaric acid	AR #0381	II	Carbon	PM2	F11	14	11.3275	0
1662	D-Tartaric acid	AR #0383	III	Carbon	PM2	F11	30.4167	25.795	0
1663	D-Tartaric acid	AR #0384	III	Carbon	PM2	F11	0	0	0
1664	D-Tartaric acid	AR #0385	IV	Carbon	PM2	F11	22.7917	19.7928	0
1665	D-Tartaric acid	AR #0386	IV	Carbon	PM2	F11	0	0	0
1666	D-Tartaric acid	AR #0382	I	Carbon	PM2	F11	0	0	0
1667	D-Tartaric acid	AR #0387	I	Carbon	PM2	F11	234.5	343.413	0
1668	D-Tartaric acid	AR #0388	I	Carbon	PM2	F11	0	0	0
1669	D-Tartaric acid	AR #0389	I	Carbon	PM2	F11	48.5417	31.3771	0
1670	D-Tartaric acid	AR #0390	I	Carbon	PM2	F11	0	0	0
1671	L-Tartaric acid	AR #0381	II	Carbon	PM2	F12	113.333	96.5212	0
1672	L-Tartaric acid	AR #0383	III	Carbon	PM2	F12	307.75	374.188	0
1673	L-Tartaric acid	AR #0384	III	Carbon	PM2	F12	32.375	23.6184	0
1674	L-Tartaric acid	AR #0385	IV	Carbon	PM2	F12	320.083	475.821	0
1675	L-Tartaric acid	AR #0386	IV	Carbon	PM2	F12	63.1667	55.2328	0
1676	L-Tartaric acid	AR #0382	I	Carbon	PM2	F12	3.20833	0.61661	0
1677	L-Tartaric acid	AR #0387	I	Carbon	PM2	F12	947.458	778.012	0
1678	L-Tartaric acid	AR #0388	I	Carbon	PM2	F12	18.125	15.6968	0
1679	L-Tartaric acid	AR #0389	I	Carbon	PM2	F12	392.5	91.2343	0
1680	L-Tartaric acid	AR #0390	I	Carbon	PM2	F12	2.125	2.76417	0
1681	Acetamide	AR #0381	II	Carbon	PM2	G01	62.7083	9.59845	0
1682	Acetamide	AR #0383	III	Carbon	PM2	G01	229.667	206.89	0
1683	Acetamide	AR #0384	III	Carbon	PM2	G01	1.75	1.56125	0
1684	Acetamide	AR #0385	IV	Carbon	PM2	G01	74.875	18.3461	0
1685	Acetamide	AR #0386	IV	Carbon	PM2	G01	3.08333	5.34049	0
1686	Acetamide	AR #0382	I	Carbon	PM2	G01	0	0	0
1687	Acetamide	AR #0387	I	Carbon	PM2	G01	356.583	390.313	0
1688	Acetamide	AR #0388	I	Carbon	PM2	G01	34.7917	45.3828	0
1689	Acetamide	AR #0389	I	Carbon	PM2	G01	230.583	77.3585	0
1690	Acetamide	AR #0390	I	Carbon	PM2	G01	108.208	97.1293	0
1691	L-Alaninamide	AR #0381	II	Carbon	PM2	G02	1.58333	2.12623	0
1692	L-Alaninamide	AR #0383	III	Carbon	PM2	G02	16.7917	10.53	0
1693	L-Alaninamide	AR #0384	III	Carbon	PM2	G02	2.29167	2.37938	0
1694	L-Alaninamide	AR #0385	IV	Carbon	PM2	G02	1.54167	0.505181	0
1695	L-Alaninamide	AR #0386	IV	Carbon	PM2	G02	0	0	0
1696	L-Alaninamide	AR #0382	I	Carbon	PM2	G02	0	0	0
1697	L-Alaninamide	AR #0387	I	Carbon	PM2	G02	105.333	174.037	0
1698	L-Alaninamide	AR #0388	I	Carbon	PM2	G02	0.25	0.433013	0
1699	L-Alaninamide	AR #0389	I	Carbon	PM2	G02	26.9167	26.2599	0
1700	L-Alaninamide	AR #0390	I	Carbon	PM2	G02	44	73.8415	0
1701	N-Acetyl-L-Glutamic acid	AR #0381	II	Carbon	PM2	G03	0	0	0
1702	N-Acetyl-L-Glutamic acid	AR #0383	III	Carbon	PM2	G03	0	0	0
1703	N-Acetyl-L-Glutamic acid	AR #0384	III	Carbon	PM2	G03	0	0	0
1704	N-Acetyl-L-Glutamic acid	AR #0385	IV	Carbon	PM2	G03	0.416667	0.721688	0
1705	N-Acetyl-L-Glutamic acid	AR #0386	IV	Carbon	PM2	G03	0	0	0
1706	N-Acetyl-L-Glutamic acid	AR #0382	I	Carbon	PM2	G03	0	0	0
1707	N-Acetyl-L-Glutamic acid	AR #0387	I	Carbon	PM2	G03	8.29167	13.7126	0
1708	N-Acetyl-L-Glutamic acid	AR #0388	I	Carbon	PM2	G03	0	0	0
1709	N-Acetyl-L-Glutamic acid	AR #0389	I	Carbon	PM2	G03	1.91667	1.66458	0
1710	N-Acetyl-L-Glutamic acid	AR #0390	I	Carbon	PM2	G03	0	0	0
1711	L-Arginine	AR #0381	II	Carbon	PM2	G04	0	0	0
1712	L-Arginine	AR #0383	III	Carbon	PM2	G04	25.7083	38.2039	0
1713	L-Arginine	AR #0384	III	Carbon	PM2	G04	0	0	0
1714	L-Arginine	AR #0385	IV	Carbon	PM2	G04	0.5	0.433013	0
1715	L-Arginine	AR #0386	IV	Carbon	PM2	G04	0	0	0
1716	L-Arginine	AR #0382	I	Carbon	PM2	G04	0	0	0
1717	L-Arginine	AR #0387	I	Carbon	PM2	G04	36.7917	51.4988	0
1718	L-Arginine	AR #0388	I	Carbon	PM2	G04	0	0	0
1719	L-Arginine	AR #0389	I	Carbon	PM2	G04	38.875	34.0452	0
1720	L-Arginine	AR #0390	I	Carbon	PM2	G04	0	0	0
1721	Glycine	AR #0381	II	Carbon	PM2	G05	1.66667	1.50693	0
1722	Glycine	AR #0383	III	Carbon	PM2	G05	538.583	256.586	0
1723	Glycine	AR #0384	III	Carbon	PM2	G05	62.4167	35.7509	0
1724	Glycine	AR #0385	IV	Carbon	PM2	G05	1.66667	1.84278	0
1725	Glycine	AR #0386	IV	Carbon	PM2	G05	0	0	0
1726	Glycine	AR #0382	I	Carbon	PM2	G05	0	0	0
1727	Glycine	AR #0387	I	Carbon	PM2	G05	66.25	56.092	0
1728	Glycine	AR #0388	I	Carbon	PM2	G05	0	0	0
1729	Glycine	AR #0389	I	Carbon	PM2	G05	73.1667	65.4147	0
1730	Glycine	AR #0390	I	Carbon	PM2	G05	374.333	266.397	0
1731	L-Histidine	AR #0381	II	Carbon	PM2	G06	0	0	0
1732	L-Histidine	AR #0383	III	Carbon	PM2	G06	0	0	0
1733	L-Histidine	AR #0384	III	Carbon	PM2	G06	0	0	0
1734	L-Histidine	AR #0385	IV	Carbon	PM2	G06	0	0	0
1735	L-Histidine	AR #0386	IV	Carbon	PM2	G06	0	0	0
1736	L-Histidine	AR #0382	I	Carbon	PM2	G06	0	0	0
1737	L-Histidine	AR #0387	I	Carbon	PM2	G06	0.833333	0.763763	0
1738	L-Histidine	AR #0388	I	Carbon	PM2	G06	0	0	0
1739	L-Histidine	AR #0389	I	Carbon	PM2	G06	0.125	0.216506	0
1740	L-Histidine	AR #0390	I	Carbon	PM2	G06	1	1.52069	0
1741	L-Homoserine	AR #0381	II	Carbon	PM2	G07	0.666667	0.763763	0
1742	L-Homoserine	AR #0383	III	Carbon	PM2	G07	0.416667	0.721688	0
1743	L-Homoserine	AR #0384	III	Carbon	PM2	G07	0	0	0
1744	L-Homoserine	AR #0385	IV	Carbon	PM2	G07	1.16667	2.02073	0
1745	L-Homoserine	AR #0386	IV	Carbon	PM2	G07	0	0	0
1746	L-Homoserine	AR #0382	I	Carbon	PM2	G07	0	0	0
1747	L-Homoserine	AR #0387	I	Carbon	PM2	G07	2.33333	4.04145	0
1748	L-Homoserine	AR #0388	I	Carbon	PM2	G07	0	0	0
1749	L-Homoserine	AR #0389	I	Carbon	PM2	G07	0.166667	0.144338	0
1750	L-Homoserine	AR #0390	I	Carbon	PM2	G07	0	0	0
1751	Hydroxy-L-Proline	AR #0381	II	Carbon	PM2	G08	1.58333	0.877971	0
1752	Hydroxy-L-Proline	AR #0383	III	Carbon	PM2	G08	384.333	250.459	0
1753	Hydroxy-L-Proline	AR #0384	III	Carbon	PM2	G08	60.875	72.7314	0
1754	Hydroxy-L-Proline	AR #0385	IV	Carbon	PM2	G08	1.91667	2.03613	0
1755	Hydroxy-L-Proline	AR #0386	IV	Carbon	PM2	G08	0	0	0
1756	Hydroxy-L-Proline	AR #0382	I	Carbon	PM2	G08	0	0	0
1757	Hydroxy-L-Proline	AR #0387	I	Carbon	PM2	G08	4.75	3.43693	0
1758	Hydroxy-L-Proline	AR #0388	I	Carbon	PM2	G08	13.2083	22.2311	0
1759	Hydroxy-L-Proline	AR #0389	I	Carbon	PM2	G08	17.5833	19.3751	0
1760	Hydroxy-L-Proline	AR #0390	I	Carbon	PM2	G08	57.3333	85.3125	0
1761	L-Isoleucine	AR #0381	II	Carbon	PM2	G09	0	0	0
1762	L-Isoleucine	AR #0383	III	Carbon	PM2	G09	0.958333	1.55289	0
1763	L-Isoleucine	AR #0384	III	Carbon	PM2	G09	0	0	0
1764	L-Isoleucine	AR #0385	IV	Carbon	PM2	G09	0.666667	0.721688	0
1765	L-Isoleucine	AR #0386	IV	Carbon	PM2	G09	0	0	0
1766	L-Isoleucine	AR #0382	I	Carbon	PM2	G09	0	0	0
1767	L-Isoleucine	AR #0387	I	Carbon	PM2	G09	1.75	1.75	0
1768	L-Isoleucine	AR #0388	I	Carbon	PM2	G09	0	0	0
1769	L-Isoleucine	AR #0389	I	Carbon	PM2	G09	3.04167	3.34088	0
1770	L-Isoleucine	AR #0390	I	Carbon	PM2	G09	0	0	0
1771	L-Leucine	AR #0381	II	Carbon	PM2	G10	5.58333	9.02196	0
1772	L-Leucine	AR #0383	III	Carbon	PM2	G10	6.29167	4.32351	0
1773	L-Leucine	AR #0384	III	Carbon	PM2	G10	0.125	0.216506	0
1774	L-Leucine	AR #0385	IV	Carbon	PM2	G10	8.125	13.2163	0
1775	L-Leucine	AR #0386	IV	Carbon	PM2	G10	0.958333	0.832291	0
1776	L-Leucine	AR #0382	I	Carbon	PM2	G10	1.20833	1.6786	0
1777	L-Leucine	AR #0387	I	Carbon	PM2	G10	15.75	21.1645	0
1778	L-Leucine	AR #0388	I	Carbon	PM2	G10	3.16667	4.64579	0
1779	L-Leucine	AR #0389	I	Carbon	PM2	G10	4.5	4.34633	0
1780	L-Leucine	AR #0390	I	Carbon	PM2	G10	0	0	0
1781	L-Lysine	AR #0381	II	Carbon	PM2	G11	20.7917	13.1899	0
1782	L-Lysine	AR #0383	III	Carbon	PM2	G11	159.042	205.257	0
1783	L-Lysine	AR #0384	III	Carbon	PM2	G11	3.625	0.216506	0
1784	L-Lysine	AR #0385	IV	Carbon	PM2	G11	28.5	25.9856	0
1785	L-Lysine	AR #0386	IV	Carbon	PM2	G11	0	0	0
1786	L-Lysine	AR #0382	I	Carbon	PM2	G11	0	0	0
1787	L-Lysine	AR #0387	I	Carbon	PM2	G11	173.625	174.512	0
1788	L-Lysine	AR #0388	I	Carbon	PM2	G11	0	0	0
1789	L-Lysine	AR #0389	I	Carbon	PM2	G11	62.4167	26.6858	0
1790	L-Lysine	AR #0390	I	Carbon	PM2	G11	128.5	108.266	0
1791	L-Methionine	AR #0381	II	Carbon	PM2	G12	99.2083	66.2053	0
1792	L-Methionine	AR #0383	III	Carbon	PM2	G12	323.417	444.154	0
1793	L-Methionine	AR #0384	III	Carbon	PM2	G12	8.79167	1.7063	0
1794	L-Methionine	AR #0385	IV	Carbon	PM2	G12	193.375	216.886	0
1795	L-Methionine	AR #0386	IV	Carbon	PM2	G12	39.75	62.1539	0
1796	L-Methionine	AR #0382	I	Carbon	PM2	G12	2.58333	1.37689	0
1797	L-Methionine	AR #0387	I	Carbon	PM2	G12	139.042	134.138	0
1798	L-Methionine	AR #0388	I	Carbon	PM2	G12	6.04167	5.24156	0
1799	L-Methionine	AR #0389	I	Carbon	PM2	G12	235.792	52.446	0
1800	L-Methionine	AR #0390	I	Carbon	PM2	G12	0.791667	1.16145	0
1801	L-Ornithine	AR #0381	II	Carbon	PM2	H01	206.375	88.5515	0
1802	L-Ornithine	AR #0383	III	Carbon	PM2	H01	1191.21	137.177	0
1803	L-Ornithine	AR #0384	III	Carbon	PM2	H01	220.958	92.5767	0
1804	L-Ornithine	AR #0385	IV	Carbon	PM2	H01	626.208	417.845	0
1805	L-Ornithine	AR #0386	IV	Carbon	PM2	H01	0	0	0
1806	L-Ornithine	AR #0382	I	Carbon	PM2	H01	0	0	0
1807	L-Ornithine	AR #0387	I	Carbon	PM2	H01	1202.33	578.193	0
1808	L-Ornithine	AR #0388	I	Carbon	PM2	H01	7.5	8.84237	0
1809	L-Ornithine	AR #0389	I	Carbon	PM2	H01	389.917	280.456	0
1810	L-Ornithine	AR #0390	I	Carbon	PM2	H01	366.667	65.3218	0
1811	L-Phenylalanine	AR #0381	II	Carbon	PM2	H02	34	20.9031	0
1812	L-Phenylalanine	AR #0383	III	Carbon	PM2	H02	29.2917	13.8915	0
1813	L-Phenylalanine	AR #0384	III	Carbon	PM2	H02	0	0	0
1814	L-Phenylalanine	AR #0385	IV	Carbon	PM2	H02	26.0833	3.24599	0
1815	L-Phenylalanine	AR #0386	IV	Carbon	PM2	H02	0	0	0
1816	L-Phenylalanine	AR #0382	I	Carbon	PM2	H02	0	0	0
1817	L-Phenylalanine	AR #0387	I	Carbon	PM2	H02	29.0833	5.99131	0
1818	L-Phenylalanine	AR #0388	I	Carbon	PM2	H02	0	0	0
1819	L-Phenylalanine	AR #0389	I	Carbon	PM2	H02	61.125	48.3042	0
1820	L-Phenylalanine	AR #0390	I	Carbon	PM2	H02	0	0	0
1821	L-Pyroglutamic acid	AR #0381	II	Carbon	PM2	H03	8.625	4.49131	0
1822	L-Pyroglutamic acid	AR #0383	III	Carbon	PM2	H03	6.625	4.87179	0
1823	L-Pyroglutamic acid	AR #0384	III	Carbon	PM2	H03	0	0	0
1824	L-Pyroglutamic acid	AR #0385	IV	Carbon	PM2	H03	6.75	4.27748	0
1825	L-Pyroglutamic acid	AR #0386	IV	Carbon	PM2	H03	0	0	0
1826	L-Pyroglutamic acid	AR #0382	I	Carbon	PM2	H03	0	0	0
1827	L-Pyroglutamic acid	AR #0387	I	Carbon	PM2	H03	178.375	274.005	0
1828	L-Pyroglutamic acid	AR #0388	I	Carbon	PM2	H03	0	0	0
1829	L-Pyroglutamic acid	AR #0389	I	Carbon	PM2	H03	57.4583	54.0668	0
1830	L-Pyroglutamic acid	AR #0390	I	Carbon	PM2	H03	0	0	0
1831	L-Valine	AR #0381	II	Carbon	PM2	H04	8.91667	2.93772	0
1832	L-Valine	AR #0383	III	Carbon	PM2	H04	12.6667	7.57703	0
1833	L-Valine	AR #0384	III	Carbon	PM2	H04	0	0	0
1834	L-Valine	AR #0385	IV	Carbon	PM2	H04	11.5417	4.85466	0
1835	L-Valine	AR #0386	IV	Carbon	PM2	H04	0	0	0
1836	L-Valine	AR #0382	I	Carbon	PM2	H04	0	0	0
1837	L-Valine	AR #0387	I	Carbon	PM2	H04	20.3333	10.3873	0
1838	L-Valine	AR #0388	I	Carbon	PM2	H04	0	0	0
1839	L-Valine	AR #0389	I	Carbon	PM2	H04	40.5833	27.7715	0
1840	L-Valine	AR #0390	I	Carbon	PM2	H04	0	0	0
1841	D,L-Carnitine	AR #0381	II	Carbon	PM2	H05	50.1667	84.9435	0
1842	D,L-Carnitine	AR #0383	III	Carbon	PM2	H05	5.83333	8.69836	0
1843	D,L-Carnitine	AR #0384	III	Carbon	PM2	H05	0	0	0
1844	D,L-Carnitine	AR #0385	IV	Carbon	PM2	H05	4.79167	6.24541	0
1845	D,L-Carnitine	AR #0386	IV	Carbon	PM2	H05	0	0	0
1846	D,L-Carnitine	AR #0382	I	Carbon	PM2	H05	0	0	0
1847	D,L-Carnitine	AR #0387	I	Carbon	PM2	H05	213.25	187.837	0
1848	D,L-Carnitine	AR #0388	I	Carbon	PM2	H05	0	0	0
1849	D,L-Carnitine	AR #0389	I	Carbon	PM2	H05	78.8333	72.2869	0
1850	D,L-Carnitine	AR #0390	I	Carbon	PM2	H05	0	0	0
1851	sec-Butylamine	AR #0381	II	Carbon	PM2	H06	43	73.8296	0
1852	sec-Butylamine	AR #0383	III	Carbon	PM2	H06	68.375	117.996	0
1853	sec-Butylamine	AR #0384	III	Carbon	PM2	H06	0	0	0
1854	sec-Butylamine	AR #0385	IV	Carbon	PM2	H06	59.0417	59.2208	0
1855	sec-Butylamine	AR #0386	IV	Carbon	PM2	H06	0	0	0
1856	sec-Butylamine	AR #0382	I	Carbon	PM2	H06	99.25	171.906	0
1857	sec-Butylamine	AR #0387	I	Carbon	PM2	H06	453.375	552.951	0
1858	sec-Butylamine	AR #0388	I	Carbon	PM2	H06	0.0833333	0.144338	0
1859	sec-Butylamine	AR #0389	I	Carbon	PM2	H06	92.8333	80.518	0
1860	sec-Butylamine	AR #0390	I	Carbon	PM2	H06	0	0	0
1861	D,L-Octopamine	AR #0381	II	Carbon	PM2	H07	29.4583	31.5447	0
1862	D,L-Octopamine	AR #0383	III	Carbon	PM2	H07	21.625	30.2435	0
1863	D,L-Octopamine	AR #0384	III	Carbon	PM2	H07	0	0	0
1864	D,L-Octopamine	AR #0385	IV	Carbon	PM2	H07	10.3333	9.59845	0
1865	D,L-Octopamine	AR #0386	IV	Carbon	PM2	H07	0	0	0
1866	D,L-Octopamine	AR #0382	I	Carbon	PM2	H07	0	0	0
1867	D,L-Octopamine	AR #0387	I	Carbon	PM2	H07	14.75	8.51102	0
1868	D,L-Octopamine	AR #0388	I	Carbon	PM2	H07	0	0	0
1869	D,L-Octopamine	AR #0389	I	Carbon	PM2	H07	207.708	209.874	0
1870	D,L-Octopamine	AR #0390	I	Carbon	PM2	H07	0.666667	1.1547	0
1871	Putrescine	AR #0381	II	Carbon	PM2	H08	13.625	9.22209	0
1872	Putrescine	AR #0383	III	Carbon	PM2	H08	532.167	402.291	0
1873	Putrescine	AR #0384	III	Carbon	PM2	H08	145.583	113.933	0
1874	Putrescine	AR #0385	IV	Carbon	PM2	H08	196.25	308.933	0
1875	Putrescine	AR #0386	IV	Carbon	PM2	H08	95.5	54.3747	0
1876	Putrescine	AR #0382	I	Carbon	PM2	H08	376.25	447.275	0
1877	Putrescine	AR #0387	I	Carbon	PM2	H08	135.667	138.216	0
1878	Putrescine	AR #0388	I	Carbon	PM2	H08	0	0	0
1879	Putrescine	AR #0389	I	Carbon	PM2	H08	143.583	129.562	0
1880	Putrescine	AR #0390	I	Carbon	PM2	H08	0	0	0
1881	Dihydroxyacetone	AR #0381	II	Carbon	PM2	H09	2765.21	580.662	1
1882	Dihydroxyacetone	AR #0383	III	Carbon	PM2	H09	5197.96	617.476	1
1883	Dihydroxyacetone	AR #0384	III	Carbon	PM2	H09	4059.33	155.57	1
1884	Dihydroxyacetone	AR #0385	IV	Carbon	PM2	H09	5387.42	182.927	1
1885	Dihydroxyacetone	AR #0386	IV	Carbon	PM2	H09	4046.29	825.548	1
1886	Dihydroxyacetone	AR #0382	I	Carbon	PM2	H09	4067	376.842	1
1887	Dihydroxyacetone	AR #0387	I	Carbon	PM2	H09	3935.83	826.248	1
1888	Dihydroxyacetone	AR #0388	I	Carbon	PM2	H09	4716.83	532.42	1
1889	Dihydroxyacetone	AR #0389	I	Carbon	PM2	H09	5711.92	375.563	1
1890	Dihydroxyacetone	AR #0390	I	Carbon	PM2	H09	3832.21	601.159	1
1891	2,3-Butanediol	AR #0381	II	Carbon	PM2	H10	275.417	347.847	0
1892	2,3-Butanediol	AR #0383	III	Carbon	PM2	H10	192.333	315.296	0
1893	2,3-Butanediol	AR #0384	III	Carbon	PM2	H10	0	0	0
1894	2,3-Butanediol	AR #0385	IV	Carbon	PM2	H10	118.083	191.121	0
1895	2,3-Butanediol	AR #0386	IV	Carbon	PM2	H10	0	0	0
1896	2,3-Butanediol	AR #0382	I	Carbon	PM2	H10	0	0	0
1897	2,3-Butanediol	AR #0387	I	Carbon	PM2	H10	515.75	429.384	0
1898	2,3-Butanediol	AR #0388	I	Carbon	PM2	H10	0	0	0
1899	2,3-Butanediol	AR #0389	I	Carbon	PM2	H10	278.875	68.8478	0
1900	2,3-Butanediol	AR #0390	I	Carbon	PM2	H10	0	0	0
1901	2,3-Butanedione	AR #0381	II	Carbon	PM2	H11	143.125	117.864	0
1902	2,3-Butanedione	AR #0383	III	Carbon	PM2	H11	340.625	440.219	0
1903	2,3-Butanedione	AR #0384	III	Carbon	PM2	H11	6.41667	5.57524	0
1904	2,3-Butanedione	AR #0385	IV	Carbon	PM2	H11	315.708	429.576	0
1905	2,3-Butanedione	AR #0386	IV	Carbon	PM2	H11	0	0	0
1906	2,3-Butanedione	AR #0382	I	Carbon	PM2	H11	8	13.2122	0
1907	2,3-Butanedione	AR #0387	I	Carbon	PM2	H11	227.625	253.523	0
1908	2,3-Butanedione	AR #0388	I	Carbon	PM2	H11	0.25	0.433013	0
1909	2,3-Butanedione	AR #0389	I	Carbon	PM2	H11	396.833	188.817	0
1910	2,3-Butanedione	AR #0390	I	Carbon	PM2	H11	0.25	0.433013	0
1911	3-Hydroxy-2-buta	AR #0381	II	Carbon	PM2	H12	931.375	508.761	1
1912	3-Hydroxy-2-buta	AR #0383	III	Carbon	PM2	H12	1107.88	920.734	0
1913	3-Hydroxy-2-buta	AR #0384	III	Carbon	PM2	H12	315.25	41.8448	0
1914	3-Hydroxy-2-buta	AR #0385	IV	Carbon	PM2	H12	813.5	1068.92	0
1915	3-Hydroxy-2-buta	AR #0386	IV	Carbon	PM2	H12	52.4167	48.8327	0
1916	3-Hydroxy-2-buta	AR #0382	I	Carbon	PM2	H12	187.333	245.52	0
1917	3-Hydroxy-2-buta	AR #0387	I	Carbon	PM2	H12	1394.58	982.748	1
1918	3-Hydroxy-2-buta	AR #0388	I	Carbon	PM2	H12	130.75	65.0734	0
1919	3-Hydroxy-2-buta	AR #0389	I	Carbon	PM2	H12	1557.04	590.778	0
1920	3-Hydroxy-2-buta	AR #0390	I	Carbon	PM2	H12	89.3333	62.1606	0
1921	Negative Control	AR #0381	II	Nitrogen	PM3	A01	0	0	0
1922	Negative Control	AR #0383	III	Nitrogen	PM3	A01	0	0	0
1923	Negative Control	AR #0384	III	Nitrogen	PM3	A01	0	0	0
1924	Negative Control	AR #0385	IV	Nitrogen	PM3	A01	0	0	0
1925	Negative Control	AR #0386	IV	Nitrogen	PM3	A01	0	0	0
1926	Negative Control	AR #0382	I	Nitrogen	PM3	A01	0	0	0
1927	Negative Control	AR #0387	I	Nitrogen	PM3	A01	0	0	0
1928	Negative Control	AR #0388	I	Nitrogen	PM3	A01	0	0	0
1929	Negative Control	AR #0389	I	Nitrogen	PM3	A01	0	0	0
1930	Negative Control	AR #0390	I	Nitrogen	PM3	A01	0	0	0
1931	Ammonia	AR #0381	II	Nitrogen	PM3	A02	442.375	46.0626	1
1932	Ammonia	AR #0383	III	Nitrogen	PM3	A02	1028.83	154.896	1
1933	Ammonia	AR #0384	III	Nitrogen	PM3	A02	1043.75	118.209	1
1934	Ammonia	AR #0385	IV	Nitrogen	PM3	A02	1561.88	190.839	1
1935	Ammonia	AR #0386	IV	Nitrogen	PM3	A02	1462	104.425	1
1936	Ammonia	AR #0382	I	Nitrogen	PM3	A02	2165.42	102.702	1
1937	Ammonia	AR #0387	I	Nitrogen	PM3	A02	1597.67	126.213	1
1938	Ammonia	AR #0388	I	Nitrogen	PM3	A02	1686.5	68.0816	1
1939	Ammonia	AR #0389	I	Nitrogen	PM3	A02	1836.88	197.773	1
1940	Ammonia	AR #0390	I	Nitrogen	PM3	A02	1948.79	131.586	1
1941	Nitrite	AR #0381	II	Nitrogen	PM3	A03	0	0	0
1942	Nitrite	AR #0383	III	Nitrogen	PM3	A03	0	0	0
1943	Nitrite	AR #0384	III	Nitrogen	PM3	A03	0.166667	0.288675	0
1944	Nitrite	AR #0385	IV	Nitrogen	PM3	A03	0	0	0
1945	Nitrite	AR #0386	IV	Nitrogen	PM3	A03	0.583333	1.01036	0
1946	Nitrite	AR #0382	I	Nitrogen	PM3	A03	0	0	0
1947	Nitrite	AR #0387	I	Nitrogen	PM3	A03	0	0	0
1948	Nitrite	AR #0388	I	Nitrogen	PM3	A03	0.333333	0.57735	0
1949	Nitrite	AR #0389	I	Nitrogen	PM3	A03	0	0	0
1950	Nitrite	AR #0390	I	Nitrogen	PM3	A03	0	0	0
1951	Nitrate	AR #0381	II	Nitrogen	PM3	A04	0	0	0
1952	Nitrate	AR #0383	III	Nitrogen	PM3	A04	0	0	0
1953	Nitrate	AR #0384	III	Nitrogen	PM3	A04	0.25	0.433013	0
1954	Nitrate	AR #0385	IV	Nitrogen	PM3	A04	0	0	0
1955	Nitrate	AR #0386	IV	Nitrogen	PM3	A04	0.916667	1.37689	0
1956	Nitrate	AR #0382	I	Nitrogen	PM3	A04	0.166667	0.288675	0
1957	Nitrate	AR #0387	I	Nitrogen	PM3	A04	20.875	36.1566	0
1958	Nitrate	AR #0388	I	Nitrogen	PM3	A04	0.333333	0.57735	0
1959	Nitrate	AR #0389	I	Nitrogen	PM3	A04	0	0	0
1960	Nitrate	AR #0390	I	Nitrogen	PM3	A04	0.0833333	0.144338	0
1961	Urea	AR #0381	II	Nitrogen	PM3	A05	476.583	31.6332	1
1962	Urea	AR #0383	III	Nitrogen	PM3	A05	925.917	194.917	1
1963	Urea	AR #0384	III	Nitrogen	PM3	A05	888.875	44.9943	1
1964	Urea	AR #0385	IV	Nitrogen	PM3	A05	1335.04	264.156	1
1965	Urea	AR #0386	IV	Nitrogen	PM3	A05	1167.83	132.127	1
1966	Urea	AR #0382	I	Nitrogen	PM3	A05	1898.79	53.9578	1
1967	Urea	AR #0387	I	Nitrogen	PM3	A05	1607.21	171.272	1
1968	Urea	AR #0388	I	Nitrogen	PM3	A05	1349.75	16.8296	1
1969	Urea	AR #0389	I	Nitrogen	PM3	A05	1633.08	210.81	1
1970	Urea	AR #0390	I	Nitrogen	PM3	A05	1623	97.7536	1
1971	Biuret	AR #0381	II	Nitrogen	PM3	A06	8.875	15.372	0
1972	Biuret	AR #0383	III	Nitrogen	PM3	A06	0	0	0
1973	Biuret	AR #0384	III	Nitrogen	PM3	A06	0	0	0
1974	Biuret	AR #0385	IV	Nitrogen	PM3	A06	3.25	5.62917	0
1975	Biuret	AR #0386	IV	Nitrogen	PM3	A06	0.166667	0.288675	0
1976	Biuret	AR #0382	I	Nitrogen	PM3	A06	2.45833	4.25796	0
1977	Biuret	AR #0387	I	Nitrogen	PM3	A06	0.916667	1.01036	0
1978	Biuret	AR #0388	I	Nitrogen	PM3	A06	2.16667	2.25462	0
1979	Biuret	AR #0389	I	Nitrogen	PM3	A06	11.25	19.4856	0
1980	Biuret	AR #0390	I	Nitrogen	PM3	A06	2.20833	2.69355	0
1981	L-Alanine	AR #0381	II	Nitrogen	PM3	A07	552.375	58.0007	1
1982	L-Alanine	AR #0383	III	Nitrogen	PM3	A07	647.792	180.792	1
1983	L-Alanine	AR #0384	III	Nitrogen	PM3	A07	580	27.1877	1
1984	L-Alanine	AR #0385	IV	Nitrogen	PM3	A07	857.667	230.62	1
1985	L-Alanine	AR #0386	IV	Nitrogen	PM3	A07	711.333	75.4986	1
1986	L-Alanine	AR #0382	I	Nitrogen	PM3	A07	1847.96	119.913	1
1987	L-Alanine	AR #0387	I	Nitrogen	PM3	A07	1300.17	126.041	1
1988	L-Alanine	AR #0388	I	Nitrogen	PM3	A07	484.167	95.3314	1
1989	L-Alanine	AR #0389	I	Nitrogen	PM3	A07	627.417	193.052	1
1990	L-Alanine	AR #0390	I	Nitrogen	PM3	A07	832.833	91.0599	1
1991	L-Arginine	AR #0381	II	Nitrogen	PM3	A08	589.417	124.774	1
1992	L-Arginine	AR #0383	III	Nitrogen	PM3	A08	918.542	197.855	1
1993	L-Arginine	AR #0384	III	Nitrogen	PM3	A08	839.5	22.2668	1
1994	L-Arginine	AR #0385	IV	Nitrogen	PM3	A08	1404.29	290.774	1
1995	L-Arginine	AR #0386	IV	Nitrogen	PM3	A08	1257.79	121.945	1
1996	L-Arginine	AR #0382	I	Nitrogen	PM3	A08	1936.38	63.4217	1
1997	L-Arginine	AR #0387	I	Nitrogen	PM3	A08	1467.04	144.882	1
1998	L-Arginine	AR #0388	I	Nitrogen	PM3	A08	1389.04	32.4317	1
1999	L-Arginine	AR #0389	I	Nitrogen	PM3	A08	1820.29	236.545	1
[truncated: 10,481 more rows]
