# Supplementary material for: High-Throughput Profiling of Candida auris Isolates Reveals Clade-Specific Metabolic Differences
Source: Microbiol Spectr. 2023 Apr 25;11(3):e00498-23. doi: 10.1128/spectrum.00498-23 (PMC10269459; doi:10.1128/spectrum.00498-23)
Supplement: Supplemental file 4 — Supplemental material. Download spectrum.00498-23-s0004.xlsx, XLSX file, 1.7 MB [file spectrum.00498-23-s0004.xlsx]

## Sheet: description
Table S3: C. albicans transcriptomic data.
Results.SC5314 contains analyzed raw data
Analysis was performed for the indicated comparisons (cells in glucose as a C-source vs. malic acid, α-ketoglutarate (α-KG) or proline. Dipeptides compares nitrogen source ammonium chloride vs. dipeptides.
Shared in all C-sources represents differentially expressed genes with significant changes (p<0.05, log2 fold change < -1 or >1) in all three tested C-sources
Selected all conditions sheet contains all genes with significant changes under at least one condition(p<0.05, log2 fold change < -1 or >1)

## Sheet: Results.SC5314
	SC5314.Malic.acid.vs.Glucoselog2FoldChange	SC5314.Malic.acid.vs.Glucosepadj	SC5314.α.ketoglutarate.vs.Glucoselog2FoldChange	SC5314.α.ketoglutarate.vs.Glucosepadj	SC5314.Proline.vs.Glucoselog2FoldChange	SC5314.Proline.vs.Glucosepadj	SC5314.Dipeptides.vs.Glucoselog2FoldChange	SC5314.Dipeptides.vs.Glucosepadj	gid	description
C1_00280C	NA	NA	NA	NA	NA	NA	NA	NA	RFC52	Putative replication factor C complex protein; periodic mRNA expression, peak at cell-cycle G1/S phase; overlaps orf19.6079
C1_04440W	NA	NA	NA	NA	NA	NA	NA	NA	orf19.6833.2	Ortholog of Candida albicans WO-1 : CAWG_00951
C1_05250W	NA	NA	NA	NA	NA	NA	NA	NA	orf19.442	Ortholog of Candida guilliermondii ATCC 6260 : PGUG_05525, Candida lusitaniae ATCC 42720 : CLUG_03378 and Candida albicans WO-1 : CAWG_00876
C1_05450W	NA	NA	NA	NA	NA	NA	NA	NA	orf19.420	Protein of unknown function
C1_06190C	NA	NA	NA	NA	NA	NA	NA	NA	orf19.2662	Predicted ORF of unknown function; overlaps TLO34/orf19.2661
C1_06290C	NA	NA	NA	NA	NA	NA	NA	NA	orf19.1821	Protein of unknown function; repressed by alpha pheromone in SpiderM medium
C1_09820C	NA	NA	NA	NA	NA	NA	NA	NA	orf19.4847	Ortholog of Candida albicans WO-1 : CAWG_00450
C1_10600C	NA	NA	NA	NA	NA	NA	NA	NA	orf19.1831	Dubious open reading frame
C1_12300W	NA	NA	NA	NA	NA	NA	NA	NA	orf19.5233	Ortholog of Candida albicans WO-1 : CAWG_00211
C2_00310W	NA	NA	NA	NA	NA	NA	NA	NA	orf19.2103	Ortholog of Candida albicans WO-1 : CAWG_03811
C2_01940C	NA	NA	NA	NA	NA	NA	NA	NA	orf19.1506	Ortholog of Candida albicans WO-1 : CAWG_03962
C2_02470C	NA	NA	NA	NA	NA	NA	NA	NA	ATO7	Putative fungal-specific transmembrane protein
C2_02650C	NA	NA	NA	NA	NA	NA	NA	NA	orf19.5842	Protein with predicted siroheme synthase middle domains NAD(P)-binding; Hap43-repressed gene
C2_03720W	NA	NA	NA	NA	NA	NA	NA	NA	PGA16	Putative GPI-anchored protein
C2_07780W	NA	NA	NA	NA	NA	NA	NA	NA	orf19.2203	Ortholog of Candida albicans WO-1 : CAWG_05873
C2_07870C	NA	NA	NA	NA	NA	NA	NA	NA	orf19.2195	Ortholog of Candida albicans WO-1 : CAWG_05881
C2_09330C	NA	NA	NA	NA	NA	NA	NA	NA	orf19.4094	Ortholog of C. dubliniensis CD36 : Cd36_23450, C. parapsilosis CDC317 : CPAR2_407010, Candida tenuis NRRL Y-1498 : cten_CGOB_00249 and Debaryomyces hansenii CBS767 : DEHA2B01980g
C3_00020W	NA	NA	NA	NA	NA	NA	NA	NA	orf19.5475	Sef1p-, Sfu1p-, and Hap43p-regulated gene
C3_00040W	NA	NA	NA	NA	NA	NA	NA	NA	orf19.5472	Protein of unknown function
C3_00120W	NA	NA	NA	NA	NA	NA	NA	NA	orf19.5464	Protein of unknown function
C3_00140W	NA	NA	NA	NA	NA	NA	NA	NA	orf19.5462	Protein of unknown function
C3_00150W	NA	NA	NA	NA	NA	NA	NA	NA	orf19.5461	Ortholog of Candida albicans WO-1 : CAWG_02350
C3_00190W	NA	NA	NA	NA	NA	NA	NA	NA	orf19.5451	Ortholog of Candida guilliermondii ATCC 6260 : PGUG_05321, Candida lusitaniae ATCC 42720 : CLUG_00887 and Candida albicans WO-1 : CAWG_02354
C3_00230C	NA	NA	NA	NA	NA	NA	NA	NA	orf19.5446	Putative protein of unknown function; transcript is upregulated in clinical isolates from HIV+ patients with oral candidiasis; regulated by Ssn6
C3_00590W	NA	NA	NA	NA	NA	NA	NA	NA	orf19.5402	Ortholog of Candida albicans WO-1 : CAWG_02394
C3_00680C	NA	NA	NA	NA	NA	NA	NA	NA	orf19.5390	Ortholog of Candida albicans WO-1 : CAWG_02403
C3_00740W	NA	NA	NA	NA	NA	NA	NA	NA	orf19.5382	Ortholog of Candida albicans WO-1 : CAWG_02410
C3_01050C	NA	NA	NA	NA	NA	NA	NA	NA	orf19.2509	Ortholog of C. parapsilosis CDC317 : CPAR2_401850, C. dubliniensis CD36 : Cd36_80970, Lodderomyces elongisporus NRLL YB-4239 : LELG_04407 and Candida orthopsilosis Co 90-125 : CORT_0E01890
C3_01290W	NA	NA	NA	NA	NA	NA	NA	NA	orf19.1722	Ortholog of Candida albicans WO-1 : CAWG_02462
C3_03620C	NA	NA	NA	NA	NA	NA	NA	NA	orf19.6957	Protein of unknown function
C3_03780W	NA	NA	NA	NA	NA	NA	NA	NA	orf19.6940	Protein of unknown function
C3_06390W	NA	NA	NA	NA	NA	NA	NA	NA	orf19.7398	Protein of unknown function' Hap43-induced gene; repressed by prostaglandins
C3_07840C	NA	NA	NA	NA	NA	NA	NA	NA	orf19.6179	Ortholog of Candida albicans WO-1 : CAWG_03090
C3_07870W	NA	NA	NA	NA	NA	NA	NA	NA	orf19.6181	Ortholog of Candida albicans WO-1 : CAWG_03093
C3_07910W	NA	NA	NA	NA	NA	NA	NA	NA	orf19.6185	Putative pseudouridine-5'-phosphate glycosidase; overlaps orf19.6186 and orf19.6187; Spider biofilm repressed
C3_07930C	NA	NA	NA	NA	NA	NA	NA	NA	orf19.6188	Putative adhesin-like protein
C4_00250W	NA	NA	NA	NA	NA	NA	NA	NA	orf19.5649	Ortholog of Candida lusitaniae ATCC 42720 : CLUG_00275 and Candida albicans WO-1 : CAWG_03759
C4_01350W	NA	NA	NA	NA	NA	NA	NA	NA	orf19.4652	Protein of unknown function; rat catheter biofilm induced
C4_03480C	NA	NA	NA	NA	NA	NA	NA	NA	orf19.3375	Ortholog of C. dubliniensis CD36 : Cd36_43270 and Candida albicans WO-1 : CAWG_03460
C4_04060W	NA	NA	NA	NA	NA	NA	NA	NA	orf19.5304	Ortholog of C. dubliniensis CD36 : Cd36_43800 and Candida albicans WO-1 : CAWG_03395
C4_04200C	NA	NA	NA	NA	NA	NA	NA	NA	orf19.5290	Protein of unknown function; repressed by Sfu1; Hap43-induced gene
C4_06920C	NA	NA	NA	NA	NA	NA	NA	NA	CSA2	Extracellular heme-binding protein involved in heme-iron acquisition; regulated by Tsa1, Tsa1B in minimal media at 37 deg; induced by ketoconazole, nitric oxide, Hap43; required for normal RPMI biofilm formation
C5_01860W	NA	NA	NA	NA	NA	NA	NA	NA	orf19.3186	Ortholog of Candida albicans WO-1 : CAWG_04571
C5_02130W	NA	NA	NA	NA	NA	NA	NA	NA	orf19.4217	Ortholog of Candida tropicalis MYA-3404 : CTRG_03197, Candida lusitaniae ATCC 42720 : CLUG_02837 and Candida albicans WO-1 : CAWG_04597
C7_00500W	NA	NA	NA	NA	NA	NA	NA	NA	orf19.7070	Ortholog of Candida guilliermondii ATCC 6260 : PGUG_03499, Candida lusitaniae ATCC 42720 : CLUG_00410 and Candida albicans WO-1 : CAWG_05407
C7_01000C	NA	NA	NA	NA	NA	NA	NA	NA	orf19.7014	Putative protein of unknown function; transcription is positively regulated by Tbf1p; overlaps orf19.7015
CM_00250W	NA	NA	NA	NA	NA	NA	NA	NA		Putative endonuclease encoded by the first four exons and part of the fourth intron of the mitochondrial COX1 gene; C-terminus contains a LAGLIDADG domain found in intron-encoded endonucleases; conserved in fungal mitochondria
CM_00240W	NA	NA	NA	NA	NA	NA	NA	NA		Putative endonuclease encoded by the first three exons and part of the third intron of the mitochondrial COX1 gene; C-terminus contains a LAGLIDADG domain found in intron-encoded endonucleases; conserved in fungal mitochondria
CM_00320W	NA	NA	NA	NA	NA	NA	NA	NA	NAD3	Subunit 3 of NADH:ubiquinone oxidoreductase (NADH:ubiquinone dehydrogenase), a multisubunit enzyme complex (complex I) of the mitochondrial inner membrane that catalyzes the first step in mitochondrial respiration
CM_00330W	NA	NA	NA	NA	NA	NA	NA	NA	COB	Cytochrome b, mitochondrially encoded subunit of the ubiquinol-cytochrome c reductase complex (complex III) that catalyzes a step in the respiratory chain of the mitochondrial inner membrane
CM_00370W	NA	NA	NA	NA	NA	NA	NA	NA	NAD4L	Subunit 4L of NADH:ubiquinone oxidoreductase (NADH:ubiquinone dehydrogenase), a multisubunit enzyme complex (complex I) of the mitochondrial inner membrane that catalyzes the first step in mitochondrial respiration
CM_00380W	NA	NA	NA	NA	NA	NA	NA	NA	NAD5	Subunit 5 of NADH:ubiquinone oxidoreductase (NADH:ubiquinone dehydrogenase), a multisubunit enzyme complex (complex I) of the mitochondrial inner membrane that catalyzes the first step in mitochondrial respiration
CM_00440W	NA	NA	NA	NA	NA	NA	NA	NA	NAD4	Subunit 4 of NADH:ubiquinone oxidoreductase (NADH:ubiquinone dehydrogenase), a multisubunit enzyme complex (complex I) of the mitochondrial inner membrane that catalyzes the first step in mitochondrial respiration
CM_00520W	NA	NA	NA	NA	NA	NA	NA	NA	COX3B	Subunit III of cytochrome c oxidase, which is the terminal member of the mitochondrial inner membrane electron transport chain; identical to Cox3Ap; one of three mitochondrially-encoded subunits
CR_00720W	NA	NA	NA	NA	NA	NA	NA	NA	orf19.3284	Ortholog of Candida albicans WO-1 : CAWG_01431
CR_00770W	NA	NA	NA	NA	NA	NA	NA	NA	orf19.3280	Ortholog of Candida albicans WO-1 : CAWG_01435
CR_00840C	NA	NA	NA	NA	NA	NA	NA	NA	orf19.3271	Ortholog of Candida albicans WO-1 : CAWG_01442
CR_02480W	NA	NA	NA	NA	NA	NA	NA	NA	orf19.3719	Dubious open reading frame
CR_03320C	NA	NA	NA	NA	NA	NA	NA	NA	orf19.2392	Ortholog of C. dubliniensis CD36 : Cd36_28460, Debaryomyces hansenii CBS767 : DEHA2B00704g, Pichia stipitis Pignal : PICST_43964 and Spathaspora passalidarum NRRL Y-27907 : spas_CGOB_00057
CR_04980C	NA	NA	NA	NA	NA	NA	NA	NA	orf19.635	Protein of unknown function; induced by alpha pheromone in SpiderM medium
CR_07970C	NA	NA	NA	NA	NA	NA	NA	NA	orf19.599	Dubious open reading frame
CR_07990C	NA	NA	NA	NA	NA	NA	NA	NA	orf19.598	Ortholog of Candida albicans WO-1 : CAWG_02092
CR_07540C	NA	NA	3.17449	0.443507	NA	NA	NA	NA	orf19.2624	Protein of unknown function; downregulated by fluphenazine treatment or in an azole-resistant strain that overexpresses CDR1 and CDR2
CR_08740W	4.75999	0.0515991	0.949696	0.877113	NA	NA	NA	NA	orf19.6450	Protein of unknown function
C4_04040W	3.54451	0.363769	5.16919	0.00763563	NA	NA	NA	NA	orf19.5306	Ortholog of C. dubliniensis CD36 : Cd36_43820 and Candida albicans WO-1 : CAWG_03393
C1_01500W	2.80252	0.573266	3.42264	0.386973	NA	NA	NA	NA	orf19.3336	Ortholog of Candida albicans WO-1 : CAWG_01228
C5_04240C	1.9054	0.753216	NA	NA	NA	NA	NA	NA	orf19.3907	Ortholog of Candida albicans WO-1 : CAWG_04797
C5_04200W	1.51033	0.811544	0.949696	0.877113	NA	NA	NA	NA	MRV3	Ortholog of Candida albicans WO-1 : CAWG_04793
C6_00010W	0.726944	0.912853	NA	NA	NA	NA	NA	NA	NRG2	Transcription factor; transposon mutation affects filamentous growth
CM_00060W	0.726944	0.912853	NA	NA	NA	NA	NA	NA	NAD1	Subunit 6 of NADH:ubiquinone oxidoreductase (NADH:ubiquinone dehydrogenase), a multisubunit enzyme complex (complex I) of the mitochondrial inner membrane that catalyzes the first step in mitochondrial respiration
CM_00070C	0.726944	0.912853	NA	NA	NA	NA	NA	NA	COX3A	Subunit III of cytochrome c oxidase, which is the terminal member of the mitochondrial inner membrane electron transport chain; identical to Cox3Bp; one of three mitochondrially-encoded subunits
C5_00540C	9.7733	3.58923e-14	9.66833	2.85242e-14	12.1664	6.55098e-23	NA	NA	AGA1	Protein with some similarity to agglutinin subunit; expression regulated upon white-opaque switch; Spider biofilm induced
C6_03600C	4.11533	0.136097	5.08692	0.0173824	9.19081	2.64726e-12	NA	NA	orf19.5728	Putative cytochrome P450; Spider biofilm induced
C4_06380W	4.97073	0.0638482	5.15861	0.0421582	5.51064	0.00265517	NA	NA	SOU2	Protein similar to Sou1; not required for utilization of L-sorbose; Spider biofilm induced
C5_04210C	6.85961	5.25939e-06	6.09375	0.000247729	4.99919	0.0115111	NA	NA	MRV4	Protein of unknown function; Spider biofilm induced
C5_02090W	3.80912	0.297767	NA	NA	4.78532	0.0165004	NA	NA	orf19.3159.4	Ortholog of Candida albicans WO-1 : CAWG_04594
CR_05090C	2.235	0.702475	3.1632	0.446653	3.66073	0.184782	NA	NA	HGT9	Putative glucose transporter of the major facilitator superfamily; the C. albicans glucose transporter family comprises 20 members; 12 probable membrane-spanning segments; induced at low (0.2%, compared to 2%) glucose in rich media; intron
C1_01970W	NA	NA	NA	NA	3.43396	0.238092	NA	NA	orf19.4528.1	Protein of unknown function
C2_06980W	3.00144	0.518915	3.65603	0.224042	2.98546	0.449041	NA	NA	orf19.2252	Protein of unknown function; rat catheter biofilm repressed
C6_01730W	0.726944	0.912853	2.4311	0.668731	2.86209	0.557884	NA	NA	FGR37	Protein lacking an ortholog in S. cerevisiae; transposon mutation affects filamentous growth
C1_06330W	0.726944	0.912853	NA	NA	2.70991	0.5238	NA	NA	orf19.6280	Dubious open reading frame
C4_06640C	NA	NA	1.85636	0.752133	2.4124	0.596544	NA	NA	orf19.2868	Protein of unknown function; induced by alpha pheromone in SpiderM medium
C2_09080C	NA	NA	0.949696	0.877113	2.1222	0.678178	NA	NA	FGR18	Protein lacking an ortholog in S. cerevisiae; transposon mutation affects filamentous growth
C7_02250W	NA	NA	NA	NA	1.49316	0.77846	NA	NA	orf19.6488	Ortholog of C. dubliniensis CD36 : Cd36_72050, C. parapsilosis CDC317 : CPAR2_301140, Candida tenuis NRRL Y-1498 : CANTEDRAFT_135055 and Debaryomyces hansenii CBS767 : DEHA2E07678g
C1_03880C	NA	NA	NA	NA	1.45174	0.785152	NA	NA	orf19.4461	Ortholog of Candida albicans WO-1 : CAWG_01005
C2_00900W	NA	NA	NA	NA	1.45174	0.785152	NA	NA	orf19.2034	Ortholog of C. parapsilosis CDC317 : CPAR2_212925, C. dubliniensis CD36 : Cd36_15840, Candida orthopsilosis Co 90-125 : CORT_0A12230 and Candida tropicalis MYA-3404 : CTRG_01156
C7_04080C	2.81644	0.621116	NA	NA	1.45174	0.785152	NA	NA	orf19.7167	Putative adhesin-like protein
C6_03570W	NA	NA	NA	NA	0.557753	0.921017	NA	NA	orf19.5724	Ortholog of C. parapsilosis CDC317 : CPAR2_500910, C. dubliniensis CD36 : Cd36_64110, Candida tenuis NRRL Y-1498 : CANTEDRAFT_115913 and Pichia stipitis Pignal : PICST_32870
C3_03020W	NA	NA	1.83438	0.754088	0.557753	0.921017	NA	NA	orf19.298	Protein of unknown function; flow model biofilm induced
C3_01740C	0.726944	0.912853	NA	NA	0.557753	0.921017	NA	NA	orf19.1671.1	Predicted ORF added to Assembly 21 based on sequence re-analysis
CM_00140C	2.49657	0.666848	0.949696	0.877113	0.557753	0.921017	NA	NA	ATP9	Subunit 9 of the F0 sector of mitochondrial F1F0 ATP synthase, which is a large, evolutionarily conserved enzyme complex required for ATP synthesis
C1_10850W	2.08478	0.725471	3.17665	0.451796	0.557753	0.921017	NA	NA	orf19.2332	Ortholog of C. parapsilosis CDC317 : CPAR2_210560, C. dubliniensis CD36 : Cd36_10180, Candida orthopsilosis Co 90-125 : CORT_0A09890 and Candida tropicalis MYA-3404 : CTRG_04072
C1_14630C	0.726944	0.912853	1.85125	0.752661	0.557753	0.921017	NA	NA	orf19.7278	Similar to a region of the Tca2 (pCal) retrotransposon, which is present in strain hOG1042 as 50 to 100 copies of a linear dsDNA; rat catheter biofilm repressed
C4_03470C	2.92313	0.604882	6.02088	0.00061854	4.08051	0.10492	6.46159	0.000246959	ECE1	Candidalysin, cytolytic peptide toxin essential for mucosal infection; hypha-specific protein; regulated by Rfg1, Nrg1, Tup1, Cph1, Efg1, Hog1, farnesol, phagocytosis; fluconazole-induced; rat catheter and Spider biofilm induced
C5_04220W	6.39372	7.00667e-05	3.8529	0.256733	5.65931	0.00139304	5.84928	0.00466155	MRV5	Planktonic growth-induced gene
C3_05630W	7.36125	7.27997e-07	7.20333	3.62734e-07	9.17303	1.04031e-12	5.5229	0.00577321	GTT1	Putative glutathione S-transferase; downregulated upon adherence to polystyrene; regulated upon white-opaque switching; induced in the presence of human neutrophils; oxidative stress-induced via Cap1p; regulated by Gcn2p, Gcn4p
C5_00410W	4.95573	0.0711075	1.85125	0.752661	4.8922	0.0130859	4.89733	0.0645408	orf19.948	Ortholog of Candida albicans WO-1 : CAWG_04435
C3_05640W	5.835	0.00175007	6.19872	0.000207384	3.43184	0.319582	4.57885	0.0785344	orf19.6999	Predicted oxidoreductase; rat catheter biofilm repressed
C1_09420W	NA	NA	NA	NA	NA	NA	4.57666	0.113985	LIP2	Secreted lipase; member of a differentially expressed lipase gene family; expressed in alimentary tract, but not oral tissue, during mouse oral infection; may have a role in nutrition and/or in creating an acidic microenvironment
C2_10040W	4.70999	0.0470329	5.54458	0.00375587	5.49729	0.00139941	4.38113	0.0978715	orf19.1778	Dubious open reading frame
C2_00980W	0.726944	0.912853	1.84613	0.752909	NA	NA	4.24272	0.184719	orf19.2025	Dubious open reading frame
C2_02790C	0.0595869	0.969348	-1.75644	0.190385	0.958577	0.280516	4.17028	0.000124319	orf19.5826	Predicted amino acid transmembrane transporter; rat catheter biofilm repressed
C7_02000C	4.23621	0.185478	4.75527	0.0874236	2.01074	0.696664	4.03977	0.167057	orf19.6520	Putative allantoate permease; fungal-specific (no human or murine homolog)
CR_01530C	2.88175	0.556817	NA	NA	3.0364	0.513967	3.88981	0.265358	orf19.2539	Protein of unknown function; transcript detected on high-resolution tiling arrays
C7_00480W	3.3375	0.433303	NA	NA	0.557753	0.921017	3.75561	0.378513	FGR2	Protein similar to phosphate transporters; transposon mutation affects filamentous growth; expression is regulated upon white-opaque switching
C3_05660C	-1.67483	0.650504	-1.30573	0.723212	-1.11257	0.722141	3.73146	0.0823671	orf19.7002	Ortholog of C. parapsilosis CDC317 : CPAR2_806990, Candida tenuis NRRL Y-1498 : CANTEDRAFT_122709, Debaryomyces hansenii CBS767 : DEHA2E00110g and Pichia stipitis Pignal : PICST_30109
C1_00010W	NA	NA	NA	NA	0.557753	0.921017	3.67071	0.328079	orf19.6115	Dubious open reading frame
C1_04650W	-2.6243	2.77544e-05	-4.26963	0.00010563	-3.06749	5.9664e-07	3.65952	9.72142e-05	DUR3	High affinity spermidine transporter; expression is induced by urea; fungal-specific (no human or murine homolog); not required for virulence in a mouse intravenous model
C5_02790C	-1.85191	0.0131988	-0.499466	0.396774	0.207048	0.737836	3.51784	7.19948e-24	GAP1	Amino acid permease; antigenic in human/mouse; 10-12 transmembrane regions; regulated by nitrogen source; alkaline, GlcNAc, phagocytosis induced; WT virulence in mice; Spider and flow model biofilm induced
C1_12560C	3.06527	0.245684	2.47443	0.455447	-0.40402	0.942807	3.41324	0.184054	DLH1	Functional homolog of S. cerevisiae Dmc1; a meiosis-specific protein required for repair of double-strand breaks and pairing between homologous chromosomes
C5_02600W	-2.18014	4.58022e-05	-1.74097	0.000249864	3.66393	7.13555e-09	3.41026	9.10937e-08	PUT1	Putative proline oxidase; alkaline upregulated by Rim101; flow model biofilm induced; Spider biofilm induced
C1_06860W	7.26512	1.10403e-06	6.51713	3.34714e-05	9.07627	1.79231e-12	3.40279	0.405252	orf19.6224	RTA domain protein; predicted role in response to stress; Spider biofilm induced
CR_00790C	-0.234828	0.974943	-0.973858	0.874813	-1.3658	0.800076	3.27275	0.225621	orf19.3277	Ortholog of Candida albicans WO-1 : CAWG_01437
C2_09800C	7.66718	1.07067e-08	7.78981	2.3745e-09	10.2598	3.44311e-16	3.18589	0.296976	orf19.1370	Protein of unknown function; expression regulated by white-opaque switch; repressed by alpha pheromone in SpiderM medium
C7_00640C	3.03551	0.586659	2.41882	0.670392	1.98454	0.700631	3.07364	0.50712	orf19.7055	Dubious open reading frame
C4_06750C	2.502	0.665928	3.17449	0.443507	0.557753	0.921017	3.07364	0.50712	orf19.3134	Protein of unknown function; flow model biofilm induced
C3_00870W	2.61368	0.628067	3.42868	0.282193	1.49316	0.77846	3.06218	0.567826	orf19.6164	Ortholog of Candida albicans WO-1 : CAWG_02424
C2_09210W	4.43568	0.101968	3.65603	0.224042	1.45174	0.785152	3.06218	0.567826	orf19.4081	Dubious open reading frame
C3_02660W	-0.891811	0.390684	-1.27954	0.187774	-0.195203	0.822154	3.05439	1.9918e-08	orf19.258	Protein of unknown function; Spider biofilm induced
C7_01560C	0.521175	0.183756	-0.130651	0.796138	-1.14432	0.00231597	2.83913	2.5281e-16	NUP	Nucleoside permease; adenosine and guanosine are substrates, whereas cytidine, adenine, guanine, uridine, uracil are not; similar to a nucleoside permease of S. pombe; possibly processed by Kex2p
C4_00160C	0.103963	0.660389	0.141123	0.405118	0.803231	4.06143e-07	2.836	1.11558e-46	CAR2	Ornithine aminotransferase; arginine metabolism; alkaline induced; mutant sensitivite to toxic ergosterol analog, to amphotericin B; exponential and stationary phase yeast; flow model biofilm induced; rat catheter, Spider biofilm repressed
C1_13210C	1.42626	0.039869	0.339043	0.750241	0.78082	0.308938	2.76979	3.5535e-05	orf19.4949	Ortholog of C. parapsilosis CDC317 : CPAR2_801735, C. dubliniensis CD36 : Cd36_84090, Candida orthopsilosis Co 90-125 : CORT_0B03960 and Spathaspora passalidarum NRRL Y-27907 : SPAPADRAFT_141253
C1_11480W	2.01077	2.09911e-17	0.454787	0.181186	0.682918	0.282923	2.76787	1.24843e-20	PHO84	High-affinity phosphate transporter; transcript regulated by white-opaque switch; Hog1, ciclopirox olamine or alkaline induced; caspofungin, stress repressed; required for normal TORC1 function
CR_00930W	5.20069	3.90889e-28	4.72597	1.90566e-22	8.93631	6.34921e-87	2.75608	0.000312814	ATO10	Putative fungal-specific transmembrane protein; rat catheter and Spider biofilm induced
C2_02850W	-0.48975	0.701063	-0.994617	0.442092	0.0489981	0.960698	2.74401	1.38173e-07	UGA6	Putative GABA-specific permease; decreased transcription is observed upon benomyl treatment or in an azole-resistant strain that overexpresses MDR1
C5_04500W	NA	NA	NA	NA	NA	NA	2.6957	0.66382	orf19.3935	Ortholog of Candida albicans WO-1 : CAWG_04819
C5_02870C	3.15811	0.483635	2.42707	0.648708	NA	NA	2.67811	0.616656	orf19.4310	Dubious open reading frame
CR_06350C	NA	NA	2.44181	0.668213	2.4515	0.623771	2.67811	0.616656	orf19.3888.2	Dubious open reading frame
C3_03970W	2.21031	0.706253	NA	NA	1.45174	0.785152	2.67811	0.616656	orf19.6922	Dubious open reading frame
C5_04490C	-2.49028	5.74248e-21	-3.18392	3.54196e-51	-2.28378	1.62829e-21	2.67115	1.02695e-43	CAR1	Arginase; arginine catabolism; transcript regulated by Nrg1, Mig1, Tup1; colony morphology-related regulation by Ssn6; alkaline induced; protein decreased in stationary phase; sumoylation target; flow model biofilm induced
C1_09500W	2.49247	0.241559	1.62033	0.568004	1.6906	0.41793	2.661	0.173838	orf19.4814	Ortholog of C. dubliniensis CD36 : Cd36_08960, C. parapsilosis CDC317 : CPAR2_301680, Candida tenuis NRRL Y-1498 : cten_CGOB_00021 and Debaryomyces hansenii CBS767 : DEHA2F11088g
C1_05760C	3.09709	3.58563e-09	3.14171	1.3525e-11	-0.557639	0.562544	2.65534	7.14421e-06	PGA26	GPI-anchored adhesin-like protein of the cell wall; role in cell wall integrity; required for normal virulence; induced in high iron and during cell wall regeneration; Hap43-repressed
C1_06220C	2.90052	0.166028	1.57412	0.628967	2.24688	0.368325	2.64552	0.276657	orf19.1827	Protein of unknown function; flow model biofilm induced; induced by alpha pheromone in SpiderM medium
C1_06430C	0.781053	0.85361	0.298477	0.953397	3.34328	0.0545498	2.6226	0.260443	orf19.6267	Ortholog of C. dubliniensis CD36 : Cd36_06020, C. parapsilosis CDC317 : CPAR2_803380, Candida tenuis NRRL Y-1498 : CANTEDRAFT_91858 and Pichia stipitis Pignal : PICST_30337
C5_01360W	1.56747	0.346073	2.11902	0.039914	6.9185	2.5798e-08	2.58479	0.00530854	CFL4	C-terminus similar to ferric reductases; induced in low iron; Sfu1-repressed; ciclopirox olamine induced; colony morphology-related gene regulation by Ssn6; Hap43-repressed; Sef1-regulated
C6_03070C	2.14639	0.0319336	2.1858	0.0187573	0.605294	0.726735	2.58354	0.00138342	orf19.5589	Protein of unknown function; transcript detected on high-resolution tiling arrays
C1_13440C	-0.238529	0.964873	2.74281	0.156473	1.19863	0.654938	2.54538	0.218639	OFI1	Putative transcription factor with zinc finger DNA-binding motif, involved in regulation of white-opaque switching and filamentous growth
C1_03890W	-2.3788	0.687019	0.74919	0.844756	3.35233	0.0558847	2.53115	0.354185	orf19.4463	Ortholog of Candida albicans WO-1 : CAWG_01004
C3_01970C	3.96967	0.00102982	3.94727	0.00215288	4.04062	0.000201441	2.53021	0.147718	orf19.1651	Ortholog of C. dubliniensis CD36 : Cd36_81960, Pichia stipitis Pignal : psti_CGOB_00163, Candida tropicalis MYA-3404 : CTRG_02378 and Candida albicans WO-1 : CAWG_02525
C5_04880C	0.37663	0.196901	-0.0976477	0.767536	3.72964	7.24078e-60	2.46861	1.33175e-23	PUT2	Putative delta-1-pyrroline-5-carboxylate dehydrogenase; alkaline upregulated; protein present in exponential and stationary growth phase yeast cultures; flow model biofilm induced; Spider biofilm induced
C4_04020C	11.9984	3.17569e-22	12.2221	1.92295e-23	10.7652	1.3372e-17	2.4576	0.5089	orf19.5308	Protein of unknown function; induced by Rgt1
C2_02530W	2.43241	0.39356	-0.281849	0.957392	2.67308	0.175535	2.45374	0.321505	orf19.1577	Has domain(s) with predicted DNA binding transcription factor activity, sequence-specific DNA binding, zinc ion binding activity and role in regulation of transcription, DNA-templated
C3_00990C	2.51922	0.466249	3.3392	0.165168	3.27223	0.133402	2.43917	0.5074	orf19.2503	Ortholog(s) have prospore membrane localization
CM_00220W	-1.19661	0.852775	-0.973858	0.874813	-1.3658	0.800076	2.43749	0.513685		Putative endonuclease encoded by the first exon and part of the first intron of the mitochondrial COX1 gene; C-terminus contains a LAGLIDADG domain found in intron-encoded endonucleases; conserved in fungal mitochondria
CR_02240C	-2.0738	2.25205e-08	-2.87552	1.38043e-20	-2.4973	4.39031e-20	2.42273	4.81137e-14	OPT2	Oligopeptide transporter; induced upon phagocytosis by macrophage; macrophage/pseudohyphal-repressed after 16h; fluconazole-induced; virulence-group-correlated expression; Hap43-repressed
C5_03270W	-3.94938	0.279589	-2.76734	0.368891	-0.696074	0.74511	2.40425	0.0532877	TEF4	Putative translation elongation factor; genes encoding ribosomal subunits, translation factors, and tRNA synthetases are downregulated upon phagocytosis by murine macrophage
CR_06310W	-1.35871	0.204461	-1.51482	0.0432385	0.983517	0.132943	2.39526	1.41835e-08	orf19.3885	Has domain(s) with predicted N-acetyltransferase activity; highly induced during chlamydospore formation in both C. albicans and C. dubliniensis
C2_06700W	-0.192809	0.499173	-0.166252	0.384905	0.495014	0.00712084	2.37244	2.5708e-32	AMO2	Protein similar to A. niger predicted peroxisomal copper amino oxidase; mutation confers hypersensitivity to toxic ergosterol analog; F-12/CO2 early biofilm induced
C5_00520W	1.92216	0.643522	-0.973858	0.874813	-1.3658	0.800076	2.35875	0.53086	orf19.937	Ortholog of Candida albicans WO-1 : CAWG_04446
C7_01060W	-1.19661	0.852775	2.2063	0.606173	-1.3658	0.800076	2.35875	0.53086	orf19.7007	Ortholog of C. dubliniensis CD36 : Cd36_70990 and Candida albicans WO-1 : CAWG_05464
CR_02020C	-1.55403	5.52871e-10	-1.87253	1.73761e-14	-2.04829	3.11902e-11	2.3402	1.91796e-23	OPT1	Oligopeptide transporter; transports 3-to-5-residue peptides; alleles are distinct, one has intron; suppresses S. cerevisiae ptr2-2 mutant defects; induced by BSA or peptides; Stp3p, Hog1p regulated; flow model biofilm induced
C1_12940C	0.797718	0.742185	-0.877778	0.774983	1.36072	0.410999	2.30073	0.180757	orf19.4923.1	Ortholog of C. parapsilosis CDC317 : CPAR2_801655, Candida tropicalis MYA-3404 : CTRG_06172 and Candida albicans WO-1 : CAWG_02233
C5_01380W	0.15457	0.969475	0.966274	0.743451	-0.002991	0.998945	2.27669	0.203618	CFL5	Ferric reductase; induced in low iron; ciclopirox olamine, flucytosine induced; amphotericin B, Sfu1 repressed; Tbf1, Hap43 induced
C5_02800C	-2.97544	0.598731	-2.76176	0.618558	0.302495	0.925421	2.2438	0.373208	orf19.4305	Ortholog of C. dubliniensis CD36 : Cd36_52590, C. parapsilosis CDC317 : CPAR2_100565, Debaryomyces hansenii CBS767 : DEHA2G06908g and Candida guilliermondii ATCC 6260 : PGUG_02858
C4_01180W	0.846684	0.77392	-2.03962	0.583426	2.2341	0.119477	2.19817	0.216301	orf19.4672	Ortholog of Candida albicans WO-1 : CAWG_03665
C7_02920W	0.252067	0.50022	0.788234	0.00411107	1.25052	6.04815e-06	2.18004	1.51323e-14	orf19.5169	Ortholog(s) have cytosol, nucleus localization
C2_05620W	0.346668	0.71924	-0.937735	0.385466	2.66423	4.34722e-07	2.14686	0.000427353	KTI11	Zn-ribbon protein; required for synthesis of diphthamide on translation factor eEF2; involved in modification of wobble nucleosides in tRNAs; rat catheter and Spider biofilm induced
C7_02230W	1.55012	0.143228	0.74116	0.531499	4.3522	1.72719e-11	2.14195	0.0150503	orf19.6491	Ortholog of Candida albicans WO-1 : CAWG_05572
C6_03190C	2.47462	0.492446	1.46932	0.773562	2.67937	0.291868	2.13292	0.607076	orf19.5606	Ortholog of Candida albicans WO-1 : CAWG_05051
C7_02260W	NA	NA	NA	NA	NA	NA	2.10783	0.745934	orf19.6487	Ortholog of C. parapsilosis CDC317 : CPAR2_808350, C. dubliniensis CD36 : Cd36_72060, Candida orthopsilosis Co 90-125 : CORT_0C00820 and Candida albicans WO-1 : CAWG_05575
CM_00050W	NA	NA	NA	NA	NA	NA	2.10783	0.745934	NAD6	Subunit 6 of NADH:ubiquinone oxidoreductase (NADH:ubiquinone dehydrogenase), a multisubunit enzyme complex (complex I) of the mitochondrial inner membrane that catalyzes the first step in mitochondrial respiration
C4_05580C	11.1891	8.52679e-19	11.5705	7.61236e-21	13.7774	1.9137e-29	2.10783	0.745934	orf19.1239	Secreted protein; exogenously expressed protein is a substrate for Kex2 processing in vitro; fluconazole-regulated; Spider biofilm induced
CR_10320W	8.6473	2.02842e-10	9.28679	4.78828e-13	12.2691	2.9948e-23	2.10783	0.745934	orf19.7608	Protein of unknown function; fluconazole-repressed; Spider biofilm induced
C1_04050C	NA	NA	NA	NA	3.32314	0.360195	2.10783	0.745934	MFALPHA	Alpha factor mating pheromone precursor; three copies of pheromone that are proteolytically processed by Kex2p and possibly by Orf19.5851p; required for alpha cells to mate; expressed specifically in opaque phase MTLalpha/MTLalpha cells
C2_02140C	NA	NA	NA	NA	2.99712	0.435483	2.10783	0.745934	orf19.1530	Protein of unknown function
C4_04070C	0.726944	0.912853	3.65352	0.423517	2.4515	0.623771	2.10783	0.745934	PGA30	GPI-anchored protein of cell wall
C6_02510C	4.88608	0.0353411	5.30251	0.00529332	1.3766	0.797042	2.10783	0.745934	ASG7	a-cell specific protein of unknown function; two predicted transmembrane domains; member of conserved Mcm1 regulon; induced by alpha pheromone in SpiderM medium
C6_00480C	5.09689	3.4917e-100	4.52577	7.32766e-177	2.72648	1.57214e-13	2.09476	0.0971877	FET31	Putative multicopper oxidase; ketoconazole/caspofungin/amphotericin B repressed; Sef1/Sfu1/Hap43 regulated; reports differ if functional homolog of ScFet3; rat catheter and Spider biofilm induced
C7_03740C	1.9054	0.753216	4.64826	0.0486272	9.80801	1.07934e-13	2.08465	0.74855	orf19.5503	Putative protein of unknown function; transcript is upregulated in clinical isolates from HIV+ patients with oral candidiasis; Spider biofilm induced
CR_01250C	NA	NA	NA	NA	4.70182	0.0246264	2.08465	0.74855	orf19.3229	Protein of unknown function; transcript detected on high-resolution tiling arrays
C6_00450C	0.726944	0.912853	NA	NA	3.99881	0.116457	2.08465	0.74855	orf19.4214	Ortholog of Candida albicans WO-1 : CAWG_05313
C2_00560W	2.88175	0.556817	3.8396	0.26624	3.94407	0.117452	2.08465	0.74855	orf19.2071	Protein of unknown function; induced by alpha pheromone in SpiderM medium
C7_01310C	2.97948	0.523893	3.42653	0.374627	1.95794	0.704421	2.08465	0.74855	orf19.6911	Ortholog of Candida albicans WO-1 : CAWG_05482
CR_01340W	-0.72046	0.472022	-0.610872	0.538047	0.158658	0.865631	2.07581	0.00017225	orf19.2517	Predicted membrane transporter, member of the drug:proton antiporter (12 spanner) (DHA1) family, major facilitator superfamily (MFS)
C4_05120C	3.6078	0.350886	3.43602	0.293782	1.45174	0.785152	2.06118	0.751832	orf19.741	Dubious open reading frame
C5_04820W	NA	NA	NA	NA	0.557753	0.921017	2.06118	0.751832	orf19.3968	Protein of unknown function; flow model biofilm induced
C1_02520W	9.25349	2.77642e-12	8.7613	5.54722e-12	11.7514	1.94697e-21	2.03332	0.629035	SCW4	Putative cell wall protein; substrate for Kex2p processing in vitro; expression regulated by white-opaque switch; alkaline repressed; possibly essential (UAU1 method); flow model biofilm induced; Spider biofilm induced
C1_11410C	1.52524	0.0101166	0.382376	0.684874	4.1973	2.87766e-36	2.0224	0.00069503	orf19.8278	Predicted ORF from original SGTC Assembly 19 annotation, removed from the reduced ORF set by the SGTC; subsequently reinstated in Assembly 21 based on comparative genome analysis
CR_01460C	1.48417	0.629229	-2.1648	0.709218	2.04378	0.371144	2.00602	0.477365	orf19.2530	Dubious open reading frame
C1_12040W	-2.3788	0.687019	1.92885	0.525624	0.329724	0.937862	1.95981	0.496789	orf19.5262	Ortholog of C. dubliniensis CD36 : Cd36_11270 and Candida albicans WO-1 : CAWG_00238
CM_00340W	-2.42178	0.680772	0.947005	0.788601	1.01099	0.743305	1.95405	0.452121		Putative endonuclease encoded by the first exon and part of the first intron of the mitochondrial COB gene; C-terminus contains a GIY-YIG domain found in intron-encoded endonucleases; conserved in fungal mitochondria
CR_02330C	1.0727	0.00669223	0.511418	0.224679	0.683997	0.0543912	1.94494	2.66769e-08	KAR4	Transcription factor; required for gene regulation in response to pheromones; ortholog of S. cerevisiae Kar4; role in karyogamy; opaque-specific, a-specific; induced by alpha factor
C5_02590C	1.98918	2.6749e-10	1.54347	1.45596e-06	2.77197	1.08289e-23	1.94458	9.86316e-10	orf19.4273	Putative mitochondrial membrane protein; ortholog of S. cerevisiae Sls1; coordinates expression of mitochondrially-encoded genes; Hap43-induced
C6_04130C	-0.191529	0.306584	-0.540621	7.36883e-05	2.23457	1.21975e-62	1.93271	8.40355e-31	ALS4	GPI-anchored adhesin; role in adhesion, germ tube induction; growth, temperature regulated; expressed during infection of human buccal epithelial cells; repressed by vaginal contact; biofilm induced; repressed during chlamydospore formation
C7_03900W	2.9104	0.118171	1.43485	0.659824	1.06321	0.679025	1.91244	0.46208	orf19.7192	Ortholog of Candida albicans WO-1 : CAWG_05720
C4_03820C	0.235484	0.51377	-0.100574	0.787741	1.69771	1.0279e-13	1.89433	3.8915e-14	HRQ2	Protein of unknown function; mutants are viable; rat catheter and Spider biofilm induced
CR_02750C	2.18695	0.00381473	0.846296	0.445987	-1.13599	0.397526	1.88935	0.0606001	PGA34	Putative GPI-anchored protein; transcript repressed by alpha pheromone in SpiderM medium; induced in oralpharyngeal candidasis; flow model biofilm induced; Spider biofilm induced
C1_14220C	4.01508	4.01863e-67	3.49492	5.37066e-48	2.3136	1.15107e-10	1.87574	1.56454e-06	FTR2	High-affinity iron permease; probably interacts with ferrous oxidase; regulated by iron level, ciclopirox olamine, amphotericin B, caspofungin; complements S. cerevisiae ftr1 iron transport defect; Hap43-repressed; Spider biofilm induced
C4_00450C	-0.307244	0.720468	0.109322	0.908728	-4.13942	2.32197e-06	1.86788	0.00046398	PGA10	GPI anchored membrane protein; utilization of hemin and hemoglobin for Fe in host; Rim101 at ph8/hypoxia/ketoconazole/ciclopirox/hypha-induced; required for RPMI biofilm formation, Bcr1-induced in a/a biofilm; rat catheter biofilm repressed
C4_01220C	0.130629	0.913534	-0.890769	0.395265	-0.224516	0.817171	1.86696	0.00478408	orf19.4668	Protein with a glycoside hydrolase domain; mutants are viable
C4_02260C	1.62795	1.14675e-13	0.819815	0.000174307	2.76211	1.13916e-46	1.84898	6.79041e-17	orf19.4563	Protein of unknown function; repressed by prostaglandins; Hap43-induced, Spider biofilm induced
C1_12020W	2.76128	0.104565	0.904737	0.737423	2.44039	0.149908	1.84835	0.422659	orf19.5264	Dubious open reading frame
C1_06880C	0.519048	0.844787	1.661	0.228912	1.3554	0.342505	1.84213	0.21525	SPO22	Ortholog(s) have role in positive regulation of protein sumoylation, regulation of synaptonemal complex assembly and condensed nuclear chromosome, nucleus localization
C1_04660W	-2.02522	5.88605e-08	-3.18836	1.98198e-19	-1.97797	3.84746e-08	1.82167	0.00351697	DUR1,2	Urea amidolyase; hydrolyzes urea to CO2; use of urea as N source and for hyphal switch in macrophage; regulated by Nrg1/Hap43; required for virulence; promotes mouse kidney and brain colonization; rat catheter and flow model biofilm induced
C6_03360C	0.0510442	0.91994	-0.382438	0.334442	1.45601	8.00751e-08	1.80944	4.12184e-10	orf19.5625	Ortholog of C. dubliniensis CD36 : Cd36_63640, Pichia stipitis Pignal : PICST_32878, Candida guilliermondii ATCC 6260 : PGUG_03423 and Candida tropicalis MYA-3404 : CTRG_02106
C6_03850C	4.33906	3.3994e-23	5.05128	2.03174e-12	2.2897	6.20826e-05	1.78571	0.00895854	IHD1	GPI-anchored protein; alkaline, hypha-induced; regulated by Nrg1, Rfg1, Tup1 and Tsa1, Tsa1B in minimal media at 37; oralpharyngeal candidasis induced ; Spider biofilm induced; regulated in Spider biofilms by Tec1, Efg1, Ndt80, Rob1, Brg1
CR_02220C	-1.87121	4.7571e-30	-2.37539	3.64055e-46	-2.38834	1.92769e-32	1.76629	7.97784e-21	OPT3	Oligopeptide transporter; transcript induced by macrophage phagocytosis, BSA or peptides; fluconazole-induced; induced by Rim101 at pH 8; virulence-group-correlated expression; Hap43-repressed; Spider biofilm induced
C3_00320W	-2.71492	1.13178e-06	-4.55026	9.24791e-19	-2.4798	0.000791563	1.76063	0.00314765	RHR2	Glycerol 3-phosphatase; roles in osmotic tolerance, glycerol accumulation in response to salt; Spider/flow model biofilm induced; regulated by macrophage, stress, yeast-hyphal switch, pheromone, Gcn4, Hog1, Nrg1, Tup1
C2_06360C	1.73907	2.22477e-07	0.381816	0.352759	3.05386	1.5597e-25	1.74405	4.98966e-08	MAK16	Putative constituent of 66S pre-ribosomal particles; Hap43-induced; repressed by prostaglandins; Spider biofilm induced
C6_04380W	0.0429115	0.891911	-0.146736	0.433732	1.48071	7.10715e-18	1.74347	1.90585e-11	ALS2	ALS family protein; role in adhesion, biofilm formation, germ tube induction; expressed at infection of human buccal epithelial cells; putative GPI-anchor; induced by ketoconazole, low iron and at cell wall regeneration; regulated by Sfu1p
C4_00810C	1.65209	1.76283e-08	1.18114	0.000112764	2.517	8.84881e-22	1.73334	5.14197e-08	orf19.4160	Ortholog(s) have serine-type endopeptidase activity, role in mitochondrial tRNA threonylcarbamoyladenosine modification and mitochondrion localization
C6_02080W	1.75342	0.00368245	1.23732	0.0128284	0.829565	0.149448	1.72783	0.0026939	orf19.3503	Ortholog of Candida albicans WO-1 : CAWG_05160
C2_06970W	-0.46051	0.467403	-1.8872	2.74482e-06	-0.0825091	0.898041	1.72631	1.66568e-07	AAH1	Adenine deaminase; purine salvage and nitrogen catabolism; colony morphology-related regulation by Ssn6; Hog1, CO2-induced; chlamydospore formation repressed in C. albicans and C. dubliniensis; rat catheter and F-12/CO2 biofilm induced
C1_06140C	-1.8716	0.249707	-0.675317	0.653121	-0.610702	0.586438	1.71453	0.0389732	orf19.2431	Dubious open reading frame, only conserved in Candida dubliniensis; induced by alpha pheromone in SpiderM medium; mRNA binds She3; Spider biofilm induced; flow model biofilm repressed
C4_07150W	0.555669	0.244403	-0.308569	0.594425	2.7933	9.08939e-23	1.70326	3.13748e-06	orf19.3088	bZIP transcription factor; possibly transcriptionally regulated upon hyphal formation; Hap43; F-12/CO2 early biofilm induced; Spider biofilm induced
CR_06130C	-1.19661	0.852775	-0.973858	0.874813	-1.3658	0.800076	1.68415	0.748226	orf19.3868	Dubious open reading frame
C1_06870C	-6.08952	9.92197e-19	-4.84036	1.8178e-17	-3.46182	1.07557e-14	1.67415	1.72809e-05	orf19.6222.1	Ortholog of C. parapsilosis CDC317 : CPAR2_208910, Candida tenuis NRRL Y-1498 : CANTEDRAFT_114047, Debaryomyces hansenii CBS767 : DEHA2D14388g and Pichia stipitis Pignal : PICST_37629
C4_05720W	0.23244	0.927492	0.256306	0.89133	-1.21022	0.562877	1.67111	0.206154	orf19.1257	Ortholog of Candida albicans WO-1 : CAWG_03251
CR_02710W	1.35634	1.41433e-08	0.521227	0.0229499	2.89296	1.77605e-60	1.6635	5.39662e-11	RRP9	Ribosomal protein; mutation confers resistance to 5-fluorocytosine (5-FC), 5-fluorouracil (5-FU), and tubercidin (7-deazaadenosine); physically interacts with TAP-tagged Nop1; Hap43-induced; Spider biofilm induced
C4_05730W	-0.433363	0.293203	-0.707425	0.00916237	-0.937632	0.011689	1.66303	1.79434e-13	orf19.1258	Adhesin-like protein; regulated by Tsa1, Tsa1B in minimal media at 37 deg; clade-associated gene expression; induced by alpha pheromone in SpiderM medium; Hap43-induced; Spider biofilm repressed
C4_07170C	0.00514632	0.997783	-0.362619	0.764273	1.26254	0.0481232	1.64476	0.0201642	orf19.3087.1	Ortholog of C. dubliniensis CD36 : Cd36_54140 and Candida albicans WO-1 : CAWG_04820
C2_06930C	0.311067	0.867199	0.0847403	0.964479	-1.4958	0.422335	1.61531	0.179199	orf19.2247	Ortholog of C. parapsilosis CDC317 : CPAR2_406700, C. dubliniensis CD36 : Cd36_21220, Candida tenuis NRRL Y-1498 : CANTEDRAFT_127772 and Candida orthopsilosis Co 90-125 : CORT_0C06120
C2_10020C	1.11935	0.807315	-2.1648	0.709218	-0.694977	0.863701	1.60884	0.656967	orf19.1780	Has domain(s) with predicted catalytic activity
C5_01010W	0.847524	0.0991275	0.434402	0.437384	1.0451	0.0236074	1.59098	0.00025672	CCW14	Putative mannoprotein of cell wall with role in response to stress; increased mRNA abundance observed in cyr1 homozygous mutant (hyphal or yeast-form cells) and in ras1 homozygous mutant (yeast-form cells)
C2_08580W	0.343059	0.76008	0.616636	0.532946	-2.59868	0.0358029	1.58487	0.0311815	orf19.3621	Possible pseudogene; similar to Ywp1p; ORF extended upstream from the initiating Met of orf19.3621 has a stop codon in the region corresponding to the Ywp1p signal peptide; disruption causes no apparent phenotype; no expression detected
C6_04070C	0.23675	0.833036	0.954208	0.194033	0.309257	0.704553	1.57796	0.0206387	orf19.1215	Ortholog of C. dubliniensis CD36 : Cd36_64550, Candida tropicalis MYA-3404 : CTRG_02747 and Candida albicans WO-1 : CAWG_04972
C5_04040C	-1.798	0.589821	0.781146	0.718712	-0.881123	0.717001	1.57677	0.354502	orf19.1286	Ortholog of Candida albicans WO-1 : CAWG_04776
C2_07300C	0.782192	0.0137551	0.525757	0.154496	2.24952	4.89239e-22	1.56866	3.87933e-07	RPA12	Putative DNA-directed RNA polymerase I; induced upon adherence to polystyrene
C4_01230C	0.362395	0.229123	0.483977	0.0838832	0.963415	0.00454968	1.56347	7.2201e-10	orf19.4666	Protein of unknown function; hyphal-induced expression, regulated by Cyr1, Ras1, Efg1; Spider biofilm induced
C7_00690W	1.02972	4.56407e-06	0.808194	1.07555e-05	2.60427	9.95053e-59	1.55202	8.99091e-15	NOP15	Nucleolar ribosome biogenesis factor; hyphal-induced expression; Hap43-induced; rat catheter biofilm induced
C5_01540W	0.924595	0.303929	0.604841	0.496662	1.18912	0.0797758	1.55044	0.05687	orf19.4149.1	Protein component of the small (40S) ribosomal subunit; Spider biofilm repressed
C5_03410C	1.73739	2.45118e-09	1.51066	3.13776e-07	0.935384	0.00323907	1.54247	1.83625e-06	orf19.2639	Ortholog(s) have structural constituent of ribosome activity and mitochondrial large ribosomal subunit localization
C2_03120W	-1.63969	7.84018e-08	-1.93702	6.33429e-10	-2.24177	1.93211e-13	1.53726	1.33775e-06	AMO1	Putative peroxisomal copper amine oxidase
C1_09700W	-1.16554	0.830418	-1.9125	0.74434	1.36251	0.62256	1.5319	0.661062	orf19.4834	Ortholog of C. dubliniensis CD36 : Cd36_09140, C. parapsilosis CDC317 : CPAR2_804920, Debaryomyces hansenii CBS767 : DEHA2B10516g and Pichia stipitis Pignal : PICST_30058
C1_08770W	0.610028	0.00746544	0.664542	0.00117	1.36054	1.28632e-11	1.51262	2.63208e-11	orf19.4735	Ornithine cyclodeaminase family protein; Sef1, Sfu1, and Hap43-regulated; ortholog of S. cerevisiae YGL159W and S. pombe SPAP11E10.01; rat catheter biofilm induced
C6_03440W	1.72603	5.34304e-12	0.935709	1.20419e-05	2.08694	1.23077e-26	1.50948	6.56831e-10	orf19.5704	Ortholog(s) have rRNA binding activity, role in RNA splicing, mitochondrial RNA processing, mitochondrial genome maintenance, rRNA metabolic process and mitochondrion localization
C4_05020W	1.56402	3.75145e-08	1.20196	5.67951e-06	0.555532	0.738261	1.49366	0.000108422	IMG2	Mitochondrial ribosomal protein of the large subunit; rat catheter biofilm induced
C7_01010W	0.897308	0.443432	-0.313821	0.841916	0.461844	0.675662	1.4934	0.159057	orf19.7013	Ortholog of C. dubliniensis CD36 : Cd36_70940, C. parapsilosis CDC317 : CPAR2_300280, Debaryomyces hansenii CBS767 : DEHA2F22220g and Pichia stipitis Pignal : PICST_32459
C1_13820C	1.48907	2.63705e-10	0.0967083	0.789353	3.36931	2.69327e-65	1.48564	3.1201e-07	orf19.5020	Protein of unknown function; Hap43-induced; Spider biofilm induced
C3_01710C	1.39269	0.000935068	1.1318	0.011567	2.07246	1.86774e-07	1.46894	0.000619151	PPT1	Putative serine/threonine phosphatase; induced in high iron
C3_02060W	-1.46092	0.00639893	-2.5554	1.44911e-06	-0.641314	0.204038	1.46737	0.000346197	orf19.1641	Ortholog(s) have cytosol, extracellular region, nucleus localization
C2_01020W	-0.172931	0.667184	0.0491798	0.888607	-2.92331	1.10834e-29	1.46685	1.04298e-08	HGT6	Putative high-affinity MFS glucose transporter; 20 family members; induced in core stress response; fluconazole, oralpharyngeal candidasis induced; flow model biofilm induced; Spider biofilm induced
C1_06460C	0.936598	0.000814405	0.948677	4.21445e-05	0.309421	0.328075	1.45046	1.20946e-05	RPS22A	Predicted ribosomal protein; repressed upon phagocytosis by murine macrophage; Spider biofilm repressed
C1_11490C	-0.170543	0.948619	0.20779	0.904275	0.598275	0.670042	1.44867	0.292796	BTA1	Ortholog of C. dubliniensis CD36 : Cd36_10780, C. parapsilosis CDC317 : CPAR2_208080, Candida tenuis NRRL Y-1498 : CANTEDRAFT_120956 and Debaryomyces hansenii CBS767 : DEHA2F24508g
C1_11520C	-0.80836	0.0169988	-1.61028	1.11679e-09	-0.672618	0.0132068	1.44718	8.64353e-09	ZCF3	Zn(II)2Cys6 domain transcription factor; required for filamentous growth, resistance to rapamycin and flucytosine; possibly an essential gene, disruptants not obtained by UAU1 method; Hap43-repressed; Spider and flow model biofilm induced
CR_02520W	1.06607	3.16245e-05	0.79233	0.0021464	2.20103	7.86011e-21	1.44564	3.73021e-09	RPC19	Putative RNA polymerases I and III subunit AC19; Hap43-induced; rat catheter biofilm induced
C3_03570C	2.20046	0.46307	1.56193	0.628315	2.54214	0.189026	1.44067	0.733514	orf19.355	Has domain(s) with predicted oxidoreductase activity and role in oxidation-reduction process
CR_06330C	0.735772	0.0129127	0.187394	0.557842	1.43506	8.06859e-11	1.43448	3.66554e-08	orf19.3887	Ortholog(s) have cytoplasm, nucleus localization
C7_02130W	1.78142	0.499173	2.02567	0.409988	-1.83286	0.627563	1.43443	0.60099	orf19.6502	Short-chain dehydrogenase/reductase; upregulation correlates with clinical development of fluconazole resistance
C4_00430W	-3.144	1.50655e-18	-3.65249	2.23511e-11	-2.94762	6.58708e-16	1.43277	0.045238	MEP2	Ammonium permease and regulator of nitrogen starvation-induced filamentation; 11 predicted transmembrane regions; in low nitrogen cytoplasmic C-terminus activates Ras/cAMP and MAPK signal transduction pathways to induce filamentation
C6_02010C	-1.28421	7.41785e-08	-1.4286	6.99898e-17	-0.078022	0.736731	1.4317	1.15282e-16	GPD2	Surface protein similar to glycerol 3-P dehydrogenase; binds host Factor H, FHL-1, plasminogen; regulated by Ssn6, Nrg1, Efg1; induced by cell wall regeneration, macrophage/pseudohyphal growth, core stress response; Spider biofilm induced
C4_01250W	-0.667458	0.0397573	-0.590493	0.0551208	-1.13695	0.000716207	1.42815	5.29463e-08	NAT4	Putative histone acetyltransferase; involved in regulation of white-opaque switch; early-stage flow model biofilm induced; Spider biofilm induced
C2_03000C	0.695792	0.0055916	0.53944	0.0175909	2.03452	6.30886e-21	1.41828	1.30864e-09	orf19.5802	Ortholog(s) have transferase activity, role in maturation of SSU-rRNA and cytoplasm, nucleus localization
C7_03850W	1.21298	8.89802e-08	0.679493	0.00388468	3.15282	2.94797e-58	1.41655	8.16376e-09	orf19.7197	Putative intranuclear transport and DNA replication mediator; heterozygous null mutant exhibits resistance to parnafungin in the C. albicans fitness test; Spider biofilm induced
C1_13070C	1.95745	1.23365e-11	0.670169	0.0240386	2.75719	1.67452e-24	1.41245	1.16088e-06	FAD3	Omega-3 fatty acid desaturase; production of alpha-linolenic acid, a major component of membranes; caspofungin induced; Plc1-regulated; colony morphology-related gene regulation by Ssn6; Spider biofilm induced, flow model biofilm repressed
C2_06390C	1.10682	5.89617e-09	0.936423	1.5481e-07	1.47872	5.27201e-14	1.408	1.19487e-11	IMH3	Inosine monophosphate (IMP) dehydrogenase; enzyme of GMP biosynthesis; target of mycophenolic acid and mizoribine monophosphate; antigenic during infection; repressed in core stress response; snoRNA snR54 encoded within IMH3 intron
CR_10690W	0.642894	0.0557125	-0.106065	0.824021	2.09485	4.89693e-17	1.40652	3.4419e-06	POP3	Putative RNase MRP and nuclear RNase P component; decreased repressed by prostaglandins; Spider biofilm induced
C4_07160W	-0.399017	0.616473	-0.926714	0.132385	-0.0515524	0.931609	1.40615	0.00223622	orf19.3087.2	Ortholog of C. dubliniensis CD36 : Cd36_26300, Candida tenuis NRRL Y-1498 : cten_CGOB_00015, Debaryomyces hansenii CBS767 : DEHA2G16104g and Pichia stipitis Pignal : psti_CGOB_00212
CR_03300C	-0.0689297	0.976767	-0.335491	0.900183	1.3392	0.252656	1.40373	0.320706	orf19.2394	Ortholog(s) have aldehyde dehydrogenase (NAD) activity, role in response to furfural and cytoplasm, nucleus localization
CR_03660C	1.61135	1.02556e-06	1.48605	7.31694e-06	2.29827	6.60499e-14	1.40168	0.000106618	orf19.4365	Has domain(s) with predicted RNA methyltransferase activity and role in RNA processing
C4_00240C	-0.213806	0.534469	-0.0940087	0.77397	0.23558	0.407378	1.40009	2.82285e-08	PRO3	Delta 1-pyrroline-5-carboxylate reductase; protein induced during the mating process; alkaline induced; stationary phase enriched protein; Spider biofilm repressed
C7_00330C	0.466705	0.13982	-0.172565	0.715982	1.50204	1.5003e-10	1.38938	2.4395e-07	orf19.7088	Ortholog(s) have single-stranded telomeric DNA binding activity, role in regulation of translational fidelity, tRNA threonylcarbamoyladenosine modification, telomere maintenance and cytosol, nucleus localization
CR_08020C	0.741512	7.28664e-05	0.551797	0.00118679	0.903717	8.42728e-07	1.37185	5.4848e-09	NOP10	Small nucleolar ribonucleoprotein; flucytosine induced
CR_02530W	1.56881	3.49826e-13	0.795173	2.48489e-05	2.49159	1.12491e-32	1.36915	1.027e-10	DBP2	Putative DEAD-box family ATP-dependent RNA helicase; flucytosine induced; repressed in core stress response
C1_08900W	0.390567	0.176205	0.0836986	0.782684	1.40524	5.89893e-05	1.36276	1.21265e-07	orf19.4749	Protein of unknown function; hyphal-induced expression, regulated by Cyr1, Ras1, Efg1; Hap43-induced gene; Spider biofilm induced
C3_06240C	1.54493	9.80139e-09	1.62245	1.20597e-18	0.437139	0.114045	1.33381	9.41979e-07	orf19.7409.1	Ortholog(s) have structural constituent of ribosome activity and mitochondrial large ribosomal subunit localization
C1_11040W	1.13693	8.14069e-13	1.0829	1.90743e-19	0.0236003	0.927729	1.33328	8.02514e-09	RPL29	Ribosomal protein L29; induced upon germ tube formation; colony morphology-related gene regulation by Ssn6; intron in 5'-UTR; Spider biofilm repressed
C1_05520W	-0.236237	0.438595	-0.0153652	0.954706	0.271259	0.262557	1.32582	3.50993e-10	orf19.413	Protein of unknown function; induced by Sfu1; Spider biofilm induced
C3_06760W	1.06877	0.00175748	0.913016	0.00593942	3.09475	5.08999e-28	1.32321	0.000262364	orf19.6828	Ortholog(s) have role in rRNA processing and nucleolus, preribosome, large subunit precursor localization
C1_02450C	0.838118	0.000434566	0.192196	0.521245	2.25186	6.01634e-37	1.32228	8.91142e-11	orf19.2934	Similar to S. cerevisiae Bud20; predicted role in cellular bud site selection; rat catheter and Spider biofilm induced
C4_06720W	1.00333	0.000570228	0.830172	0.00403474	1.74789	5.22227e-10	1.31983	6.16218e-06	NOP1	Nucleolar protein; flucytosine induced; Hap43-induced; Spider biofilm repressed
C2_04510W	1.0101	0.000495247	0.429643	0.196073	1.30358	7.19909e-06	1.3192	3.97786e-06	RIM2	Putative mitochondrial carrier protein; induced by alpha pheromone in SpiderM medium; Spider biofilm induced
C5_01020C	0.759426	0.2692	0.144715	0.866994	0.763852	0.20416	1.31739	0.0381743	orf19.1968.1	Predicted non-catalytic subunit of N-terminal acetyltransferase; Spider biofilm induced
C5_00420C	1.29375	9.31408e-14	1.40403	1.76304e-20	0.92243	1.07079e-05	1.31485	4.37992e-10	MRP17	Predicted mitochondrial ribosomal protein
CR_08360C	0.858861	0.000784679	0.810962	0.000219682	0.36081	0.165563	1.31301	1.57194e-06	RPP2A	Acidic ribosomal protein; likely role in translation elongation regulation; interacts with Rpp1B; 1 of 4 similar ribosomal proteins (Rpp1A, Rpp1B, Rpp2A, Rpp2B); CUG start codon; upstream uORFs; Tbf1-induced; Spider biofilm repressed
C3_01780C	0.678375	0.0690224	0.267886	0.560487	0.264413	0.534151	1.31115	0.000299705	orf19.1667.1	Ortholog(s) have role in mitochondrial respiratory chain complex IV assembly and mitochondrial intermembrane space, nucleus localization
C2_06020W	-0.464949	0.0224206	-1.14962	6.78194e-16	-0.072454	0.87345	1.30828	1.22487e-15	CNT	CNT family H(+)/nucleoside symporter; transports adenosine, uridine, inosine, guanosine, tubercidin; variant alleles for high/low-affinity isoforms; S or G at residue 328 affects specificity; Spider, flow model biofilm induced
C6_00520W	0.169912	0.751778	0.181625	0.743451	0.598561	0.117445	1.30707	0.000278447	orf19.4207	Predicted ORF from Assembly 19; removed from Assembly 20; restored based on comparative genome analysis
C3_03600C	1.34546	0.442954	1.36895	0.329897	1.3465	0.294518	1.30599	0.467069	GTT12	Ortholog(s) have glutathione peroxidase activity, glutathione transferase activity, role in glutathione metabolic process, protein glutathionylation and endoplasmic reticulum, mitochondrial outer membrane, plasma membrane localization
C5_05280C	1.01359	4.87675e-05	1.01403	4.05639e-06	1.40533	1.43415e-07	1.30501	9.51503e-05	SDH4	Succinate dehydrogenase, membrane subunit; induced in high iron
CR_09530C	-0.137701	0.655503	0.148354	0.466811	-1.1461	8.31767e-08	1.30249	6.41126e-11	orf19.6608	Predicted DDE superfamily endonuclease domain; repression correlates with clinical development of fluconazole resistance; Spider biofilm induced
C6_02380W	1.32011	2.40377e-08	0.836468	0.000344833	2.05319	1.71455e-21	1.30113	3.18099e-07	orf19.3481	Putative mitochondrial ATP-dependent RNA helicase of the DEAD-box family, transcription is activated in the presence of elevated CO2
C7_03700C	1.00314	0.000624134	0.613375	0.0302604	2.48248	2.76567e-24	1.29944	1.7567e-06	ENP1	Protein required for pre-rRNA processing and 40S ribosomal subunit synthesis; associated with U3 and U14 snoRNAs; transposon mutation affects filamentous growth; repressed by prostaglandins; Spider biofilm induced
C2_01010W	1.66204	2.39405e-12	1.53008	1.73473e-11	0.728577	0.00547644	1.29693	2.34421e-07	HGT8	High-affinity glucose transporter of the major facilitator superfamily; 20 members in the C. albicans glucose transporter family; 12 probable membrane-spanning segments; gene has intron; expressed in rich medium; flow model biofilm induced
C4_00820W	1.6077	9.89142e-12	1.16361	3.85499e-06	1.16202	5.255e-06	1.29678	1.4801e-06	orf19.4159	Ortholog(s) have magnesium ion transmembrane transporter activity, role in magnesium ion export from mitochondrion and mitochondrial inner membrane localization
C2_00210W	0.966164	2.39179e-12	1.15499	1.04448e-25	0.375834	0.0638735	1.29486	5.52294e-10	RPL38	60S ribosomal ribosomal protein subunit; genes encoding cytoplasmic ribosomal subunits, translation factors, tRNA synthetases are downregulated upon phagocytosis by murine macrophage
C3_07400W	0.920366	0.000125577	1.00671	3.85775e-06	1.69622	5.37814e-15	1.29005	2.78242e-08	orf19.6751	Ortholog(s) have tRNA methyltransferase activity, role in cytoplasmic translation, tRNA methylation and cytosol, nucleus localization
C1_11030W	0.572434	0.00530914	0.207724	0.19699	0.668769	0.000270187	1.2819	1.47711e-11	RPL82	Predicted ribosomal protein; genes encoding cytoplasmic ribosomal subunits, translation factors, and tRNA synthetases are downregulated upon phagocytosis by murine macrophage
C3_02930W	1.42268	0.0315772	0.83377	0.28324	0.0746739	0.933437	1.27995	0.0776916	orf19.286	Has a predicted autophagy-related protein domain; transcription repressed by fluphenazine treatment
C6_02360W	0.926973	0.000913192	0.659568	0.0123104	2.0117	5.23512e-22	1.26615	6.99779e-06	NIP7	Putative nucleolar protein with role in ribosomal assembly; hyphal-induced; Hap43-induced; Spider biofilm induced
C1_09510W	1.08411	0.000150703	0.667022	0.0235897	2.26182	1.35215e-16	1.26484	1.36628e-05	YTM1	Protein similar to S. cerevisiae Ytm1p, which is involved in biogenesis of the large ribosomal subunit; transposon mutation affects filamentous growth; protein level decreases in stationary phase cultures; Hap43p-induced gene
C1_03620C	1.11533	8.1045e-08	0.711417	3.93037e-05	1.10035	2.81063e-10	1.26389	6.82764e-10	orf19.3061.1	Ortholog of S. cerevisiae Rps22Ap and Rps22Bp; gene contains 5' UTR intron
C2_01060C	0.893642	0.0352689	0.403068	0.363022	1.99404	2.40262e-12	1.25775	0.00162162	orf19.2018	Protein with a predicted DnaJ chaperone domain and a CSL-type zinc finger; Spider biofilm induced
C1_03060C	0.569407	0.0320667	0.124746	0.707189	2.49343	5.65154e-33	1.25398	1.85732e-06	TSR2	Protein with a predicted role in pre-rRNA processing; repressed by prostaglandins
C3_01520C	0.907696	8.42765e-07	1.47149	1.33782e-24	1.49517	1.33469e-18	1.25314	2.4361e-11	orf19.1697	Ortholog(s) have mRNA binding activity, role in cytoplasmic translation, poly(A)+ mRNA export from nucleus and cytosol, polysomal ribosome localization
CR_02290W	0.824023	0.708738	-1.08274	0.74673	-2.96704	0.314002	1.25256	0.532668	PGA22	Putative GPI-anchored protein; adhesin-like protein
C2_03090C	1.75524	9.1921e-26	1.43021	7.58963e-19	1.55186	9.35216e-19	1.24745	5.89632e-09	ADE8	Putative phosphoribosylglycinamide formyl-transferase, enzyme of amino acid biosynthesis pathway; upregulated in biofilm; S. cerevisiae ortholog is Gcn4p regulated; protein enriched in stationary phase yeast-form cultures
C6_00940C	-0.176391	0.827927	-1.20308	0.086938	-2.04533	0.00044488	1.24493	0.0283116	orf19.95	Ortholog of S. cerevisiae : PRM5, C. dubliniensis CD36 : Cd36_60980, C. parapsilosis CDC317 : CPAR2_603060, Candida tenuis NRRL Y-1498 : CANTEDRAFT_113703 and Debaryomyces hansenii CBS767 : DEHA2F10032g
C7_02340C	0.814662	8.21118e-05	0.677126	0.00138445	1.95708	1.29034e-27	1.24483	1.80566e-08	orf19.6477	Ortholog(s) have tRNA (guanine-N7-)-methyltransferase activity, role in tRNA methylation and cytosol, nucleus, tRNA methyltransferase complex localization
C2_07960C	0.963282	0.000273882	0.551793	0.0429337	2.5405	6.59934e-28	1.24009	3.42103e-05	NSA1	Putative 66S pre-ribosomal particles conmponent; Hap43-induced; repressed by prostaglandins
C1_10650W	0.754914	0.0362257	0.596401	0.115982	1.26775	0.000182107	1.23368	0.000671646	APN2	Putative class II abasic (AP) endonuclease; flucytosine induced
C3_01850W	1.60812	1.18872e-21	1.60799	2.94637e-26	0.898407	0.000309463	1.23228	3.53491e-09	orf19.1662	Ortholog(s) have structural constituent of ribosome activity and mitochondrial small ribosomal subunit localization
C1_09910C	1.31304	5.25136e-11	1.15838	1.95111e-10	1.95828	2.53382e-27	1.2317	1.06669e-07	orf19.4857	Protein with a dual-specificity phosphatase domain; Hap43-induced gene
C2_05230C	0.968961	0.00172869	0.786442	0.00580769	1.92424	3.0898e-12	1.2289	2.57721e-05	RPF2	Putative pre-rRNA processing protein; Hap43p-induced gene; mutation confers hypersensitivity to 5-fluorocytosine (5-FC), 5-fluorouracil (5-FU), and tubercidin (7-deazaadenosine)
C4_03730C	1.27092	6.43726e-06	1.32917	5.61422e-08	1.06187	0.00036103	1.22844	3.42519e-05	orf19.1305	Ortholog(s) have tRNA (guanine-N1-)-methyltransferase activity, role in mitochondrial tRNA methylation, tRNA N1-guanine methylation and mitochondrial matrix, nucleus localization
C1_10880W	0.99429	2.20805e-07	0.554952	0.00441029	2.29999	1.75775e-38	1.22119	1.47889e-09	orf19.2330	Putative U3 snoRNA-associated protein; Hap43-induced; transposon mutation affects filamentous growth; repressed by prostaglandins
C1_10950C	0.891991	4.07783e-05	0.423733	0.0970664	2.19635	2.31686e-39	1.22109	2.63075e-08	orf19.2320	Putative serine/threonine-protein kinase; possibly an essential gene, disruptants not obtained by UAU1 method
C3_02040C	0.972265	0.00193777	0.375012	0.219719	2.17911	7.55756e-23	1.21921	6.39164e-06	orf19.1642	Ortholog of S. cerevisiae Loc1, a nuclear protein involved in asymmetric localization of ASH1 mRNA in S. cerevisiae; Hap43-induced gene; Spider biofilm induced
C2_00890W	1.34221	0.293203	0.865183	0.568034	1.46546	0.17303	1.21802	0.421076	orf19.2035	Ortholog of C. parapsilosis CDC317 : CPAR2_212930, C. dubliniensis CD36 : Cd36_15830, Candida orthopsilosis Co 90-125 : CORT_0A12240 and Candida tropicalis MYA-3404 : CTRG_01155
C2_09410W	0.177806	0.968972	-2.76176	0.618558	-0.717455	0.837898	1.21739	0.718961	orf19.1599	Ortholog of Candida albicans WO-1 : CAWG_06018
C5_01550C	0.745389	2.19066e-06	0.753592	2.08224e-11	0.259488	0.317007	1.21697	1.05025e-05	orf19.4149	Predicted protein of unknown function; overlaps orf19.4149.1
C2_07570W	-4.70078	1.14529e-18	-5.02779	7.78447e-22	-5.5879	2.17322e-59	1.2169	0.0549682	RNR22	Putative ribonucleoside diphosphate reductase;colony morphology-related gene regulation by Ssn6; transcript regulated by tyrosol and cell density; Hap43-repressed; Spider biofilm induced
C4_03340C	1.8613	0.411033	-2.83069	0.608301	0.56147	0.851537	1.21682	0.666236	orf19.1438	Protein with homology to NADH dehydrogenase; regulated by Sef1p-, Sfu1p-, and Hap43p
C2_00090W	0.674028	0.0261061	0.42062	0.176637	0.515944	0.0921008	1.2131	1.95308e-05	orf19.1913	Protein of unknown function; flow model biofilm induced
C1_12280C	1.43346	1.82403e-06	1.65074	1.27445e-12	0.331335	0.324534	1.20821	3.21528e-05	orf19.5235	Putative mitochondrial ribosomal protein of the large subunit; Hap43-induced; mutants are viable; protein level decreases in stationary phase
C5_04530W	1.16966	4.44715e-09	1.4325	5.09786e-17	0.482313	0.0574399	1.20573	1.21218e-07	orf19.3938	Putative mitochondrial ribosomal protein of the small subunit; mutation confers hypersensitivity to 5-fluorocytosine (5-FC), 5-fluorouracil (5-FU), and tubercidin (7-deazaadenosine)
C1_06890C	0.895169	2.07894e-10	0.941441	1.32614e-15	0.19537	0.27807	1.20572	1.61055e-07	orf19.6220.4	Ribosomal 60S subunit protein; Spider biofilm repressed
C1_14390W	0.531433	0.11892	0.440336	0.164656	0.475434	0.163555	1.20564	0.000108422	RPC10	Putative RNA polymerase subunit ABC10-alpha of RNA polymerase complexes I, II, and III; flucytosine induced; Spider biofilm induced
C3_05770C	0.798495	0.037171	0.730543	0.0685363	1.30556	0.000459397	1.20353	0.00117586	SAM50	Predicted component of the SAM complex involved in mitochondrial protein import
C3_03240C	-1.21202	0.81408	1.18167	0.650512	0.28898	0.929249	1.20284	0.725133	orf19.322	Ortholog of Candida albicans WO-1 : CAWG_02670
C1_04880C	1.54394	1.4074e-14	1.32603	1.44246e-15	0.413517	0.101144	1.20267	1.4322e-06	MRPL37	Putative mitochondrial large subunit ribosomal protein; shows colony morphology-related gene regulation by Ssn6p
C6_02290C	1.452	1.51639e-09	0.97182	9.55423e-05	2.98909	6.65125e-51	1.19925	2.31873e-06	orf19.3470	Putative flavodoxin; similar to S. cerevisiae Tyw1, an iron-sulfur protein required for synthesis of wybutosine modified tRNA; predicted Kex2p substrate; Spider biofilm induced
C1_12310C	0.580571	0.0214698	0.209771	0.440303	2.0002	2.80408e-18	1.19646	6.46014e-06	CSI2	Putative 66S pre-ribosomal particle component; Hap43-induced; essential for growth; transposon mutation affects filamentous growth; Spider biofilm induced
C2_02570W	-1.50962	7.00152e-05	-1.31618	0.000418694	-0.261474	0.438717	1.1963	8.40413e-06	orf19.1582	Predicted membrane transporter; member of the drug:proton antiporter (12 spanner) (DHA1) family, major facilitator superfamily (MFS); mRNA binds She3
C2_05480C	1.14828	0.00239159	1.44384	0.000391981	0.882607	0.0306864	1.19421	0.0150357	orf19.3577.1	Ortholog(s) have mitochondrial intermembrane space localization
CR_10330W	0.496726	0.677189	0.315341	0.846204	0.483301	0.622404	1.1922	0.221895	PGA11	Putative GPI-anchored protein
C1_03010W	0.650142	0.0179189	0.556703	0.0116956	0.585455	0.0357765	1.18893	5.75755e-05	RPP1A	Conserved acidic ribosomal protein; likely role in regulation of translation elongation; interacts with Rpp2B; 1 of 4 similar C. albicans ribosomal proteins (Rpp1A, Rpp1Bp, Rpp2A, Rpp2B); Hap43-induced; Spider biofilm repressed
C5_03530C	0.587526	0.245978	0.573349	0.255806	1.57277	3.35436e-05	1.18498	0.00591056	orf19.6662	Putative coenzyme Q (ubiquinone) binding protein; transcript is upregulated in clinical isolates from HIV+ patients with oral candidiasis
C4_07140W	1.28826	5.48765e-12	1.11653	1.82622e-12	1.43611	1.84033e-16	1.18377	1.87261e-09	orf19.3089	Predicted mitochondrial intermembrane space protein; predicted role in phospholipid metabolism; rat catheter and Spider biofilm induced
C1_00160C	0.85094	6.69371e-05	0.626177	0.00228262	1.78465	6.01844e-17	1.17932	1.52534e-07	orf19.6090	Putative nucleolar protein with a predicted role in pre-rRNA processing and ribosome biogenesis; repressed by nitric oxide; required for flow model biofilm formation; Spider biofilm repressed
C1_06470W	0.454178	0.00183179	0.623293	3.67436e-09	0.108649	0.537016	1.17853	7.78031e-06	orf19.6264.4	Ortholog of S. cerevisiae Rpl39; a component of the 60S ribosomal subunit; Hap43-induced; Spider biofilm repressed
CR_10750C	0.475109	0.0813504	0.51115	0.0476433	0.889707	0.000277243	1.17628	4.18763e-06	orf19.7664	Ortholog(s) have nucleolus localization
C3_04510W	0.70939	0.00919478	0.165846	0.594457	2.73399	5.5786e-30	1.17263	0.000118979	orf19.5905	Protein of unknown function; Hap43-induced; F-12/CO2 early biofilm induced
C3_01680C	0.702218	0.0075578	0.374668	0.183746	0.970064	7.23683e-05	1.17246	9.9567e-06	orf19.1676	Predicted potassium ion transporter; Spider biofilm induced
C2_08880W	-1.27075	0.624051	1.09266	0.590663	-3.85406	0.118062	1.17007	0.47135	BUD20	Protein similar to S. cerevisiae Bud20p, which affects bud site selection; transposon mutation affects filamentous growth
C3_03650W	1.19046	1.65054e-06	0.835592	0.00135185	2.56363	5.67325e-28	1.16765	2.57681e-05	HBR3	Essential protein; regulated by hemoglobin; S. cerevisiae ortholog is essential; Hap43p-induced gene
C4_01740W	0.872015	0.00972248	0.609735	0.0128422	0.819052	0.0006505	1.16709	0.000578287	TIM12	Predicted component of the TIM22 complex, involved in protein import into mitochondrial inner membrane; flow model biofilm induced
CR_03770C	0.687907	7.70632e-05	0.642945	5.69303e-06	0.271802	0.156539	1.16564	1.95308e-05	RPS30	Putative 40S ribosomal protein S30; colony morphology-related gene regulation by Ssn6; rat catheter biofilm repressed
C5_03790W	0.993474	2.0649e-05	0.784294	7.29764e-06	-0.178495	0.672686	1.16444	4.39368e-07	GUK1	Putative guanylate kinase; identified in extracts from biofilm and planktonic cells; protein level decrease in stationary phase cultures; Hap43p-induced gene
C1_00900W	1.01646	0.000164116	0.953424	8.47896e-05	2.20041	1.26688e-20	1.16378	9.74604e-06	RRS1	Putative ribosome biogenesis and nuclear export protein; Hap43p-induced gene; mutation confers hypersensitivity to 5-fluorocytosine (5-FC), 5-fluorouracil (5-FU), and tubercidin (7-deazaadenosine)
CR_03370C	0.173175	0.564252	0.220113	0.404808	1.88562	1.91384e-20	1.16179	9.65491e-07	KTI12	Protein similar to S. cerevisiae Kti12p, which associates with Elongator complex; has a role in resistance to killer toxin; predicted Kex2p substrate; Hap43p-induced gene
C1_09040C	1.05799	3.42985e-05	0.610353	0.0116608	2.5915	5.19174e-31	1.16123	3.81951e-06	orf19.4760	Putative protein-histidine N-methyltransferase; Spider biofilm induced
C6_01700W	0.853926	4.35286e-07	0.915842	2.1562e-09	0.403143	0.0391568	1.16059	1.10111e-07	RPL32	Component of the large (60S) ribosomal subunit; Spider biofilm repressed
C2_02860W	-1.27007	2.51731e-10	-1.41757	6.08138e-16	-1.08287	1.16177e-07	1.15813	1.5189e-08	SUR2	Putative ceramide hydroxylase; predicted enzyme of sphingolipid biosynthesis; regulated by Tsa1, Tsa1B under H2O2 stress conditions; Spider and flow model biofilm induced
C7_01890C	1.0216	3.25094e-08	1.04368	1.41759e-10	0.364112	0.142679	1.15663	3.57041e-07	TOM7	Predicted component of the TOM (translocase of outer membrane) complex involved in protein translocation into mitochondria; flucytosine induced
C2_00030W	0.497544	0.112983	0.468482	0.117053	1.59832	6.678e-10	1.1564	0.000414817	RRN3	Protein with a predicted role in recruitment of RNA polymerase I to rDNA; caspofungin induced; flucytosine repressed; repressed in core stress response; repressed by prostaglandins
C3_07820W	0.484106	0.0349437	0.490575	0.00700544	-0.177976	0.49797	1.15536	2.415e-06	orf19.6177	Protein of unknown function; Spider biofilm repressed
C3_06700C	-0.709562	2.9381e-05	-0.874072	2.51241e-09	-1.28333	1.10687e-13	1.15303	8.39758e-11	orf19.7459	Putative mitochondrial protein with a predicted role in respiratory growth; fluconazole-induced; ketoconazole-repressed; mutants display a strong defect in flow model biofilm formation; Spider biofilm induced
C1_00550W	-0.884896	0.000206455	-0.989107	1.25029e-07	-0.122757	0.593587	1.15284	2.35105e-08	CIS2	Putative role in regulation of biogenesis of the cell wall; upregulated in biofilm; Gcn4p-regulated
C3_00340W	1.10444	7.05815e-06	0.89873	7.70901e-05	0.60729	0.0172943	1.15283	8.33754e-05	orf19.5433	Ortholog(s) have protein binding involved in protein folding activity, role in mitochondrial respiratory chain complex III assembly and mitochondrial matrix localization
C6_00370C	0.932056	2.82427e-06	0.936077	8.72669e-07	1.56312	2.0162e-15	1.15214	8.752e-08	NOP5	Ortholog of S. cerevisiae Nop58; involved in pre-rRNA process; Tn mutation affects filamentous growth; macrophage/pseudohyphal-induced; physically interacts with TAP-tagged Nop1; Spider biofilm repressed
C2_03960W	0.921841	2.73442e-09	1.03713	1.05002e-17	0.393164	0.0266128	1.14875	8.21232e-07	RPL39	Ribosomal protein L39; transcript induced upon germ tube formation; colony morphology-related gene regulation by Ssn6; Hap43-induced
C5_01060C	1.1673	1.11924e-05	0.585996	0.0116637	2.51606	7.45427e-35	1.14692	1.54793e-05	BUD23	Putative methyltransferase; Hap43-induced; repressed by prostaglandins
C7_00160C	0.895821	0.000491384	0.506134	0.045484	2.26253	1.55315e-29	1.14537	4.79913e-06	orf19.7107	Ortholog(s) have role in ribosomal large subunit biogenesis and cytoplasm, nucleus, ribosome localization
C3_02180C	0.590986	0.00952372	0.632148	0.000530183	0.966173	2.99199e-05	1.14505	1.64091e-07	orf19.1626	Deoxyhypusine synthase; catalyzes formation of deoxyhypusine, the first step in hypusine biosynthesis; Spider biofilm repressed
C1_06150W	NA	NA	NA	NA	NA	NA	1.14482	0.86955	orf19.2430	Ortholog of Candida albicans WO-1 : CAWG_00792
C4_06630C	NA	NA	NA	NA	NA	NA	1.14482	0.86955	orf19.2869	Ortholog of C. dubliniensis CD36 : Cd36_46110, Candida tropicalis MYA-3404 : CTRG_03792 and Candida albicans WO-1 : CAWG_03165
C7_00650W	NA	NA	NA	NA	NA	NA	1.14482	0.86955	orf19.7054	Dubious open reading frame
CM_00170C	NA	NA	NA	NA	NA	NA	1.14482	0.86955	ATP8	Subunit 8 of the F0 sector of mitochondrial F1F0 ATP synthase, which is a large, evolutionarily conserved enzyme complex required for ATP synthesis
CM_00230W	NA	NA	NA	NA	NA	NA	1.14482	0.86955		Putative endonuclease encoded by the first two exons and part of the second intron of the mitochondrial COX1 gene; C-terminus contains a LAGLIDADG domain found in intron-encoded endonucleases; conserved in fungal mitochondria
CR_08260C	NA	NA	NA	NA	NA	NA	1.14482	0.86955	orf19.6390	Protein of unknown function; Spider biofilm induced
C1_06370C	NA	NA	2.4311	0.668731	NA	NA	1.14482	0.86955	PBR1	Protein of unknown function; required for cohesion, adhesion, and RPMI biofilm formation; induced by alpha pheromone in white cells; fluconazole-induced; Spider biofilm induced
C3_04240C	3.30037	0.520326	1.85636	0.752133	NA	NA	1.14482	0.86955	orf19.5866	Ortholog of Candida albicans WO-1 : CAWG_02737
C7_03190C	3.03551	0.586659	2.8571	0.604238	NA	NA	1.14482	0.86955	orf19.5137	Protein of unknown function; regulated by Sef1, Sfu1, Hap43; Spider biofilm repressed
C2_01140C	3.00144	0.518915	2.4311	0.668731	5.06812	0.00959495	1.14482	0.86955	orf19.2010	Ortholog of C. dubliniensis CD36 : Cd36_16030, C. parapsilosis CDC317 : CPAR2_213800, Debaryomyces hansenii CBS767 : DEHA2A01320g and Pichia stipitis Pignal : PICST_29434
C3_07720C	NA	NA	2.83358	0.607926	2.69174	0.586063	1.14482	0.86955	orf19.6715	Ortholog of Candida albicans WO-1 : CAWG_03078
C1_05130W	NA	NA	NA	NA	2.5391	0.609664	1.14482	0.86955	orf19.4057	Ortholog of Candida albicans WO-1 : CAWG_00885
C4_02380W	NA	NA	1.84613	0.752909	1.53371	0.772079	1.14482	0.86955	orf19.2766	Dubious open reading frame
C1_02690C	NA	NA	1.84613	0.752909	1.45174	0.785152	1.14482	0.86955	orf19.2959	Predicted ORF from Assembly 19; removed from Assembly 20; subsequently reinstated in Assembly 21 based on comparative genome analysis
CR_04620C	0.726944	0.912853	NA	NA	0.557753	0.921017	1.14482	0.86955	orf19.553	Predicted membrane transporter, member of the drug:proton antiporter (12 spanner) (DHA1) family, major facilitator superfamily (MFS)
CM_00030W	NA	NA	1.83438	0.754088	0.557753	0.921017	1.14482	0.86955	COX2	Subunit II of cytochrome c oxidase, which is the terminal member of the mitochondrial inner membrane electron transport chain; one of three mitochondrially-encoded subunits
C1_13080W	12.6174	6.2437e-24	13.0831	1.00565e-26	14.5674	8.73255e-33	1.14436	0.858798	OP4	Ala- Leu- and Ser-rich protein; secreted; N-terminal hydrophobic region; possible glycosylation; opaque-specific transcript; repressed by alpha pheromone in opaque MTLa homozygotes; fluconazole-induced; Spider biofilm induced
C7_03920C	0.684575	0.00391709	0.702953	0.000206516	0.414563	0.0776332	1.14415	5.24151e-05	RPP1B	Conserved acidic ribosomal protein, likely involved in regulation of translation elongation; interacts with Rpp2A; 1 of 4 similar C. albicans ribosomal proteins (Rpp1A, Rpp1B, Rpp2A, Rpp2B); induced by Tbf1; Spider biofilm repressed
C3_00100W	0.600587	0.135549	0.435534	0.258409	1.28206	3.36921e-06	1.14263	0.00086916	orf19.5465	Ortholog(s) have first spliceosomal transesterification activity, role in generation of catalytic spliceosome for first transesterification step and U2-type catalytic step 1 spliceosome localization
C4_01760W	-1.17603	7.15959e-05	-1.11171	1.72795e-05	-1.32192	1.11556e-06	1.13931	2.57681e-05	orf19.4617	Predicted peptide alpha-N-acetyltransferase; flow model biofilm induced
CR_06150C	2.48839	4.31475e-46	2.0325	5.86062e-38	1.35968	3.46276e-13	1.13783	6.1203e-07	ADE13	Adenylosuccinate lyase; enzyme of adenine biosynthesis; soluble protein in hyphae; not induced during GCN response, in contrast to the S. cerevisiae ortholog; repressed by nitric oxide
CR_01600C	0.92845	0.0240477	-0.132891	0.798564	2.01025	9.19752e-11	1.1346	0.00499258	orf19.2547	Has domain(s) with predicted RNA binding, ribonuclease activity
C5_03290C	1.54399	6.09527e-10	1.48953	2.82651e-14	0.12712	0.7386	1.13454	9.58895e-05	orf19.2650.1	Mitochondrial ribosomal protein of the small subunit; Spider biofilm repressed
C6_00620W	2.28264	4.04296e-17	2.90681	1.16076e-42	1.40819	2.72981e-07	1.13262	0.000583833	FCA1	Cytosine deaminase; enzyme of pyrimidine salvage; functional homolog of S. cerevisiae Fcy1p; mutation is associated with resistance to flucytosine (5-FC) in a clinical isolate; hyphal downregulated; gene has intron
C1_12760W	0.533149	0.101625	0.453482	0.0815414	1.31699	4.22506e-06	1.13062	1.20377e-05	orf19.6346	Putative nuclear export protein; Hap43p-induced gene; decreased transcription is observed in an azole-resistant strain that overexpresses MDR1
CR_04600W	0.800841	1.2741e-05	0.848559	1.95126e-07	1.18696	2.27683e-11	1.1306	1.08792e-08	orf19.551	Ortholog of C. dubliniensis CD36 : Cd36_29980, C. parapsilosis CDC317 : CPAR2_204170, Candida tenuis NRRL Y-1498 : CANTEDRAFT_110235 and Debaryomyces hansenii CBS767 : DEHA2F17072g
C3_03360W	-1.73707	9.42228e-12	-2.80902	2.59384e-29	-2.66301	4.02341e-16	1.12975	5.36563e-07	FCY2	Purine-cytosine permease of pyrimidine salvage; mutation associated with resistance to flucytosine in clinical isolates; transposon mutation affects filamentation; farnesol-upregulated in biofilm
C1_06760C	0.668935	0.00736582	0.514868	0.0132116	2.17401	9.44285e-30	1.12951	1.94264e-06	orf19.6234	Putative U2 snRNP component; mutation confers hypersensitivity to 5-fluorocytosine (5-FC), 5-fluorouracil (5-FU), and tubercidin (7-deazaadenosine); Hap43-induced, Spider biofilm induced
C1_08590C	-0.285676	0.178077	-0.306331	0.060252	-0.994209	1.22162e-07	1.129	3.09636e-09	ERG1	Squalene epoxidase, epoxidation of squalene to 2,3(S)-oxidosqualene; ergosterol biosynthesis; allylamine antifungal drug target; NADH reducing cofactor but S. cerevisiae Erg1 uses NADPH; flow model biofilm induced; Spider biofilm repressed
C5_01040W	0.612138	0.208954	0.106995	0.863512	0.883704	0.0196329	1.1256	0.0127327	orf19.1968	Ortholog of C. dubliniensis CD36 : Cd36_51280, C. parapsilosis CDC317 : CPAR2_501840, Candida tenuis NRRL Y-1498 : cten_CGOB_00020 and Debaryomyces hansenii CBS767 : DEHA2F24310g
C3_03550C	0.438413	0.0945161	-0.213574	0.47338	1.5603	1.38936e-16	1.12399	2.35808e-06	ULP1	SUMO deconjugation enzyme that cleaves the small ubiquitin-like modifier (SUMO) off proteins
CR_05280W	-0.289273	0.91753	-1.97577	0.48035	-0.645331	0.737137	1.12265	0.505309	orf19.1009	Ortholog of Candida albicans WO-1 : CAWG_01857
C3_07970C	-0.97264	5.43953e-05	-0.512274	0.0260666	-2.60213	2.85615e-31	1.12119	8.15151e-08	TLO8	Member of a family of telomere-proximal genes of unknown function; may be spliced in vivo
C2_09120C	2.31504	0.00275564	1.89913	0.0216239	2.84593	4.38434e-06	1.12089	0.385457	orf19.4070	Ortholog of C. dubliniensis CD36 : Cd36_23270
C1_11130W	0.490342	0.333068	0.946337	0.00773134	0.374363	0.34093	1.1208	0.0028157	FGR16	Protein lacking an ortholog in S. cerevisiae; transposon mutation affects filamentous growth; fluconazole-downregulated
C1_00200C	1.15323	0.00314825	1.01538	0.0256033	0.730974	0.0676946	1.12008	0.014987	orf19.6083	Has domain(s) with predicted nucleic acid binding, nucleotide binding activity
C7_04070C	-1.19661	0.852775	2.88641	0.337519	1.55096	0.671284	1.11912	0.838184	orf19.7170	Ortholog of C. dubliniensis CD36 : Cd36_73740, Candida tropicalis MYA-3404 : CTRG_05151 and Candida albicans WO-1 : CAWG_05736
C2_08210C	-0.234828	0.974943	-0.973858	0.874813	1.02687	0.800268	1.11912	0.838184	MFA1	a-factor mating pheromone; produced in opaque MTLa cells; required for mating competence of MTLa cells, but not MTLalpha; induced by alpha-factor
CR_01950W	-0.349607	0.0613608	-0.318526	0.0850737	0.7559	8.93741e-05	1.11677	4.64056e-10	orf19.2594	Ortholog(s) have RNA polymerase I activity, role in transcription of nuclear large rRNA transcript from RNA polymerase I promoter and DNA-directed RNA polymerase I complex, cytosol localization
C4_02080W	0.525456	0.287262	0.444915	0.288527	1.0568	0.0188908	1.11622	0.00799833	orf19.4583	Protein with a mitochondrial carrier protein domain; possibly an essential gene, disruptants not obtained by UAU1 method; Spider biofilm repressed
C3_06030W	1.12269	9.9704e-07	0.711141	0.00158147	2.46958	8.60133e-30	1.11249	4.01374e-06	NOG1	Putative GTPase; mutation confers hypersensitivity to 5-fluorocytosine (5-FC), 5-fluorouracil (5-FU), and tubercidin (7-deazaadenosine); repressed by prostaglandins; Hap43-induced
CR_04750W	1.29599	4.12902e-10	0.36375	0.138965	1.99773	7.26571e-26	1.11244	4.92922e-06	orf19.6316.4	Protein of unknown function; Hap43-induced; rat catheter and Spider biofilm induced
C3_02440C	0.45337	0.354216	0.985326	0.0150084	0.709176	0.0835037	1.11232	0.00613249	MED7	Subunit of the RNA polymerase II mediator complex
C3_02130W	0.879955	0.00142245	0.496054	0.0721891	2.30041	6.31201e-20	1.10849	9.65019e-05	UTP4	Putative U3 snoRNA-associated protein; Hap43-induced; physically interacts with TAP-tagged Nop1; Spider biofilm induced
C5_02430W	-0.670731	0.317458	-1.2479	0.101749	0.404843	0.452105	1.10833	0.0335171	ZCF22	Predicted Zn(II)2Cys6 transcription factor
C4_02110W	-0.338267	0.231043	-0.11317	0.642622	0.735395	5.06959e-05	1.10808	8.71032e-06	orf19.4580	Protein of unknown function; Hap43-repressed gene
C2_10540W	0.399257	0.322805	0.0739135	0.817016	1.9846	3.99212e-25	1.1064	8.57495e-06	orf19.5326	Putative transcription factor with zinc finger DNA-binding motif; possible ortholog of S. cerevisiae Mig2p
C4_02640C	1.18922	0.000150653	0.12408	0.768213	2.14911	2.93146e-14	1.10578	0.00481021	SEN2	Putative tRNA splicing endonuclease subunit; mutation confers hypersensitivity to toxic ergosterol analog and to amphotericin B; 5'-UTR intron; Hap43-induced; Spider biofilm induced
C3_01430W	0.82236	0.0300193	0.302297	0.449676	2.12512	1.58909e-14	1.10526	0.00163663	orf19.1708	Protein of unknown function; Spider biofilm induced
CR_06570C	-0.779508	0.000820448	-0.451152	0.023534	-2.06407	3.28381e-09	1.10382	4.65935e-08	orf19.915	Protein of unknown function; Spider biofilm induced
CR_02490W	2.53375	9.29472e-09	3.16517	1.65718e-14	0.643138	0.223478	1.10227	0.0696331	OPT4	Oligopeptide transporter; detected at germ tube plasma membrane; transcript inducede during phagocytosis by macrophages; fungal-specific; Hap43-repressed; merged with orf19.2292 in Assembly 20; rat catheter and Spider biofilm induced
C1_01680C	1.18102	1.13279e-09	1.31488	8.18325e-14	0.771026	0.00110001	1.10015	2.96065e-06	orf19.3357	Ortholog(s) have mitochondrion localization
C6_01980C	1.22313	7.10093e-17	1.04196	1.57496e-15	0.0980829	0.652983	1.09915	2.37015e-08	orf19.688	Mitochondrial ribosomal protein of the small subunit; S. cerevisiae ortholog is essential for viability; Spider biofilm repressed
C6_03640W	1.0706	1.60494e-06	0.090555	0.755312	2.34786	5.89679e-29	1.09695	1.65044e-05	NOG2	Putative nucleolar GTPase; repressed by prostaglandins; Hap43-induced, rat catheter and Spider biofilm induced
C2_02690W	1.61943	5.01992e-20	1.30477	1.02971e-20	0.836496	8.17917e-06	1.09537	1.58329e-08	SER2	Ortholog(s) have phosphoserine phosphatase activity, role in L-serine biosynthetic process and cytoplasm, nucleus localization
C1_11630C	3.30767	3.6643e-08	2.13525	0.00664719	2.6841	1.93437e-05	1.09525	0.342831	FUS1	Membrane protein required for mating; ortholog of S. cerevisiae Fus1; transcript induced by Cph1 in cells homozygous for the MTLa locus; alpha factor induced
C4_01450W	0.995737	7.87298e-07	0.894894	1.21629e-06	1.95353	2.40969e-21	1.09466	1.44946e-06	PWP1	Putative rRNA processing protein; Hap43-induced; repressed in core stress response
C1_01370C	0.710905	9.19999e-05	0.791427	1.5849e-07	0.0976006	0.688211	1.09109	3.79199e-05	RPS21B	Ribosomal protein S21; regulated by Nrg1, Tup1; colony morphology-related gene regulation by Ssn6; positively regulated by Tbf1, Hap43; Spider biofilm repressed
C1_10030W	1.04603	0.00278972	0.796494	0.0209341	2.4518	2.01867e-14	1.0906	0.00150415	DBP3	Putative ATP-dependent DEAD-box RNA helicase; Hap43-induced; repressed by prostaglandins; Spider biofilm induced
C1_03230C	0.998378	0.000378252	0.851138	0.00181058	2.18994	3.34081e-16	1.08822	0.000279206	ARX1	Putative ribosomal large subunit biogenesis protein; repressed in core stress response; repressed by prostaglandins
C4_00660W	1.43141	4.85947e-18	1.35901	8.50064e-26	0.464047	0.034464	1.08617	8.87636e-09	orf19.4176	Ortholog(s) have structural constituent of ribosome activity and mitochondrial small ribosomal subunit localization
C2_03810C	0.849823	3.76173e-08	0.949476	9.44233e-13	0.108225	0.563034	1.08536	2.1173e-08	RPL21A	Putative ribosomal protein; repressed upon phagocytosis by murine macrophage; Spider biofilm repressed
C4_00520W	1.30637	2.36926e-12	1.5276	1.32701e-24	1.07835	1.47645e-07	1.085	1.38173e-07	PAM18	Predicted component of the presequence translocase-associated import motor (PAM complex) involved in protein import into mitochondrial matrix; rat catheter biofilm induced
C6_01170W	1.4015	8.42289e-10	1.185	6.87701e-09	2.69364	2.57251e-42	1.0848	3.08027e-06	CIC1	Putative proteasome-interacting protein; rat catheter biofilm induced
C2_04680W	1.10889	7.65156e-10	1.02545	9.25765e-13	0.67274	0.000289044	1.08379	6.96632e-08	TIM17	Predicted component of the Translocase of the Inner Mitochondrial membrane (TIM23 complex), involved in protein import into mitochondria
C1_13380W	0.799631	0.0368268	0.0678304	0.893167	2.25082	2.1782e-17	1.08366	0.0256391	orf19.4964	Ortholog(s) have role in cellular bud site selection, mRNA export from nucleus, mRNA splicing, via spliceosome and RES complex localization
CR_08480C	0.931518	6.26607e-09	1.07623	1.09083e-16	0.612049	0.000965956	1.08128	1.21967e-07	orf19.6415.1	Ortholog(s) have structural constituent of ribosome activity and cytosolic small ribosomal subunit, nucleus localization
C3_05730C	0.191907	0.702123	-0.581046	0.155841	1.16637	0.00034126	1.08125	0.00121088	LAC1	Ceramide synthase; required for biosynthesis of ceramides with C18:0 fatty acids, which serve as precursors for glucosylsphingolipids; caspofungin induced
C1_11550W	0.646039	0.000206455	0.402266	0.0189651	1.16381	2.36123e-10	1.08039	1.60541e-07	GAR1	Putative H/ACA snoRNP pseudouridylase complex protein; mutation confers hypersensitivity to tubercidin (7-deazaadenosine); macrophage/pseudohyphal-induced; Spider biofilm repressed
C2_05960C	0.771937	0.0777568	0.509274	0.166411	2.42389	1.51228e-22	1.07946	0.00623983	orf19.5216	Ortholog of C. parapsilosis CDC317 : CPAR2_209840, C. dubliniensis CD36 : Cd36_20380, Lodderomyces elongisporus NRLL YB-4239 : LELG_00983 and Candida orthopsilosis Co 90-125 : CORT_0A09100
C4_04900W	0.781133	1.52649e-07	0.92696	3.92711e-15	-0.161893	0.446969	1.07664	1.29856e-06	RPL30	Ribosomal 60S subunit protein; pre-rRNA processing; pre-mRNA alternatively spliced to productive/unproductive transcripts; temp-regulated splicing; colony morphology-related regulation by Ssn6, Tup1, Nrg1 regulated; Spider biofilm repressed
C2_09890W	0.904691	0.00692409	-0.185457	0.66607	3.03194	1.32276e-32	1.07517	0.000728019	SMM1	Putative dihydrouridine synthase; Hap43-induced gene; rat catheter biofilm induced; Spider biofilm induced
C1_03790C	1.05759	0.00209388	0.775523	0.0211704	2.14548	8.90388e-12	1.07513	0.00186816	orf19.1030	Putative peptidyl-prolyl cis-trans isomerase
C3_04680W	0.56431	0.000384681	0.661688	6.32163e-08	0.10851	0.643348	1.07443	8.08564e-06	RPP2B	Conserved acidic ribosomal protein; possibly involved in regulation of translation elongation; interacts with Rpp1A; 1 of 4 similar C. albicans proteins (Rpp1A, Rpp1B, Rpp2A, Rpp2B); macrophage/pseudohyphal-induced; Spider biofilm repressed
C6_02370C	1.49746	5.49643e-13	1.34825	2.35313e-14	1.12761	1.42099e-05	1.07261	1.6293e-06	orf19.3480	Ortholog(s) have structural constituent of ribosome activity and mitochondrial small ribosomal subunit localization
C1_04770C	-0.153521	0.715373	-1.18804	7.33807e-05	-1.16126	0.000255464	1.07218	0.000332636	ERG3	C-5 sterol desaturase; introduces C-5(6) double bond into episterol; some clinical isolates show increased azole resistance and defects in hyphal growth and virulence; Efg1p-repressed; fluconazole-induced
C2_07700C	-0.340142	0.673488	-1.26529	0.112804	0.0289674	0.966057	1.07185	0.0635358	orf19.2212	Ortholog of C. dubliniensis CD36 : Cd36_21980, Debaryomyces hansenii CBS767 : DEHA2F19734g, Pichia stipitis Pignal : psti_CGOB_00208 and Spathaspora passalidarum NRRL Y-27907 : spas_CGOB_00029
C1_06070W	1.25368	1.71672e-07	1.25291	4.06464e-08	0.336587	0.234053	1.06916	9.44772e-05	orf19.2438	Ortholog(s) have mitochondrion, ribosome localization
CR_03760W	0.434763	0.0303473	0.342801	0.131387	0.856699	0.000153022	1.06744	2.61585e-05	orf19.4375	Ortholog(s) have N-terminal protein N-methyltransferase activity, protein-lysine N-methyltransferase activity and role in N-terminal peptidyl-glycine methylation, chromatin silencing at rDNA, peptidyl-lysine dimethylation
C2_04570W	1.08028	4.47115e-05	0.643323	0.00661497	2.26752	4.5375e-24	1.06696	3.82215e-05	orf19.4492	Ortholog(s) have mRNA binding activity, role in nuclear division, rRNA processing, ribosomal large subunit biogenesis and mitotic spindle pole body, nuclear periphery, nucleolus, preribosome, large subunit precursor localization
C6_04160C	1.15756	0.000127586	0.638952	0.0427037	2.62621	1.44834e-21	1.06674	0.00109122	SPB1	Putative AdoMet-dependent methyltransferase; Hap43-induced; repressed by prostaglandins; possibly essential gene, disruptants not obtained by UAU1 method; Spider biofilm induced
CR_04060C	-0.987191	0.000338597	-0.864722	0.00223712	-0.757168	0.00663313	1.06628	0.000433482	DAP1	Similar to mammalian membrane-associated progesterone receptors involved in DNA damage response; induced in core stress response; Hog1 regulated; clade-associated expression; Hap43-repressed
C5_00030W	1.15552	1.01223e-07	0.814544	0.000206001	0.469519	0.0693866	1.06233	3.02024e-05	orf19.5698	Putative mitochondrial ribosomal protein of the large subunit; transcript is upregulated in clinical isolates from HIV+ patients with oral candidiasis; Spider biofilm repressed
C4_04380C	-0.327244	0.661902	0.146348	0.795641	-1.6033	0.0351012	1.06044	0.0138897	orf19.1409.2	Protein of unknown function; Spider biofilm induced
C5_01110W	0.229572	0.489123	-0.0377758	0.919252	0.891769	0.00187515	1.06042	0.000316701	orf19.1959	Ortholog(s) have cytosol, ribosome localization
C7_01030C	1.04373	0.000458173	0.870054	0.00225235	2.45426	3.65745e-19	1.05991	0.000469389	orf19.7011	Ortholog(s) have mRNA binding activity and 90S preribosome, cytoplasm, nucleolus localization
CR_09950C	0.914393	3.28193e-05	0.870781	4.30856e-05	1.38393	2.18095e-09	1.05866	1.023e-05	SIK1	Putative U3 snoRNP protein; Hap43p-induced gene; physically interacts with TAP-tagged Nop1p
CR_04360C	0.675481	8.06341e-05	0.560283	0.0001445	1.08765	9.14303e-12	1.0583	3.93486e-08	NHP2	Putative H/ACA snoRNP protein; macrophage/pseudohyphal-induced
C2_09660W	0.746127	0.0103358	0.775171	0.00471022	1.9321	5.72372e-14	1.05588	0.000986016	orf19.1388	Putative 66S pre-ribosomal particle component; Hap43-induced; F-12/CO2 early biofilm induced
C4_04820C	1.64271	7.16356e-17	1.51412	1.60708e-26	0.669679	0.00564134	1.05349	1.44369e-05	orf19.3797	Ortholog(s) have structural constituent of ribosome activity and mitochondrial large ribosomal subunit localization
C6_02900C	0.537409	0.0469956	0.433929	0.0994736	1.61828	4.72568e-15	1.05335	0.000114895	orf19.5566	Ortholog(s) have role in protein lipoylation and mitochondrion localization
C2_08180C	0.823928	0.000263887	0.554894	0.0017725	1.76623	7.17284e-22	1.05315	5.64154e-07	orf19.2167	Ortholog(s) have role in ribosomal large subunit biogenesis, ribosomal small subunit biogenesis and cytosolic large ribosomal subunit, nucleolus localization
C2_08000C	0.869064	2.02131e-08	0.719668	3.69936e-08	1.56335	4.32521e-17	1.052	1.3478e-09	KRE30	YEF3-subfamily ABC family protein; predicted not to be a transporter; repressed in core stress response; mutation confers hypersensitivity to amphotericin B
C6_00530C	0.188766	0.691466	0.245749	0.576736	0.736774	0.0205256	1.0506	0.00499562	orf19.4205.1	Ortholog(s) have role in mRNA splicing, via spliceosome and U1 snRNP, U2 snRNP, U2-type prespliceosome, U4/U6 x U5 tri-snRNP complex, U5 snRNP, cytosol, post-mRNA release spliceosomal complex localization
C1_07430W	0.82929	0.583619	-0.312683	0.875588	-1.45534	0.418216	1.04894	0.455818	PHO100	Putative inducible acid phosphatase; DTT-extractable and observed in culture supernatant in low-phosphate conditions; slight effect on murine virulence; virulence-group-correlated expression; N-glycosylated; F-12/CO2 early biofilm induced
C5_02660C	0.987276	4.43263e-09	1.12319	1.22761e-18	1.34576	2.95449e-16	1.04805	9.8002e-08	orf19.4283	Ortholog(s) have role in cytoplasmic translational initiation
C6_00650C	0.901747	1.276e-10	0.920115	7.30486e-15	0.361411	0.0410575	1.04769	3.49832e-08	RPS13	Putative ribosomal protein of the small subunit
C2_05710C	0.799214	5.29722e-08	0.9107	4.08094e-13	0.181366	0.307095	1.04738	9.16845e-07	orf19.6882.1	Ribosomal 60S subunit protein; Spider biofilm repressed
C7_02120C	1.35258	8.46493e-11	1.40024	5.38139e-17	0.453699	0.028139	1.04557	8.666e-05	orf19.6503	Ortholog(s) have structural constituent of ribosome activity, role in mitochondrial translation and mitochondrial large ribosomal subunit localization
C4_04520W	1.10591	2.34867e-07	0.369721	0.130574	1.77858	4.23549e-19	1.04528	1.0184e-05	orf19.3831	Ortholog(s) have enzyme activator activity, telomerase inhibitor activity, role in box C/D snoRNA 3'-end processing, negative regulation of telomere maintenance via telomerase and nucleolus, nucleoplasm localization
C5_04480C	0.051603	0.984969	-3.62962	0.230461	0.544267	0.738848	1.04322	0.640321	orf19.3932.1	Has domain(s) with predicted nucleic acid binding, nucleotide binding activity
C4_03030C	0.803007	0.00030962	0.293074	0.220041	2.09693	2.54067e-25	1.03942	8.28222e-06	NAN1	Putative U3 snoRNP protein; Hap43p-induced gene; physically interacts with TAP-tagged Nop1p
CR_02980C	0.791992	0.00684449	0.957997	7.42633e-05	2.52434	2.63061e-24	1.03929	0.000122429	SRP40	Putative chaperone of small nucleolar ribonucleoprotein particles; macrophage/pseudohyphal-induced; rat catheter biofilm induced
C3_02460C	0.49459	0.308885	1.19988	8.17184e-05	0.80741	0.0107352	1.0386	0.00307838	PHA2	Putative prephenate dehydratase; Hap43p-repressed gene; expression downregulated in an ssr1 null mutant
C1_07910C	1.66008	2.0444e-15	1.22727	2.26373e-13	0.941855	5.50085e-06	1.03578	3.08027e-06	MRPL3	Ribosomal protein of the large subunit, mitochondrial; repressed in core stress response; protein present in exponential and stationary growth phase yeast cultures
C6_04240W	0.971695	0.000739553	0.400637	0.359706	1.79239	3.27489e-14	1.03488	0.000672828	orf19.1082	Protein with an Alba DNA/RNA-binding protein domain; Spider biofilm induced
C1_11380W	0.756916	0.000198861	0.725268	0.000118827	1.7396	8.05197e-20	1.0331	5.68032e-05	NEP1	Ortholog(s) have rRNA (pseudouridine) methyltransferase activity
C2_02680W	-0.0262136	0.943946	0.199506	0.480951	-0.312648	0.363102	1.03123	4.14607e-06	PDR17	Fungal-specific protein (no human or murine homolog); role in sensitivity to fluconazole, specifically
C3_05100C	0.759716	2.45285e-08	0.900136	2.7325e-18	0.101203	0.600538	1.02773	2.34405e-07	RPL18	Predicted ribosomal protein; Plc1p-regulated, Tbf1-activated; repressed upon phagocytosis by murine macrophage; Hap43p-induced; Spider biofilm repressed
C3_04380C	0.513894	0.00175007	0.252672	0.124486	1.14889	2.53135e-12	1.0252	1.50094e-06	orf19.5885	Putative U3 snoRNP protein; flucytosine induced
C1_04800C	2.03608	0.303823	2.32358	0.169292	2.24841	0.0966003	1.02494	0.675634	orf19.762	Ortholog of C. parapsilosis CDC317 : CPAR2_105580, C. dubliniensis CD36 : Cd36_04550, Lodderomyces elongisporus NRLL YB-4239 : LELG_03202 and Candida orthopsilosis Co 90-125 : CORT_0B06800
C6_02230W	0.861565	2.53211e-07	0.134164	0.47756	2.31762	9.09488e-56	1.02251	1.67629e-08	orf19.3463	Putative GTPase; role in 60S ribosomal subunit biogenesis; Spider biofilm induced
C1_08000W	0.633273	0.0866364	-0.0893128	0.852576	1.13237	0.000388618	1.02157	0.00644474	NRP1	Ortholog(s) have cytoplasmic stress granule, nucleolus localization
C2_02430W	1.07362	0.000418858	0.573511	0.0779106	2.86333	8.06807e-26	1.02107	0.00168918	UTP21	Putative U3 snoRNP protein; Hap43-induce; physically interacts with TAP-tagged Nop1; Spider biofilm induced
C1_04590W	0.61233	0.0204829	0.444719	0.0547461	0.255353	0.449983	1.02016	4.08092e-05	orf19.6852.1	Protein of unknown function; Spider biofilm induced
C7_04190C	0.980433	0.000566665	0.592238	0.0434533	2.37099	1.51156e-19	1.02006	0.000698763	UTP18	Putative U3 snoRNA-associated protein; Hap43-induced; repressed in core stress response; physically interacts with TAP-tagged Nop1
C5_05480W	-0.764535	0.00197401	-0.963112	4.42095e-05	-1.87345	3.42833e-15	1.01984	4.07447e-05	DES1	Putative delta-4 sphingolipid desaturase; planktonic growth-induced gene
C3_07150C	0.787997	1.81001e-05	0.781392	6.37156e-08	0.454465	0.0554535	1.01737	1.15644e-05	RPS12	Acidic ribosomal protein S12; regulated by Gcn4, activated by Tbf1; repressed by amino acid starvation (3-AT); protein abundance is affected by URA3 expression in CAI-4 strain background; sumoylation target; Spider biofilm repressed
C2_06810C	0.688449	2.06502e-07	0.80583	8.11205e-15	0.257719	0.17303	1.01715	1.45771e-07	RPL11	Ribosomal protein; repressed by phagocytosis; colony morphology-related gene regulation by Ssn6; Hap43-induced; Spider biofilm repressed
C3_00090W	0.903302	5.45461e-11	1.06631	1.20056e-18	0.165122	0.437361	1.01594	1.40287e-07	RPS24	Predicted ribosomal protein; hyphal downregulated; repressed upon phagocytosis by murine macrophage; transcriptionally activated by Tbf1; Spider biofilm repressed
C1_08240C	-1.00124	0.0124151	-1.48813	0.000162799	-1.36369	5.57309e-05	1.01227	0.0014532	orf19.5103	Protein with a predicted phosphoglycerate mutase family domain; Hap43-repressed; clade-associated gene expression; induced by hypoxia
C1_12720C	-0.289346	0.723721	-0.0183125	0.982986	-1.11731	0.088369	1.01185	0.178217	orf19.6350	Ortholog of C. dubliniensis CD36 : Cd36_11890 and Candida albicans WO-1 : CAWG_00170
CR_01710W	0.404375	0.247513	0.0238743	0.951103	1.96885	2.08927e-22	1.01184	0.000263612	orf19.2564	Putative nucleolar protein; implicated in ribosome biogenesis; rat catheter biofilm repressed
C1_08920W	1.40424	8.89927e-13	1.16672	3.93266e-17	0.601774	0.00425701	1.00965	2.28101e-06	orf19.4751	Ortholog(s) have structural constituent of ribosome activity and mitochondrial small ribosomal subunit localization
C7_00990W	0.766762	0.000311306	0.65524	4.79912e-06	0.275797	0.18313	1.00833	1.13021e-06	RPP0	Putative ribosomal protein; antigenic in mouse; repressed upon phagocytosis by murine macrophage; induced by Tbf1; overlaps orf19.7014; Spider biofilm repressed
CR_06120W	0.985309	0.00994972	0.715715	0.0711424	2.15265	4.78627e-10	1.00609	0.00823942	RPL7	Ribosomal protein L7; repressed upon phagocytosis by murine macrophages; Hap43-induced; rat catheter and Spider biofilm induced
C1_10260C	0.498716	0.0146451	0.306179	0.13406	1.41077	9.82441e-14	1.00574	1.95232e-06	RPA34	Putative RNA polymerase I subunit; rat catheter biofilm induced
CR_10650W	0.666057	0.012589	0.634014	0.0092216	1.71311	1.67281e-13	1.00384	0.000191237	LTV1	Putative GSE complex component; repressed by prostaglandins
CR_07900C	-3.14805	0.511406	0.24963	0.948428	-2.35419	0.488577	1.00356	0.74936	orf19.609	Protein of unknown function; white cell specific transcript
C5_05250C	1.50161	1.66937e-15	1.39093	4.77917e-15	0.62486	0.00948814	1.00341	8.28222e-06	orf19.4018	Ortholog(s) have structural constituent of ribosome activity and mitochondrial small ribosomal subunit localization
C3_00330W	0.744665	0.000367078	0.385347	0.0625381	1.84321	6.512e-20	1.00333	9.97405e-06	UTP8	Essential nucleolar protein; involved in tRNA export from the nucleus and ribosomal small subunit biogenesis; physically interacts with TAP-tagged Nop1; Spider biofilm induced
C2_02270C	1.16127	2.47434e-10	1.06723	2.34533e-11	0.396929	0.0386095	1.00304	2.1316e-06	orf19.1545	Ortholog(s) have structural constituent of ribosome activity and mitochondrial small ribosomal subunit localization
CR_04010C	1.49492	4.22125e-25	1.33334	2.48196e-26	0.544889	0.00828309	1.00122	4.61718e-07	MRPL40	Putative mitochondrial ribosomal protein; Spider biofilm repressed
C1_09710C	0.484445	0.0832525	-0.0063265	0.985114	1.74726	9.86755e-14	1.00061	0.000106374	orf19.4835	Ortholog(s) have role in endonucleolytic cleavage in 5'-ETS of tricistronic rRNA transcript (SSU-rRNA, 5.8S rRNA and LSU-rRNA), more
C2_05410W	0.673083	3.45667e-05	0.803647	4.40571e-10	0.0148917	0.945945	1.00009	5.26117e-06	orf19.3572.3	Ribosomal 60S subunit protein L31B; Spider biofilm repressed
C1_01030W	0.838507	0.00239614	0.632557	0.0168831	1.34551	8.55686e-07	0.999827	0.000306849	HMT1	Major type I protein arginine methyltransferase (PRMT); involved in asymmetric dimethylation of arginine residues; involved in nuclear export of Npl3p; Spider biofilm repressed
C2_09900C	1.28578	1.17759e-10	1.19003	4.12496e-16	1.278	1.56705e-10	0.999792	1.45462e-05	TIM23	Protein involved in mitochondrial matrix protein import
C7_04360C	-0.397883	0.100701	-0.262061	0.278572	-1.69433	1.4132e-14	0.999078	4.75555e-06	TLO16	Member of a family of telomere-proximal genes of unknown function; may be spliced in vivo
CR_04580W	1.42311	3.46279e-19	1.41247	2.70991e-31	0.619571	0.000116726	0.998505	2.97654e-08	orf19.549	Ortholog(s) have structural constituent of ribosome activity and mitochondrial inner membrane, mitochondrial large ribosomal subunit localization
CR_05520W	0.951798	0.000481224	0.832749	0.00166385	2.20034	2.78244e-17	0.997147	0.000821315	NOC2	Putative nucleolar complex protein; Hap43-induced; transposon mutation affects filamentous growth; mutation confers hypersensitivity to 5-fluorouracil (5-FU), tubercidin (7-deazaadenosine); repressed in core stress response
C2_07060W	-1.36242	3.14433e-06	-1.51181	4.18464e-08	-0.334828	0.270597	0.997111	0.000282181	orf19.2261	Ortholog(s) have RNA binding activity, role in mRNA splicing, via spliceosome and U2 snRNP, U2-type prespliceosome, cytosol localization
C4_05780C	-2.59522	2.61047e-05	-4.13304	7.81693e-08	-2.94814	1.42218e-07	0.995553	0.0241905	CFL2	Oxidoreductase; iron utilization; Sfu1/Sef1/Hap43/Nrg1/Tup1/Rim101 regulated; alkaline/low iron/fluphenazine/ciclopirox olamine, flucytosine, fluconazole, Spider/flow model/rat catheter biofilm induced; caspofungin/amphotericin B repressed
CR_06580W	-1.19661	0.852775	-0.973858	0.874813	1.12799	0.777112	0.995478	0.873347	orf19.693	Protein of unknown function; Spider biofilm induced; rat catheter biofilm repressed
CR_08280W	0.209414	0.521492	0.66648	0.0031887	0.347025	0.223158	0.994582	8.96139e-05	orf19.6392	Ortholog of C. dubliniensis CD36 : Cd36_33870, C. parapsilosis CDC317 : CPAR2_204450, Candida tenuis NRRL Y-1498 : CANTEDRAFT_113827 and Debaryomyces hansenii CBS767 : DEHA2E04158g
C4_05850C	1.17404	9.66856e-10	0.799323	4.73779e-07	0.568902	0.0127947	0.991517	3.53775e-06	orf19.1272	Protein of unknown function; may play a role in regulation of cell size; rat catheter biofilm repressed
CR_10830C	1.17558	1.50778e-07	1.20933	3.7222e-08	0.622343	0.0103373	0.991273	0.000110692	orf19.7675	Mitochondrial ribosomal protein of the large subunit; Spider biofilm repressed
C2_05300C	1.6015	1.1483e-18	1.5172	7.15302e-20	0.453027	0.0294221	0.990964	2.11347e-06	orf19.3559	S. cerevisiae ortholog Mrps35p is a structural constituent of ribosome and localizes to mitochondrial small ribosomal subunit; the snoRNA CD39 is encoded within the MRPS35 intron
C5_01790C	0.871792	0.819413	0.769847	0.858613	-0.426964	0.909927	0.990714	0.795943	orf19.3196	Ortholog of Candida albicans WO-1 : CAWG_04564
C4_04730W	1.13237	1.11976e-08	0.771959	4.52647e-05	1.1116	2.36046e-05	0.990711	5.0109e-06	BAS1	Putative Myb-like transcription factor; ortholog S. cerevisiae Bas1, a regulator of purine biosynthetic genes; mutant exhibits adenine auxotrophy and abnormal colony morphology
C2_04350C	0.777757	0.000652251	0.429003	0.00909861	1.36921	1.0873e-17	0.990117	1.61055e-07	SUV3	RNA helicase; mitochondrial RNA catabolism; required for chlamydospore formation, embedded hyphal growth, wild-type respiratory growth, alkaline-induced morphogenesis and SD or Spider biofilm formation; rat catheter biofilm induced
C1_11230W	0.915779	0.00231056	0.903698	0.000475301	0.841961	0.00365872	0.990053	0.002224	FGR39	Protein lacking an ortholog in S. cerevisiae; transposon mutation affects filamentous growth
C1_13730C	0.436895	0.249933	0.0380297	0.946547	2.46286	4.70699e-20	0.989065	0.00341387	DIM1	Putative 18S rRNA dimethylase; predicted role in rRNA modification and processing; Hap43-induced; likely to be essential for growth based on insertional mutagenesis strategy; F-12/CO2 early biofilm induced
C7_00040C	0.627893	0.0822283	0.497047	0.109027	0.70635	0.0156753	0.988774	0.00149318	orf19.7121	Protein of unknown function; Spider biofilm repressed
C1_09810W	-0.114841	0.731398	0.161508	0.486389	0.435502	0.0772667	0.984568	2.52661e-05	orf19.4846	GlcNAc-induced protein
C3_04670C	0.846753	2.12584e-07	0.873376	9.43887e-12	0.229571	0.267009	0.984042	4.16925e-06	RPS15	Putative ribosomal protein; macrophage/pseudohyphal-induced after 16 h; repressed upon phagocytosis by murine macrophage; Spider biofilm repressed
C6_04330W	0.79278	0.000520541	0.298117	0.234356	2.34333	3.90459e-40	0.983937	4.25447e-05	NOP8	Ortholog of S. cereviiae Nop8; has a role in ribosomal large subunit biogenesis; rat catheter and Spider biofilm induced
C4_06910W	-1.41133	0.810011	-0.29159	0.955831	1.75475	0.453271	0.982911	0.81853	orf19.3120	PDR-subfamily ABC transporter (half-size); similar to WHITE subfamily proteins; repressed by fluphenazine treatment or in an azole-resistant strain that overexpresses CDR1 and CDR2; induced by nitric oxide; rat catheter biofilm induced
C1_11360W	0.759292	1.8207e-09	0.857505	1.36831e-19	0.210733	0.233214	0.981486	1.14123e-06	RPL37B	Ribosomal protein L37; Hap43-induced; Spider biofilm repressed
C2_01070W	0.572818	0.00276552	0.543574	0.00102078	1.26351	1.5064e-12	0.98143	4.38042e-06	orf19.2017	Ortholog(s) have RNA polymerase I activity and role in regulation of cell size, transcription elongation from RNA polymerase I promoter, transcription of nuclear large rRNA transcript from RNA polymerase I promoter
C3_05400C	-0.0978753	0.922161	-0.079066	0.937012	0.521275	0.404658	0.978084	0.218103	orf19.6978	Planktonic growth-induced gene
CR_07630C	0.759352	2.8277e-09	0.986504	2.49427e-19	0.169775	0.336918	0.977896	1.58568e-07	RPS27	Putative ribosomal protein; repressed upon phagocytosis by murine macrophage; Spider biofilm repressed
C2_03820C	0.789574	2.98402e-09	0.863051	2.79822e-14	0.301876	0.0829806	0.977608	3.19562e-09	RPS9B	Predicted ribosomal protein; repressed upon phagocytosis by murine macrophage; transcript possibly regulated upon hyphal formation; Spider biofilm repressed
C1_13360C	0.840735	0.0478998	-0.579945	0.256231	2.10993	3.69631e-12	0.976853	0.0500608	RMP1	Ortholog of Rmp1; subunit of RNase MRP subunit that processes pre-rRNA and has a role in cell cycle-regulated degradation of daughter cell-specific mRNAs; rat catheter and Spider biofilm induced
CR_07390C	1.42109	2.86339e-19	1.49849	1.81395e-32	0.543902	0.00145172	0.976194	3.1201e-07	MRPL8	Mitochondrial 60S ribosomal protein subunit; Hap43p-repressed gene
CR_09730C	0.789865	0.00537746	0.537441	0.0553847	1.64163	8.90676e-12	0.974166	0.00156847	SSF1	Protein involved in ribosome biogenesis; ortholog of S. cerevisiae Ssf1; Hap43-induced; rat catheter and Spider biofilm induced
C3_05230W	1.76809	0.0745115	0.888778	0.534012	0.656488	0.560491	0.972287	0.457267	SAP3	Secreted aspartyl proteinase, acts in utilization of protein as nitrogen source; assessment of virulence role complicated by URA3 effects; regulated by growth phase; produced by opaque phase cells; alpha-pheromone repressed
C1_01480C	0.679627	2.78124e-06	0.677024	4.80417e-12	0.44969	0.00688135	0.971983	9.17374e-07	RPS21	Protein component of the small (40S) subunit; repressed upon phagocytosis by murine macrophage; positively regulated by Tbf1; Spider biofilm repressed
C6_02350C	0.849624	0.000758189	-0.0441953	0.887794	1.93511	1.77912e-20	0.971118	0.000106771	orf19.3477	Putative pseudouridine synthase; predicted role in snRNA pseudouridine synthesis, tRNA pseudouridine synthesis; Spider biofilm induced
C1_07620C	0.209875	0.919278	1.62913	0.067922	0.601128	0.58641	0.970444	0.438091	PIR32	Cell wall protein, putative structural component of the cell wall; mutation leads to increased chitin content, increased virulence and resistance to stresses; macrophage-induced gene
C6_01510W	-5.85291	8.9781e-13	-4.50309	1.12649e-12	-5.34581	2.72789e-15	0.970069	0.00760206	OYE23	Putative NAPDH dehydrogenase; induced by nitric oxide, benomyl; oxidative stress-induced via Cap1; Hap43p-repressed; rat catheter biofilm induced
C4_03830W	0.835754	0.00253852	0.717849	0.00501161	2.41618	2.25637e-25	0.968776	0.000528992	orf19.5038	Predicted tRNA (guanine) methyltransferase activity; Spider biofilm induced
C5_05510C	-1.59378	0.0271529	-1.67187	0.0108641	-3.61292	1.29334e-07	0.968139	0.0406213	orf19.4055	Protein similar to S. cerevisiae Ybr075wp; transposon mutation affects filamentous growth; clade-associated gene expression
C1_08880W	0.166047	0.515112	0.215075	0.335367	-0.0149879	0.953819	0.968026	5.40847e-06	HEM14	Putative protoporphyrinogen oxidase; involved in heme biosynthesis; predicted Kex2p substrate; iron regulated transcript; Yfh1-induced; Hap43-repressed; rat catheter biofilm repressed
C3_03940C	-2.00315	0.6884	-2.76176	0.618558	2.07152	0.28418	0.967864	0.793919	orf19.2813	Ortholog of Candida albicans WO-1 : CAWG_02711
C4_05230C	0.795484	0.00256869	0.263425	0.348947	2.03583	7.12742e-16	0.967361	0.000615821	orf19.6862	Hap43-induced gene; mutation confers hypersensitivity to 5-fluorocytosine (5-FC), 5-fluorouracil (5-FU), and tubercidin (7-deazaadenosine)
C1_06450C	0.837206	2.14481e-11	0.856419	7.60846e-16	0.163812	0.325638	0.966701	3.66061e-07	RPS14B	Putative ribosomal protein; repressed upon phagocytosis by murine macrophage; transcript positively regulated by Tbf1; Spider biofilm repressed
C2_00620C	0.909921	0.00594227	0.503013	0.127826	1.88359	5.60503e-14	0.965335	0.00952451	orf19.2066	Ortholog(s) have protein-lysine N-methyltransferase activity, role in peptidyl-lysine trimethylation and cytoplasm localization
C3_06370C	0.372127	0.220232	0.211951	0.490021	1.09658	0.000128601	0.964189	0.000789121	orf19.7422	Ortholog(s) have role in endonucleolytic cleavage in 5'-ETS of tricistronic rRNA transcript (SSU-rRNA, 5.8S rRNA and LSU-rRNA), more
C4_00720W	0.1631	0.742052	-0.757254	0.074905	0.288249	0.449835	0.960965	0.00985299	CSP2	Putative cell wall associated protein; C. albicans and C. dubliniensis specific gene highly induced during chlamydospore development in both species; localized to chlamydospore cell wall; Hap43-repressed; Spider biofilm induced
C7_00950W	1.4841	2.11335e-20	1.32565	5.54674e-20	0.692615	0.00144544	0.960143	1.36271e-05	YML6	Putative mitochondrial ribosomal protein; induced upon adherence to polystyrene
C6_01970C	0.694159	1.29087e-07	0.904414	3.18947e-15	0.172184	0.297223	0.959322	8.72086e-07	RPL25	Putative rRNA-binding ribosomal protein component of the 60S ribosomal subunit; Hap43-induced; colony morphology-related gene regulation by Ssn6
C1_04600C	1.69663	2.31586e-35	1.48646	1.04342e-39	0.843951	4.68938e-08	0.958079	2.65951e-08	orf19.6853	Protein of unknown function; Spider biofilm repressed
CR_04210C	-7.80316	2.79278e-21	-9.11053	3.43407e-23	-9.30254	5.72053e-23	0.957958	0.226035	QDR1	Putative antibiotic resistance transporter; regulated by white-opaque switch, Nrg1, Tup1; Hap43, caspofungin repressed; repressed during chlamydospore formation; flow model biofilm induced; Spider biofilm repressed
C3_00050C	-0.30744	0.491104	-0.499965	0.204292	-1.20124	0.00295663	0.95637	0.00401083	orf19.5468	Predicted ORF from Assembly 19; removed from Assembly 20; restored based on transcription data; almost identical to orf19.6113, orf19.4055, orf19.5370
C1_12110C	0.751442	0.0274398	0.511673	0.1255	0.750629	0.012195	0.956232	0.00651261	orf19.5254	Protein of unknown function; repressed by nitric oxide
CR_08380C	-2.3788	0.687019	1.32131	0.750393	0.921439	0.776134	0.955953	0.841415	orf19.6405	Protein of unknown function; decreased transcription is observed in an azole-resistant strain that overexpresses MDR1
C5_00660C	0.0418201	0.914682	-0.29767	0.317675	-0.532295	0.0725411	0.9558	0.00040682	ERG11	Lanosterol 14-alpha-demethylase; cytochrome P450 family; role in ergosterol biosynthesis; target of azole antifungals; may contribute to drug resistance; azole or flow model biofilm induced; drug treated biofilm induced; hypoxia regulated
C3_07800C	0.684757	0.0128259	0.681732	0.00824915	1.41429	9.98935e-09	0.955575	0.000475504	orf19.6175	Putative 35S rRNA processing protein; Hap43-induced; repressed by prostaglandins; Spider biofilm induced
C5_00310C	0.344557	0.153349	0.0954695	0.723464	1.60427	1.54893e-15	0.955305	1.94582e-05	orf19.962	Protein with a fungal RNA polymerase I subunit RPA14 domain; proposed to play a role in the recruitment of pol I to the promoter; Hap43-induced gene
C4_03440C	0.505432	0.0900285	0.0934515	0.780021	1.68051	2.88916e-11	0.953564	0.000414817	DOT4	Protein similar to ubiquitin C-terminal hydrolase; localizes to cell surface of hyphal cells, but not yeast-form cells; repressed upon high-level peroxide; Hap43p-induced; rat catheter biofilm induced
CR_01870C	-2.0227	0.270317	-3.09485	0.0904396	-1.06107	0.423957	0.953164	0.4239	orf19.2585	Ortholog of Candida albicans WO-1 : CAWG_01548
C2_00180C	0.130341	0.650897	-0.0516995	0.817825	0.442205	0.0254998	0.950323	0.000310448	orf19.2114	Predicted uricase; ortholog of S. pombe SPCC1223.09; Spider biofilm induced
C3_05240C	0.783176	6.72137e-08	0.958838	3.97219e-15	0.2668	0.116617	0.950061	1.98523e-06	RPL8B	Predicted ribosomal protein; regulated upon yeast-hypha switch; repressed upon phagocytosis by murine macrophage; Spider biofilm repressed
C2_10110W	1.33371	7.45812e-19	1.29624	1.59731e-26	0.536709	0.000677125	0.948857	4.06444e-07	CYC1	Cytochrome c; complements defects of S. cerevisiae cyc1 cyc7 double mutant; induced in high iron; alkaline repressed; repressed by nitric oxide; Hap43-dependent repression in low iron; regulated by Sef1, Sfu1
C1_06580W	0.650141	7.50664e-08	0.758233	6.79277e-15	0.108402	0.562877	0.948721	1.14516e-06	RPS23A	Putative ribosomal protein; repressed upon phagocytosis by murine macrophage; Spider biofilm repressed
C6_04320C	-0.0922711	0.915871	-0.472871	0.513631	1.22399	0.0166171	0.948454	0.109859	orf19.1090	Ortholog of C. parapsilosis CDC317 : CPAR2_601110, C. dubliniensis CD36 : Cd36_64660, Candida tenuis NRRL Y-1498 : CANTEDRAFT_119969 and Lodderomyces elongisporus NRLL YB-4239 : LELG_04881
C5_01610W	0.612668	0.106038	0.328791	0.463081	1.55195	6.70562e-07	0.947641	0.0098355	orf19.6297	Ortholog(s) have pseudouridine synthase activity, role in mRNA pseudouridine synthesis, tRNA pseudouridine synthesis and cytosol, nucleus localization
C7_03550C	-1.98737	0.53929	-0.392402	0.887158	2.29652	0.0703416	0.947214	0.696098	orf19.6687	Protein of unknown function; rat catheter biofilm repressed
C4_06210C	1.20818	1.21981e-06	0.95007	7.11684e-05	2.14733	2.37252e-19	0.945848	0.000528891	orf19.2917	Putative GTPase; heterozygous null mutant exhibits resistance to parnafungin in the C. albicans fitness test; Hap43p-induced gene
C3_00060W	-0.979081	0.00144968	-0.375148	0.104321	-3.36075	9.19331e-45	0.94557	6.69878e-06	TLO7	Member of a family of telomere-proximal genes of unknown function; may be spliced in vivo; rat catheter biofilm repressed
C5_04990W	-0.0557834	0.865454	0.22041	0.419757	0.940493	0.000934568	0.945208	3.97488e-05	orf19.3990	Ortholog(s) have DNA-directed 5'-3' RNA polymerase activity, RNA polymerase III activity and role in tRNA transcription from RNA polymerase III promoter, transcription initiation from RNA polymerase III promoter
C3_02470C	0.867966	8.79013e-11	0.902075	6.21162e-18	0.410929	0.0230676	0.943529	9.27633e-08	RPL9B	Ribosomal protein L9; repressed upon phagocytosis by murine macrophages; repressed by nitric oxide; protein levels decrease in stationary phase; Hap43-induced; Spider biofilm repressed
C4_04810C	0.640361	0.00368245	0.358743	0.121393	1.65498	4.38565e-14	0.942638	0.000108179	orf19.3798	Ortholog(s) have tRNA (guanine-N7-)-methyltransferase activity, role in tRNA methylation and nucleolus, tRNA methyltransferase complex localization
C4_03410W	1.41747	6.68079e-12	1.36207	2.18669e-17	0.624558	0.00841905	0.942198	3.85578e-05	orf19.3367	Ortholog(s) have structural constituent of ribosome activity and mitochondrial large ribosomal subunit localization
C4_01500W	0.686762	0.00185745	0.0582302	0.832109	1.77939	3.53652e-22	0.94179	4.26189e-05	orf19.4634	Protein required for thiolation of uridine at wobble position of Gln, Lys, and Glu tRNAs; has a role in urmylation; S. cerevisiae ortholog has a role in invasive and pseudohyphal growth
C2_08050C	-3.05753	3.76075e-11	-3.01594	3.81409e-13	-0.918747	0.0960213	0.937258	0.00193948	SIT1	Transporter of ferrichrome siderophores, not ferrioxamine B; required for human epithelial cell invasion in vitro, not for mouse systemic infection; regulated by iron, Sfu1, Rfg1, Tup1, Hap43; rat catheter and Spider biofilm induced
C2_05450C	0.50424	0.201298	0.514529	0.124934	-0.0680242	0.883617	0.937146	0.00842111	MDJ2	Predicted component of the mitochondrial import motor; involved in protein import into mitochondrial matrix; early-stage flow model biofilm induced
C7_01020C	1.49149	1.75963e-12	1.26091	4.78828e-13	0.586713	0.00525153	0.935827	4.51139e-05	orf19.7012	Ortholog(s) have structural constituent of ribosome activity and mitochondrial small ribosomal subunit localization
C1_06820W	0.197082	0.512702	-0.0841144	0.798863	1.02698	3.69421e-06	0.935235	0.000163524	orf19.6227	Ortholog of C. dubliniensis CD36 : Cd36_06390, C. parapsilosis CDC317 : CPAR2_209040, Candida tenuis NRRL Y-1498 : CANTEDRAFT_114052 and Debaryomyces hansenii CBS767 : DEHA2D14300g
C2_06000W	0.912398	0.000120892	0.515019	0.0196708	1.75497	1.27985e-19	0.935145	7.97132e-05	LAS1	Putative bud formation and morphogenesis protein; mutation confers hypersensitivity to 5-fluorocytosine (5-FC), 5-fluorouracil (5-FU); macrophage-induced; Spider biofilm induced
C3_07390C	1.37308	1.19606e-12	1.35759	2.58056e-23	0.636411	0.000651018	0.933344	3.41955e-05	orf19.6752	Ortholog(s) have structural constituent of ribosome activity and mitochondrial small ribosomal subunit localization
C7_00710W	0.623157	0.000509065	0.813273	1.81548e-11	0.00259921	0.990357	0.932566	1.01304e-06	RPS28B	Putative ribosomal protein S28B
C1_10390C	0.696834	1.01878e-07	0.902236	1.20287e-19	-0.0386138	0.842803	0.931983	9.24412e-06	RPL42	Putative 60S ribosomal subunit protein; colony morphology-related gene regulation by Ssn6; Spider biofilm repressed
C1_05270C	1.08343	1.54837e-08	0.898865	4.12371e-10	0.288017	0.191551	0.931872	4.92922e-06	orf19.439	Ortholog(s) have recombinase activity, single-stranded DNA binding, structural constituent of ribosome activity
C2_01610C	0.715185	1.29618e-07	0.870315	2.21373e-15	-0.0964925	0.577651	0.931311	1.04971e-06	RPS26A	Ribosomal protein; regulated by Nrg1, Tup1; repressed upon phagocytosis by murine macrophage; alternatively spliced intron in 5'-UTR; Spider biofilm repressed
C4_03250C	0.583237	0.216927	0.0554315	0.920127	0.0316683	0.943595	0.930938	0.0164632	RHD2	Predicted ORF in retrotransposon Tca4 with similarity to the Gag region encoding nucleocapsid-like protein; overlaps blocked reading frame orf19.2668.1; yeast-enriched transcript; rat catheter biofilm induced
C4_01100C	3.08086	5.15247e-25	1.17876	0.0042877	2.49112	2.08777e-14	0.930873	0.154231	AGP2	Amino acid permease; hyphal repressed; white-opaque switch regulated; induced in core caspofungin response, during cell wall regeneration, by flucytosine; regulated by Sef1, Sfu1, and Hap43; rat catheter and Spider biofilm induced
C2_03950W	1.52175	7.67121e-21	1.38327	1.65028e-25	0.335189	0.133093	0.930351	1.95308e-05	orf19.828	Putative ribosomal protein, large subunit, mitochondrial precursor; repressed by prostaglandins; Spider biofilm repressed
C1_11000C	0.2464	0.393193	-0.0264985	0.929813	1.97186	3.74126e-29	0.929689	1.7294e-05	orf19.2314	Protein with a role in nucleolar integrity and processing of pre-rRNA; mutation confers hypersensitivity to 5-fluorocytosine (5-FC), 5-fluorouracil (5-FU), and tubercidin (7-deazaadenosine); Hap43-induced; Spider biofilm induced
C5_01050C	1.16708	1.29379e-07	1.12549	9.02395e-09	0.205821	0.564576	0.929465	0.000228379	orf19.1967	Ortholog(s) have structural constituent of ribosome activity and mitochondrial large ribosomal subunit localization
C5_05290C	1.15218	6.82652e-10	1.16003	1.67903e-13	0.42985	0.0271142	0.92941	4.18169e-05	MRP2	Protein similar to S. cerevisiae Mrp2p, which is a component of the small subunit of the mitochondrial ribosome; transposon mutation affects filamentous growth
CR_00480W	1.20854	5.67201e-11	1.295	3.82839e-15	0.447317	0.0355099	0.92765	0.000138468	MRPL6	Putative mitochondrial ribosomal protein
C1_07930C	0.49594	0.115434	0.796003	0.00181526	0.623343	0.0447626	0.927161	0.00515414	ERD1	Putative membrane protein required for the retention of lumenal endoplasmic reticulum proteins; rat catheter biofilm induced
C2_05160C	1.13696	0.00107258	0.814139	0.0176385	2.58481	1.99179e-16	0.927018	0.0113255	orf19.3547	Ortholog(s) have mRNA 3'-UTR binding, translation repressor activity, nucleic acid binding activity and role in negative regulation of translation, ribosomal large subunit biogenesis
C1_02330C	0.895432	3.16673e-07	1.16953	2.86562e-14	0.510773	0.011257	0.926912	3.53168e-05	orf19.3690.2	Ribosomal 60S subunit protein; Spider biofilm repressed
C2_05120C	0.151003	0.892929	0.363371	0.721623	0.0056858	0.995268	0.926859	0.263774	orf19.3543	Dubious open reading frame
C2_07910C	-0.0581401	0.855476	-0.326342	0.176013	0.351029	0.124382	0.926504	0.000445753	orf19.2191.1	Ortholog of C. dubliniensis CD36 : Cd36_11730, C. parapsilosis CDC317 : CPAR2_104195, Candida tenuis NRRL Y-1498 : CANTEDRAFT_109454 and Debaryomyces hansenii CBS767 : DEHA2C10076g
C4_03960W	-1.43985	2.88891e-07	-2.54744	3.9388e-23	-0.937593	0.00641798	0.926192	0.00111493	orf19.787.1	Protein of unknown function; ORF added to Assembly 21 based on comparative genome analysis; protein detected by mass spec in stationary phase cultures
CR_01650W	0.643114	0.00214772	0.868498	4.55053e-09	1.26455	3.71276e-14	0.926132	3.53813e-06	URA5	Putative orotate phosphoribosyltransferase; protein abundance is affected by URA3 expression in the CAI-4 strain background; flucytosine induced; protein level decreased in stationary phase cultures
C2_03880C	0.204761	0.843233	0.13611	0.885698	-0.112005	0.902416	0.926112	0.249448	orf19.836.1	Ortholog(s) have role in mRNA splicing, via spliceosome and U1 snRNP, U2 snRNP, U2-type prespliceosome, U4/U6 x U5 tri-snRNP complex, U5 snRNP, cytosol, post-mRNA release spliceosomal complex localization
C4_06850C	-0.159837	0.49839	-0.00386037	0.987251	0.470267	0.0213192	0.925953	4.04081e-06	orf19.3124	Ortholog(s) have mRNA binding, metalloaminopeptidase activity and role in negative regulation of gene expression, protein initiator methionine removal involved in protein maturation
C2_07030C	1.15965	4.04739e-12	1.13857	8.37692e-12	0.246378	0.260719	0.925889	2.37558e-06	orf19.2259	Ortholog(s) have structural constituent of ribosome activity and mitochondrial large ribosomal subunit localization
C1_11880W	0.889185	2.75586e-05	0.74619	2.80737e-05	0.340761	0.179488	0.925355	3.49944e-05	orf19.5279	Ortholog(s) have structural constituent of ribosome activity and mitochondrial large ribosomal subunit localization
C4_04390W	0.696967	0.000117055	0.771102	1.52417e-06	0.127046	0.585301	0.92257	4.46623e-05	orf19.1409.1	Ribosomal 60S subunit protein L22B; Spider biofilm repressed
C1_00560W	0.339267	0.187258	0.356461	0.0810023	1.46915	6.80368e-18	0.92125	0.000622918	CNS1	Putative co-chaperone; Hap43p-induced gene; mutation confers hypersensitivity to radicicol
C5_02490C	1.20586	1.08003e-08	1.10048	9.73084e-09	0.908112	2.26731e-05	0.920269	3.02024e-05	TIF5	Putative translation initiation factor; repressed upon phagocytosis by murine macrophage; Spider biofilm repressed
C1_08290C	0.580728	0.0603919	0.209096	0.549822	2.04866	6.06162e-14	0.919859	0.00399883	DIP2	Putative small ribonucleoprotein complex; Tn mutation affects filamentous growth; physically interacts with TAP-tagged Nop1; heterozygous null mutant exhibits resistance to parnafungin; Hap43-induced gene; Spider biofilm induced
C1_07030C	0.108034	0.833125	-1.80483	1.40335e-11	-1.76246	1.6978e-10	0.919073	0.00331348	RBT4	Pry family protein; required for virulence in mouse systemic/rabbit corneal infections; not filamentation; mRNA binds She3, is localized to hyphal tips; Hap43-induced; in both yeast and hyphal culture supernatants; Spider biofilm induced
C4_04590W	-0.839075	0.00156938	-1.16827	3.3501e-06	-2.03197	4.23192e-09	0.918688	0.000654034	SCS7	Putative ceramide hydroxylase; regulated by Nrg1; induced in high iron; fluconazole-induced; Hap43-repressed; Spider biofilm induced
C7_00960W	0.559678	2.40323e-05	0.786529	1.68772e-13	-0.0841728	0.607468	0.91857	5.92335e-08	RPS18	Predicted ribosomal protein; repressed upon phagocytosis by murine macrophage; repressed by nitric oxide; Hap43-induced; Spider biofilm repressed
C1_10200C	0.525253	0.00968843	0.324243	0.0818943	1.03574	9.757e-10	0.918451	9.9567e-06	orf19.4889	Predicted MFS family membrane transporter, member of the drug:proton antiporter (12 spanner) (DHA1) family; Spider biofilm induced
C7_01250W	0.892941	5.42863e-07	0.938491	2.2363e-09	0.527144	0.00639726	0.917037	3.43146e-06	ASC1	40S ribosomal subunit similar to G-beta subunits; glucose or N starvation induced filamentation; required for virulence in mice; snoRNA snR24 encoded in ASC1 intron; repressed in stationary phase; GlcNAc-induced; Spider biofilm repressed
C6_03210C	0.61073	0.0515991	0.661896	0.0131135	1.8895	1.18288e-14	0.917029	0.00156192	orf19.5608	RNA polymerase III subunit; Spider biofilm induced
C4_06580W	-0.50844	0.00718564	-0.138775	0.412561	-2.41342	1.76722e-41	0.916957	3.46762e-07	CBF1	Transcription factor; binds ribosomal protein gene promoters and rDNA locus with Tbf1; regulates sulfur starvation-response, respiratory, glycolytic genes; does not bind to centromeres as does S. cerevisiae Cbf1; Spider biofilm repressed
C3_06140W	-1.04082	7.67767e-05	-1.59065	6.8687e-09	0.165326	0.547135	0.916821	0.000732185	orf19.7396	Protein of unknown function; Spider biofilm induced; Hap43-repressed
CR_00310C	-0.192157	0.350974	-0.00193924	0.990981	-0.920079	1.2022e-05	0.9163	2.15318e-06	orf19.7502	Protein of unknown function; Hap43-induced gene; upregulated in a cyr1 null mutant; Spider biofilm induced
C1_03030W	0.716724	2.53979e-09	0.887274	1.76596e-18	0.127936	0.456303	0.916127	2.33437e-09	RPS16A	Putative 40S ribosomal subunit; macrophage/pseudohyphal-induced after 16 h; Spider biofilm repressed
CR_04110W	0.931262	0.00347642	0.375149	0.32939	2.90799	2.01588e-26	0.915684	0.0077807	orf19.494	Putative RNA-binding protein; role in assembly of box H/ACA snoRNPs and thus pre-rRNA processing; Spider biofilm induced
C6_01630W	0.67871	0.0058899	0.630533	0.0001236	0.719331	9.69414e-05	0.915406	5.11414e-06	TIF3	Putative translation initiation factor; genes encoding ribosomal subunits, translation factors, and tRNA synthetases are downregulated upon phagocytosis by murine macrophage
C6_02070C	0.771888	8.74838e-08	0.950953	7.91556e-17	0.126062	0.485586	0.915014	3.47271e-06	RPL23A	Ribosomal protein; downregulated upon phagocytosis by murine macrophage; Hap43-induced; sumoylation target; Spider biofilm repressed
C1_00640C	1.07156	3.23897e-08	0.992981	8.35565e-10	1.4232	1.63323e-13	0.911971	1.43995e-05	RPO41	Putative mitochondrial RNA polymerase; repressed in core stress response; Spider biofilm induced
CR_03030C	0.663503	5.93953e-06	0.639498	1.95672e-09	0.128929	0.533032	0.9113	5.0132e-06	RPL28	Putative ribosomal protein; Plc1-regulated; downregulated upon phagocytosis by murine macrophage; Spider biofilm repressed
CR_08490W	0.996328	2.14753e-05	0.939086	3.24342e-05	2.18142	1.63856e-19	0.911194	0.000486114	TSR1	Component of 20S pre-rRNA processing unit; repressed by prostaglandins
C5_03540C	0.674273	2.26348e-07	0.859224	3.18273e-14	0.110441	0.563248	0.910834	5.59318e-07	RPS25B	Ribosomal protein; macrophage/pseudohyphal-induced after 16 h; repressed upon phagocytosis by murine macrophage; transcript positively regulated by Tbf1; 5'-UTR intron; Hap43-induced; Spider biofilm repressed
CR_09850C	0.0183799	0.994514	0.112293	0.957392	0.112014	0.946672	0.910038	0.61063	FGR46	Protein lacking an ortholog in S. cerevisiae; transposon mutation affects filamentous growth
C6_03390W	0.370715	0.102354	0.447374	0.0247775	0.132618	0.576513	0.907817	3.40852e-05	orf19.5628	Mitochondrial dicarboxylate transporter; possibly an essential gene, disruptants not obtained by UAU1 method
C1_12390C	0.715767	3.18061e-05	0.870917	2.63534e-10	-0.002668	0.990347	0.907598	5.9629e-06	RPL27A	Ribosomal protein L27; Spider biofilm repressed
C3_04960W	0.713169	3.39486e-05	0.991458	5.22685e-13	0.170129	0.406348	0.906395	2.56221e-06	RPL35	Ribosomal protein; downregulation correlates with clinical development of fluconazole resistance; colony morphology-related gene regulation by Ssn6; Hap43-induced; Spider biofilm repressed
C5_02890W	1.36732	1.54626e-08	1.7057	7.46988e-14	0.132284	0.664678	0.905695	0.00205784	YNK1	Nucleoside diphosphate kinase (NDP kinase); homo-hexameric; soluble protein in hyphae; flucytosine induced; biofilm induced; macrophage-induced protein; stationary phase enriched protein; Spider biofilm repressed
C5_01700W	1.71558	4.20109e-13	1.51333	5.83031e-26	0.556283	0.00345735	0.905632	1.1868e-05	orf19.3205	Mitochondrial ribosomal protein of the large subunit; rat catheter biofilm induced
C7_03880C	0.918463	0.000138607	0.607367	0.0421582	1.55457	2.03916e-13	0.904895	0.000886485	orf19.7194	Protein required for virulence in reconstituted human epithelium (RHE) model of ex vivo infection; decreased transcription is observed upon fluphenazine treatment; induced upon adherence to polystyrene
C1_08400C	3.30444	6.19835e-48	2.88334	2.06058e-62	2.58002	1.10448e-40	0.904111	0.00170986	GCV2	Glycine decarboxylase P subunit; protein of glycine catabolism; repressed by Efg1; Hog1-induced; induced by Rim101 at acid pH; transcript induced in elevated CO2; stationary phase enriched protein
C3_07750W	0.70415	0.000177048	0.485213	0.00512973	1.84504	3.92755e-26	0.903918	3.43511e-05	UTP9	Small-subunit processome protein; Ssr1-induced; repressed by prostaglandins; physically interacts with TAP-tagged Nop1
C3_05380W	0.586698	0.128739	-0.107223	0.824517	1.89693	2.4269e-09	0.90334	0.0129509	orf19.6976	Predicted MFS membrane transporter; member of the proton coupled folate transporter/heme carrier protein family; virulence-group-correlated expression; Spider biofilm induced
C2_01030W	1.17236	1.89308e-11	1.10181	1.03975e-14	0.402825	0.0461664	0.902209	4.77494e-06	orf19.2019	Ortholog(s) have structural constituent of ribosome activity, role in mitochondrial translation and mitochondrial large ribosomal subunit localization
C4_01050C	0.81431	9.56698e-10	0.89754	9.03146e-18	0.411293	0.0362677	0.900899	2.61585e-05	RPL40B	Protein with similarity to the ribosomal protein portion of S. cerevisiae Rpl40Bp; colony morphology-related gene regulation by Ssn6; positively regulated by Tbf1; Spider biofilm repressed
C3_04560W	0.738093	0.00347642	0.407282	0.0802628	1.74877	3.22679e-15	0.900459	0.000615821	MAK21	Putative 66S pre-ribosomal particle subunit; mutation confers hypersensitivity to tubercidin (7-deazaadenosine)
C1_09490C	0.93945	3.04831e-07	0.689351	4.84799e-05	1.09948	6.2239e-09	0.899292	1.7675e-05	GUA1	Putative GMP synthase, involved in the final step of guanine biosynthesis; soluble protein in hyphae; flucytosine induced; macrophage-downregulated protein abundance; protein level decreases in stationary phase cultures
C3_06420C	0.418388	0.256243	-0.496929	0.196515	1.0001	0.00162498	0.898024	0.00800224	orf19.7427	Ortholog(s) have Golgi apparatus, fungal-type vacuole membrane localization
C5_04590C	0.998156	3.31554e-08	1.24741	4.58505e-15	0.324906	0.152668	0.897737	0.000127122	RPL43A	Putative ribosomal protein, large subunit; repressed by human whole blood or PMNs; colony morphology-related gene regulation by Ssn6; Spider biofilm repressed
C6_02770W	0.601493	0.0308149	0.326259	0.212875	1.66055	8.16341e-13	0.897189	0.000365532	MRT4	Putative mRNA turnover protein; Hap43-induced; mutation confers hypersensitivity to tubercidin (7-deazaadenosine); rat catheter biofilm induced
C4_06530C	0.511615	0.124647	-0.682468	0.110115	3.41541	5.30817e-64	0.89695	0.025425	XUT1	Putative high-affinity, high-capacity xanthine-uric acid/H+ symporter; similar to A. nidulans UapA; member of the Nucleobase-Ascorbate Transporter/Nucleobase-Cation Symporter (NAT/NCS2) family; rat catheter biofilm induced
C1_10440W	0.474052	0.19196	-0.0786426	0.842237	1.45781	2.77808e-08	0.896031	0.00468554	orf19.985	Ortholog(s) have cell periphery, endoplasmic reticulum, ribosome localization
CR_09740W	0.773027	0.00513479	0.602675	0.0255666	2.17787	1.36097e-19	0.895241	0.00180251	orf19.7546	Protein involved in rRNA processing; required for maturation of the 35S primary transcript of pre-rRNA and for cleavage leading to mature 18S rRNA; Spider biofilm induced
C4_05010W	0.355881	0.297044	0.251405	0.445799	1.5101	2.1319e-08	0.894664	0.00523235	orf19.3778	Protein with a predicted role in ribosome biogenesis; mutation confers hypersensitivity to 5-fluorocytosine (5-FC), 5-fluorouracil (5-FU); repressed in core stress response; repressed by prostaglandins; Hap43-induced
C4_05460C	0.179404	0.330104	0.110412	0.584164	0.221114	0.255677	0.892566	1.05451e-06	OFD1	Putative prolyl hydroxylase family member; regulates Ume6p stability in response to oxygen; inhibited by hypoxia; repressed by prostaglandins; Spider biofilm induced
C2_08040C	0.882872	1.47202e-11	1.05386	1.78532e-24	0.180492	0.305898	0.890878	2.74004e-07	RPS10	Ribosomal protein S10; downregulated in the presence of human whole blood or PMNs; Spider biofilm repressed
CR_06160C	0.616622	0.0368549	0.0349719	0.935527	0.0697381	0.839473	0.890566	0.00898842	DAD3	Subunit of the Dam1 (DASH) complex, which acts in chromosome segregation by coupling kinetochores to spindle microtubules
C5_00820W	1.4684	1.26617e-15	1.34235	4.54798e-20	0.371919	0.0791924	0.889624	6.1933e-06	orf19.585	Ortholog(s) have structural constituent of ribosome activity and mitochondrial large ribosomal subunit localization
C1_11420W	0.701633	0.0223716	0.408643	0.155467	1.88683	6.30998e-14	0.889074	0.00160891	KRR1	Putative nucleolar protein; repressed benomyl treatment or in an azole-resistant strain that overexpresses MDR1; F-12/CO2 early biofilm induced
CR_00860C	0.673335	7.5006e-07	0.822377	1.62761e-16	0.239021	0.104831	0.886014	1.7199e-07	TMA19	Cell wall protein, ortholog of S. cerevisiae Tma19p (Ykl065cp)
C6_03760C	2.0594	1.58825e-42	1.60512	8.52794e-40	0.315473	0.0577843	0.885596	5.9629e-06	SHM2	Cytoplasmic serine hydroxymethyltransferase; complements glycine auxotrophy of S. cerevisiae shm1 shm2 gly1-1 mutant; antigenic; farnesol-upregulated in biofilm; stationary-phase enriched protein; rat catheter and Spider biofilm repressed
C4_06840W	0.110507	0.81246	0.202682	0.526027	0.372943	0.172652	0.885336	0.00185448	orf19.3125	Ortholog(s) have cytosol, nucleus localization
C3_00250C	1.52198	7.7626e-18	1.39695	2.82212e-21	0.300989	0.155019	0.885063	4.98841e-05	TIM44	Protein involved in transport across membranes; Spider biofilm repressed
CR_06810W	1.1455	6.76055e-07	0.786421	0.000382749	-2.25796	2.3989e-23	0.88442	0.00542136	HHT2	Putative histone H3; farnesol regulated; Hap43-induced; rat catheter and Spider biofilm repressed
C5_02550C	0.710969	0.0394808	0.558221	0.0879129	1.93988	1.46518e-11	0.882179	0.00725484	UTP13	Putative U3 snoRNA-associated protein; Hap43-induced; repressed in core stress response; physically interacts with TAP-tagged Nop1
C2_00690W	-0.623965	0.112983	-0.757556	0.0390291	1.21714	1.97677e-06	0.880495	0.00750988	orf19.2059	Protein with homology to magnesium-dependent endonucleases and phosphatases; regulated by Sef1, Sfu1, and Hap43; Spider biofilm induced
C1_00800C	0.581028	0.0157899	0.290542	0.187838	0.71495	0.0152914	0.879379	0.00226912	ERG2	C-8 sterol isomerase; enzyme of ergosterol biosynthesis; converts fecosterol to episterol; mutant is hypersensitive to multiple drugs; ketoconazole-induced; flow model and Spider biofilm repressed
C7_01880C	0.525648	0.497394	0.17397	0.836364	0.704248	0.296425	0.879296	0.203831	orf19.6532	Ortholog(s) have FAD transmembrane transporter activity, role in FAD transport and mitochondrion localization
C3_02010C	-0.000957748	0.999524	-0.232319	0.867062	0.36609	0.744264	0.877947	0.481524	orf19.1647	Ortholog(s) have role in ascospore wall assembly
CR_01440C	-3.5509	1.90186e-41	-4.49089	8.66476e-86	-6.27174	8.18049e-15	0.87734	0.000246959	orf19.2529.1	Protein of unknown function; Spider biofilm repressed
C3_07160W	2.30031	1.26913e-13	2.81604	4.61849e-24	3.39986	1.19881e-26	0.87579	0.050024	PGA32	Putative GPI-anchored adhesin-like protein; induced in high iron; Spider biofilm induced
CR_10040W	-0.147119	0.773795	-0.429503	0.336115	-1.22945	0.00105075	0.875463	0.0223233	orf19.7580	Ortholog of C. dubliniensis CD36 : Cd36_35095, C. parapsilosis CDC317 : CPAR2_200710, Candida tenuis NRRL Y-1498 : CANTEDRAFT_112338 and Debaryomyces hansenii CBS767 : DEHA2G06094g
C1_13150W	-0.718834	0.608169	-1.2263	0.309195	-3.78671	0.00911466	0.875152	0.405452	orf19.4942	Ortholog of Candida albicans WO-1 : CAWG_00134
C4_01520C	0.646066	4.17364e-07	0.789524	2.59938e-14	0.150655	0.384873	0.874019	1.58894e-06	RPL20B	Ribosomal protein L20; repressed upon phagocytosis by murine macrophage; alternatively spliced intron in 5' UTR; Hap43-induced; Spider biofilm repressed
C5_03110C	0.181033	0.578168	0.36837	0.138918	0.928676	6.40686e-05	0.874014	0.00118584	orf19.4340.1	Ortholog(s) have role in mRNA splicing, via spliceosome and U1 snRNP, U2 snRNP, U4/U6 x U5 tri-snRNP complex, U5 snRNP, cytosol, post-mRNA release spliceosomal complex localization
C1_10970W	0.694267	0.00924465	0.525426	0.032015	1.84469	3.85837e-15	0.873215	0.00188383	orf19.2319	Putative nucleolar protein with a predicted role in pre-rRNA processing; Hap43-induced gene; repressed in core stress response
C1_08460C	-1.32584	8.08677e-05	-1.18186	0.00050525	-1.49949	1.00423e-05	0.87244	0.0149952	UPC2	Zn2-Cys6 transcript factor; regulator of ergosterol biosynthetic genes and sterol uptake; binds ERG2 promoter; induced by ergosterol depletion, by azoles, anaerobicity; macrophage/pseudohyphal-repressed; flow model biofilm induced
C6_00720C	0.208869	0.202013	-0.114618	0.484355	-1.21047	9.30213e-10	0.872353	5.99487e-06	COX15	Cytochrome oxidase assembly protein; transcript regulated by Nrg1 and Tup1; alkaline repressed; Hap43-repressed; early-stage flow model biofilm induced; Spider biofilm repressed
C4_07180W	0.56913	3.00349e-05	0.730724	6.24027e-11	0.0155334	0.947115	0.872269	1.31813e-06	UBI3	Fusion of ubiquitin with the S34 protein of the small ribosomal subunit; mRNA decreases upon heat shock, appears to be degraded; functional homolog of S. cerevisiae RPS31; Hap43-induced; Spider biofilm repressed
C2_03830W	0.375257	0.0724496	0.211733	0.266245	1.19448	4.69596e-12	0.869443	3.97488e-05	orf19.839	Putative endoribonuclease; induced by nitric oxide independent of Yhb1p; mutation confers hypersensitivity to aureobasidin A
C6_03860C	0.533938	0.576217	-0.265857	0.801045	1.5476	0.0163948	0.869428	0.32949	PGA61	Putative GPI-anchored protein
C2_02540W	0.733813	0.020426	0.704894	0.016741	1.7569	4.48644e-10	0.868591	0.00765741	orf19.1578	Ortholog of S. cereviaie Rrp5, an RNA binding protein involved in synthesis of 18S and 5.8S rRNAs; Hap43-induced gene
C7_01450C	1.16887	1.89271e-10	1.02365	1.18193e-16	1.04524	3.0898e-12	0.868003	7.79827e-07	PRT1	Putative translation initiation factor eIF3; mutation confers hypersensitivity to roridin A, verrucarin A; genes encoding ribosomal subunits, translation factors, tRNA synthetases are downregulated upon phagocytosis by murine macrophages
C2_07420W	-0.567273	0.00384398	-0.401291	0.00679317	-1.07865	2.5785e-07	0.865786	1.55682e-05	orf19.1889	Putative phosphoglycerate mutase family protein; stationary phase enriched protein; early-stage flow model biofilm induced; Spider biofilm repressed
C1_08760W	-0.515107	0.154024	-0.725201	0.00561615	-0.155627	0.572541	0.864449	0.000762679	orf19.4734	Protein of unknown function; Hap43-repressed
C1_09460W	0.724515	4.39163e-06	0.93881	5.71883e-13	0.519379	0.00156089	0.864148	2.11951e-06	ERG12	Ortholog(s) have mevalonate kinase activity and role in ergosterol biosynthetic process, farnesyl diphosphate biosynthetic process, mevalonate pathway, isopentenyl diphosphate biosynthetic process, mevalonate pathway
CR_01780W	0.624261	0.0115558	0.225098	0.37395	1.59636	4.42557e-13	0.864116	0.000507648	orf19.2575	Putative S-adenosylmethionine-dependent methyltransferase; Hap43p-induced gene
C1_08350C	0.727876	0.00110992	0.999905	2.15691e-12	-4.9884	9.38452e-62	0.862927	4.62027e-05	orf19.5114.1	Ortholog of C. dubliniensis CD36 : Cd36_02630, C. parapsilosis CDC317 : CPAR2_206910, Candida tenuis NRRL Y-1498 : cten_CGOB_00051 and Pichia stipitis Pignal : psti_CGOB_00173
C3_01490W	1.01478	1.75388e-12	1.24176	7.00291e-23	0.418639	0.0205541	0.862867	6.16218e-06	RPS7A	Ribosomal protein S7; genes encoding cytoplasmic ribosomal subunits, translation factors, and tRNA synthetases are downregulated upon phagocytosis by murine macrophage; Spider biofilm repressed
C1_07710C	1.69244	1.2079e-18	1.23736	1.65806e-22	0.559804	0.000629447	0.861737	2.31694e-06	ADE4	Putative phosphoribosylpyrophosphate amidotransferase; flucytosine induced
C5_05090W	0.634074	0.0249258	0.629851	0.0131282	0.490989	0.0606484	0.861562	0.00285546	orf19.4001	Ortholog(s) have role in protein insertion into mitochondrial membrane from inner side and extrinsic component of mitochondrial inner membrane, mitochondrial matrix localization
C1_01580W	1.30407	4.95284e-16	1.3664	5.31721e-24	0.303255	0.138718	0.860986	1.75336e-05	orf19.3348	Ortholog(s) have structural constituent of ribosome activity and fungal-type vacuole, mitochondrial large ribosomal subunit localization
C3_06740W	0.923607	0.0028042	0.913604	0.000714985	1.64273	5.17465e-11	0.859492	0.003795	orf19.6829	Protein with a predicted mitochondrial ATPase expression domain; possibly an essential gene, disruptants not obtained by UAU1 method
C7_01490W	-0.101188	0.696837	-0.118819	0.608353	0.333824	0.133402	0.859409	0.000124319	orf19.6580	Protein of unknown function; Spider biofilm induced
C6_00550W	1.3834	6.89935e-13	1.38498	2.33405e-15	0.785939	7.3184e-05	0.855978	6.61113e-05	orf19.4204	Ortholog(s) have structural constituent of ribosome activity and mitochondrial small ribosomal subunit localization
C1_08810C	1.01266	0.000356217	0.253145	0.393126	1.52559	7.24641e-10	0.855842	0.00186503	MSS116	Putative DEAD-box protein; required for efficient splicing of mitochondrial Group I and II introns; Hap43-induced; rat catheter biofilm induced
C4_05330C	0.789719	0.00118083	0.497571	0.0198252	2.08667	4.35759e-23	0.855665	0.000610338	orf19.1791	Putative protein with a predicted role in 60S ribosomal subunit biogenesis; Hap43p-induced gene; ortholog of S. cerevisiae MAK11
C2_00170C	0.502108	0.0470784	0.893754	2.19211e-05	0.601265	0.0112794	0.855103	0.000646926	orf19.2115	Putative molybdopterin-converting factor; fungal-specific (no human or murine homolog)
C5_02190C	1.31948	3.87446e-10	1.58553	3.87778e-40	-0.269894	0.1735	0.855031	0.000572031	orf19.4225.1	Ortholog(s) have oxoglutarate dehydrogenase (succinyl-transferring) activity, structural constituent of ribosome activity and role in 2-oxoglutarate metabolic process, tricarboxylic acid cycle
C4_01200C	1.54957	7.34274e-07	2.08092	5.08818e-15	1.33939	1.46728e-05	0.854302	0.00984687	AAT22	Aspartate aminotransferase; nitrogen metabolism; similar but not orthologous to S. cerevisiae Aat2; clade-associated gene expression; protein levels decrease in stationary phase yeast; mutant is viable; flow model biofilm repressed
C3_00600W	-0.828398	0.442263	-0.948237	0.320405	-0.602323	0.489163	0.85336	0.299545	IFF11	Secreted protein required for normal cell wall structure and for virulence; member of the IFF family; Hap43p-repressed gene
C2_07290W	0.139823	0.525629	0.291435	0.0787163	0.407041	0.037292	0.853084	2.71881e-05	orf19.2286	Putative deoxyhypusine hydroxylase; ketoconazole-induced; protein level decreases in stationary phase cultures; required for biofilm formation; Spider biofilm repressed
C1_07790C	0.576847	0.0894942	0.254747	0.460387	1.97719	2.0162e-15	0.852098	0.00760206	orf19.5049	Putative U3-containing 90S preribosome processome complex subunit; Hap43-induced gene; rat catheter and Spider biofilm induced; F-12/CO2 early biofilm induced
C1_06050C	1.02568	3.76173e-08	1.08859	7.30388e-15	-0.61709	0.000280939	0.851977	0.000636782	orf19.2439.1	Ortholog(s) have ubiquinol-cytochrome-c reductase activity, role in aerobic respiration, mitochondrial electron transport, ubiquinol to cytochrome c and mitochondrial respiratory chain complex III localization
CR_00800C	0.484248	0.182885	0.318713	0.397626	1.7463	1.90191e-08	0.850901	0.0180021	PWP2	Putative 90S pre-ribosomal component; repressed in core stress response; repressed by prostaglandins; physically interacts with TAP-tagged Nop1; Hap43-induced
C1_05540C	-1.4474	4.35179e-12	-1.93882	1.84406e-30	-1.09352	8.79293e-10	0.850738	2.61585e-05	orf19.411	Protein similar to GTPase regulators; induced in low iron; transcript activated by Mnl1 under weak acid stress; Hap43-, Sfu1- and Sef1-regulated; flow model biofilm induced, Spider biofilm induced
CR_04100C	0.887656	4.65096e-13	1.06527	1.93569e-28	0.0353326	0.861549	0.850371	1.7567e-06	RPL15A	Putative ribosomal protein; repressed upon phagocytosis by murine macrophage; positively regulated by Tbf1; Spider biofilm repressed
C2_01740C	1.37501	1.89308e-11	1.16998	3.53e-14	0.163267	0.479002	0.849061	6.54831e-05	orf19.1485	Mitochondrial ribosomal protein of the large subunit; rat catheter biofilm induced
C6_03730C	1.56685	2.36304e-20	1.41446	5.51475e-23	0.787538	6.04328e-05	0.848749	4.57018e-05	orf19.5747	Ortholog(s) have structural constituent of ribosome activity and mitochondrial small ribosomal subunit localization
C4_06660W	-0.0587951	0.885517	-0.559997	0.0294353	-0.623786	0.0197945	0.847574	0.000829272	orf19.2866	Has domain(s) with predicted DNA binding, nucleic acid binding activity
CR_07270C	2.20636	1.29028e-18	1.91695	1.41285e-21	3.4541	2.93866e-71	0.847388	0.0121082	HGT16	Putative glucose transporter of the major facilitator superfamily; the C. albicans glucose transporter family comprises 20 members; 12 probable membrane-spanning segments; gene has intron; expressed in rich medium with 2% glucose
C1_08870C	0.75715	0.00212358	0.380378	0.0904578	1.94705	1.71169e-21	0.847364	0.00117586	JIP5	Ortholog of S. cerevisiae Jip5; predicted role in biogenesis of the large ribosomal subunit; repressed in core stress response; Hap43-induced gene
C4_00510C	0.767495	0.0183082	0.608684	0.045484	1.67182	6.60662e-10	0.846675	0.00800224	RLP24	Putative ribosomal protein; Hap43-induced; essential gene; heterozygous mutation confers hypersensitivity to 5-fluorocytosine (5-FC), 5-fluorouracil (5-FU), and tubercidin (7-deazaadenosine); Spider biofilm induced
CR_09050C	1.016	0.000873364	0.943915	0.00329539	-0.909816	0.0146325	0.846344	0.0123383	orf19.7301	Has domain(s) with predicted DNA binding, nucleic acid binding activity
C1_01600W	1.27929	1.26323e-11	1.28672	7.85604e-24	0.408639	0.02725	0.84634	2.13284e-05	MRP20	Component of mitochondrial ribosome; decreased expression in hyphae compared to yeast-form cells
C2_05100C	1.02335	8.33592e-06	0.827077	7.1568e-05	1.43094	1.49914e-10	0.845989	0.000420242	ERF1	Putative translation release factor 1, which interacts with stop codons and promotes release of nascent peptides from ribosomes; Hap43p-induced gene
C3_06050C	1.58992	2.51478e-17	1.47475	6.3958e-22	0.849835	0.000260086	0.844425	0.000246959	orf19.7386	Ortholog(s) have ribosome binding activity
C1_02360C	0.0855084	0.964642	-0.725041	0.612708	2.27412	0.00576498	0.844112	0.456208	PGA5	Putative GPI-anchored beta-1,3-glucanosyltransferase with similarity to the A. fumigatus GEL family; fungal-specific (no human or murine homolog)
C7_00570W	0.543329	0.0600018	0.518797	0.0583431	1.82136	1.82148e-12	0.8441	0.00718699	RPA135	Putative RNA polymerase I subunit A135; repressed by prostaglandins
C3_00010C	-1.5344	0.0375472	-0.426951	0.549053	-2.54933	0.000236952	0.843719	0.215936	orf19.5474	Protein of unknown function; induced by Mnl1 under weak acid stress; transcript detected on high-resolution tiling arrays; Spider biofilm repressed
C3_02110W	0.724786	2.62478e-07	0.871932	3.18574e-15	0.167665	0.370228	0.841876	4.14607e-06	RPL12	Ribosomal protein L12, 60S ribosomal subunit; downregulated by human whole blood or polymorphonuclear cells; genes encoding cytoplasmic ribosomal subunits are downregulated upon phagocytosis by macrophage; Tbf1p-activated; Hap43p-induced
C1_02400C	0.472512	0.153687	-0.167802	0.621368	0.815178	0.00756936	0.841722	0.00303835	MNN11	Ortholog(s) have alpha-1,6-mannosyltransferase activity, role in cell wall mannoprotein biosynthetic process, protein N-linked glycosylation and alpha-1,6-mannosyltransferase complex, endoplasmic reticulum localization
C3_00360W	-0.294287	0.38556	-0.378604	0.0713739	0.252087	0.46126	0.841516	0.000197622	orf19.5431	Protein of unknown function; Hap43-repressed; Spider biofilm induced
C4_02830C	0.699874	0.00536276	0.36224	0.154496	2.0512	8.80159e-20	0.841366	0.00188097	HCA4	Putative role in regulation of cell wall biogenesis; Hap43p-induced gene; possibly an essential gene, disruptants not obtained by UAU1 method; flow model and rat catheter biofilm induced
C4_04720W	2.07008	4.27085e-35	1.51382	1.56234e-23	0.620248	0.00131802	0.840106	0.000247462	orf19.3810	Ortholog(s) have methylenetetrahydrofolate dehydrogenase (NAD+) activity, role in folic acid-containing compound biosynthetic process, one-carbon metabolic process, purine nucleobase biosynthetic process and cytosol, nucleus localization
C2_10360C	1.2319	4.3842e-09	0.686801	0.000733757	0.844849	5.59085e-05	0.839868	0.000236968	HEM3	Hydroxymethylbilane synthase; converts 4-porphobilinogen to hydroxymethylbilane in heme biosynthesis; induced in high iron, CO2; alkaline repressed; regulated by Sef1, Sfu1, and Hap43; rat catheter and Spider biofilm induced
C1_02890C	1.15815	8.8442e-08	0.946775	2.99827e-06	2.17291	3.53647e-31	0.839682	0.00825267	orf19.2978	Protein of unknown function; Hap43-repressed gene
CR_04810W	0.792635	1.93085e-08	0.894225	5.42403e-15	0.240997	0.181658	0.838659	1.79897e-06	RPS3	Ribosomal protein S3; Hog1, Hap43-induced; grepressed upon phagocytosis by murine macrophage; present in exponential and stationary phase cells; Spider biofilm repressed
C4_03500C	-7.18552	1.65054e-06	-3.78738	0.000779603	-7.3547	2.99031e-07	0.838571	0.235747	orf19.3378	Protein of unknown function; regulated by Tsa1, Tsa1B in minimal media at 37 degrees C
C1_10620W	0.913851	5.41979e-05	0.853106	7.33381e-06	1.12448	1.29905e-07	0.838269	0.000232685	orf19.1833	Ortholog(s) have mRNA binding, pseudouridine synthase activity
C1_05830W	2.31841	1.73702e-05	2.66561	4.00771e-10	-1.43969	0.172827	0.83752	0.303669	orf19.2468	Ortholog(s) have trans-aconitate 3-methyltransferase activity and cytosol, nucleus localization
C4_04480C	0.522099	0.0148456	0.337333	0.04423	-0.125936	0.582875	0.837466	0.000166381	EFB1	Translation elongation factor EF-1 beta; repressed by human whole blood or PMNs; macrophage/pseudohyphal-induced; antigenic in mouse; farnesol-downregulated; snoRNA snR18 is encoded within the EFB1 intron; Spider biofilm repressed
C3_02500W	0.583195	0.00205974	0.891407	5.73045e-09	-0.0728827	0.760935	0.83632	0.000140986	PAM17	Predicted component of the presequence translocase-associated import motor (PAM complex) involved in protein import into mitochondrial matrix
C2_10730W	-0.0559779	0.934591	-0.609426	0.278851	0.565083	0.212315	0.836275	0.153174	orf19.5353	Ortholog of C. parapsilosis CDC317 : CPAR2_407790, C. dubliniensis CD36 : Cd36_24630, Candida orthopsilosis Co 90-125 : CORT_0C07130 and Spathaspora passalidarum NRRL Y-27907 : SPAPADRAFT_149801
C1_05500W	1.16832	0.000148343	0.573185	0.0658129	2.09296	1.38936e-16	0.836017	0.00588427	RSM22	Predicted mitochondrial small ribosomal subunit; rat catheter and Spider biofilm induced
C1_05620C	-0.413309	0.687454	-0.200705	0.841916	-0.590932	0.499862	0.835636	0.295713	STE3	Protein similar to S. cerevisiae Ste3p, the receptor for a-factor mating pheromone; alpha mating-type-specific transcription
C2_10560C	-0.177166	0.847048	0.175576	0.554233	-0.7443	0.0152748	0.83526	0.00160816	ZSF1	Ortholog od S. cerevisiae Tis11, a mRNA-binding protein; transcription regulated by yeast-hyphal switch; flow model biofilm induced; Spider biofilm repressed
C6_00200C	1.07056	1.7787e-08	1.05597	9.30602e-14	-0.346438	0.0702913	0.834634	0.000122664	orf19.1179	Protein of unknown function; induced in high iron; possibly subject to Kex2 processing; Hap43-repressed
C2_02450C	0.727	0.000214263	0.372058	0.0352665	1.70443	1.16919e-18	0.834617	0.000215325	UTP22	Putative U3 snoRNP protein; Ssr1-induced; repressed by prostaglandins; heterozygous null mutant is resistant to parnafungin
C4_02870C	0.691793	0.0057172	0.913974	6.22674e-05	0.55118	0.0378235	0.833739	0.00117461	ZUO1	Ortholog of S. cerevisiae Zuo1; a cytosolic ribosome-associated chaperone; likely to be essential for growth, based on an insertional mutagenesis strategy; Spider biofilm repressed
C1_00070W	0.181347	0.287194	0.34342	0.0136375	-0.539423	0.000281784	0.833213	1.77256e-07	MVD	Mevalonate diphosphate decarboxylase; functional homolog of S. cerevisiae Erg19; possible drug target; regulated by carbon source, yeast-hypha switch, growth phase, antifungals; gene has intron; rat catheter, Spider biofilm repressed
C5_01090C	-0.000684739	0.998903	-0.470023	0.0902511	0.775183	0.00302892	0.831832	0.00201363	orf19.1961	Planktonic growth-induced gene
C7_02950C	0.319306	0.281846	0.108738	0.715982	0.705398	0.00516707	0.831005	0.000829272	DBF4	Regulatory subunit of Cdc7p-Dbf4p protein kinase complex that acts as negative regulator of hyphal development; cell-cycle regulated periodic mRNA expression; S. cerevisiae ortholog is not cell-cycle regulated
CR_03020C	-0.129456	0.688211	-0.242275	0.363055	-1.11572	0.000151789	0.828487	0.000549566	orf19.2426	Predicted HD domain metal dependent phosphohydrolase; Spider biofilm repressed
CR_08150W	0.854969	4.93993e-11	1.00512	2.05011e-19	0.236597	0.170781	0.826031	1.87948e-05	RPS20	Putative ribosomal protein; repressed upon phagocytosis by murine macrophage; transcript positively regulated by Tbf1; Spider biofilm repressed
CR_01370C	1.73883	2.82845e-30	1.59693	2.63334e-33	0.606005	0.00145939	0.82451	3.05171e-05	orf19.2520	Ortholog(s) have structural constituent of ribosome activity and mitochondrial small ribosomal subunit localization
C2_05270W	0.621308	0.00102982	0.64874	8.23506e-06	1.74082	9.34812e-27	0.824286	0.000123826	orf19.3556	Transportin or cytosolic karyopherin beta; Spider biofilm induced
C2_07680W	1.46288	3.2042e-21	1.37776	2.3874e-23	0.503444	0.0229794	0.823489	0.000199799	orf19.2214	Ortholog(s) have structural constituent of ribosome activity and mitochondrial large ribosomal subunit localization
C2_05000C	1.40951	3.6503e-14	1.33068	6.66269e-17	0.431572	0.0509819	0.822791	0.000367276	MRPL10	Putative mitochondrial large subunit ribosomal protein; colony morphology-related gene regulation by Ssn6
C2_10830W	0.263034	0.308897	0.0893138	0.760965	-0.0897976	0.723426	0.822422	0.00141682	orf19.5365.1	Ortholog of C. parapsilosis CDC317 : CPAR2_407710, C. dubliniensis CD36 : Cd36_24540, Candida tenuis NRRL Y-1498 : CANTEDRAFT_116924 and Lodderomyces elongisporus NRLL YB-4239 : LELG_02895
CR_04140W	1.23393	4.57281e-19	1.23593	3.99133e-28	0.294541	0.124854	0.821627	1.14516e-06	orf19.498	Putative mitochondrial ribosomal component of the small subunit; possibly an essential gene, disruptants not obtained by UAU1 method; Spider biofilm repressed
C1_05740C	0.435067	0.526483	-0.13092	0.866649	0.227201	0.715922	0.821434	0.148215	orf19.2478	Ortholog of C. dubliniensis CD36 : Cd36_05410, C. parapsilosis CDC317 : CPAR2_107480, Candida tenuis NRRL Y-1498 : CANTEDRAFT_94695 and Debaryomyces hansenii CBS767 : DEHA2D02288g
C5_04290C	0.0357333	0.902681	-0.223922	0.304158	0.506118	0.0107772	0.820918	0.000200564	orf19.3914	Has domain(s) with predicted translation initiation factor activity, role in translational initiation and cytoplasm localization
C2_08900W	1.11888	4.53417e-10	0.85303	2.10632e-07	-0.121367	0.576217	0.820441	0.00303835	orf19.216.1	Ortholog of C. parapsilosis CDC317 : CPAR2_806510, Candida tenuis NRRL Y-1498 : CANTEDRAFT_109089, Debaryomyces hansenii CBS767 : DEHA2B13508g and Pichia stipitis Pignal : PICST_59544
C2_04170C	0.943843	6.46182e-08	0.944631	3.45071e-11	-0.239167	0.187865	0.818969	0.000332743	orf19.804.1	Ortholog(s) have cytosol localization
C1_10670C	0.664322	0.0670688	0.625056	0.0744184	1.36259	3.13068e-05	0.817646	0.0205076	RPA190	Putative RNA polymerase I subunit A190; Hap43p-induced gene; flucytosine induced
C6_01990W	-4.85084	9.78906e-12	-4.52972	0.00245439	-5.15422	5.57101e-13	0.817186	0.191751	PLB1	Phospholipase B; host cell penetration and virulence in mouse systemic infection; Hog1-induced; signal sequence, N-glycosylation, and Tyr phosphorylation site; induced in fluconazole-resistant strains; rat catheter biofilm repressed
C2_04860W	0.557129	0.063754	-0.172566	0.574708	1.60509	1.8858e-14	0.817004	0.00225405	PZF1	C2H2 transcription factor; Hap43-induced; rat catheter and Spider biofilm induced
CR_05150W	0.917663	4.37458e-05	0.978925	1.76874e-05	0.17204	0.553937	0.815757	0.000941906	orf19.639.1	Ortholog(s) have structural constituent of ribosome activity and mitochondrial large ribosomal subunit localization
C1_13050W	0.744042	2.00556e-09	0.875015	8.93465e-18	0.243624	0.144511	0.813274	1.92488e-07	RPL14	Ribosomal protein L14; promoter bound directly by Tbf1p; Hap43p-induced gene
C2_04180C	2.41839	4.50539e-31	2.5678	6.70064e-40	1.85003	6.70785e-15	0.813184	0.00790891	orf19.804	Putative mitochondrial carrier family transporter; rat catheter biofilm induced
C4_02790C	0.791398	0.00280116	0.128384	0.653046	1.87188	3.17794e-18	0.812743	0.00242086	SAS10	Putative U3-containing small subunit processome complex subunit; Hap43p-induced gene; mutation confers resistance to 5-fluorocytosine (5-FC); repressed upon high-level peroxide stress
C7_02680W	1.23106	2.26657e-09	1.11365	1.24591e-10	0.311631	0.205637	0.81176	0.000581986	TOM22	Putative mitochondrial import receptor subunit; colony morphology-related gene regulation by Ssn6
C7_00220W	-0.473157	0.407093	-0.535393	0.259138	0.543956	0.163555	0.811288	0.0446685	orf19.7102	Has domain(s) with predicted exonuclease activity and intracellular localization
C6_02450W	-0.597394	0.278736	-0.785994	0.15041	0.535482	0.322935	0.810913	0.0947352	orf19.5514	Ortholog of S. pombe SPCC550.08, an N-acetyltransferase; transcript induced during growth in the mouse cecum
C7_01950W	1.15854	2.04877e-05	0.556947	0.0531516	0.999391	0.000463396	0.810735	0.0111023	orf19.6526	Ortholog(s) have COPI-coated vesicle, Golgi apparatus, nuclear periphery localization
CR_07790C	1.36581	2.02704e-21	1.32856	1.89213e-30	-1.89356	1.97651e-29	0.810075	2.3881e-05	YHB1	Nitric oxide dioxygenase; acts in nitric oxide scavenging/detoxification; role in virulence in mouse; transcript activated by NO, macrophage interaction; Hap43, hypha repressed; mRNA binds She3
C2_00110W	0.192553	0.543513	-0.0152484	0.961262	0.385181	0.133142	0.809636	0.00214602	orf19.1910	Predicted NADH-dependent flavin oxidoreductase; Hap43-repressed gene
C7_01440W	1.50592	5.41771e-10	1.66113	1.49432e-14	1.07095	8.8713e-06	0.808169	0.0199253	orf19.6585	Ortholog(s) have role in protein maturation by iron-sulfur cluster transfer and mitochondrial matrix localization
C3_00370C	0.534383	0.0734198	0.482307	0.0928503	1.69397	7.61347e-12	0.80749	0.00678706	BUD21	Small-subunit processome component; repressed by prostaglandins
C2_02510W	1.078	1.32532e-06	0.82351	0.000118486	1.7022	7.2237e-15	0.80747	0.00122459	PRS1	Phosphoribosylpyrophosphate synthetase; enzyme of purine, pyrimidine, histidine, and tryptophan biosynthesis; essential; flucytosine induced; macrophage/pseudohyphal-induced
C1_05230W	0.280701	0.354216	-0.132999	0.685279	1.38859	2.35053e-08	0.807096	0.00216109	orf19.443	Ortholog(s) have RNA polymerase III activity and role in tRNA transcription from RNA polymerase III promoter, transcription initiation from RNA polymerase III promoter
C3_04060C	-0.947479	1.31945e-06	-0.585667	0.00139642	-3.56878	1.56727e-81	0.807093	0.000202958	HEM13	Coproporphyrinogen III oxidase; antigenic; on yeast cell surface, not hyphae; iron-regulated expression; Hap43, macrophage-repressed; farnesol-induced; possibly essential; flow model biofilm induced; rat catheter, Spider biofilm repressed
C1_02730W	-0.443825	0.457808	-0.92787	0.0969839	-0.185996	0.758819	0.80653	0.15527	orf19.2962	Protein of unknown function; Spider biofilm induced
C1_08520C	1.04258	2.09696e-07	1.04971	3.17236e-10	0.458109	0.0395319	0.805867	0.00279557	orf19.397	Ortholog(s) have structural constituent of ribosome activity and cytosol, mitochondrial large ribosomal subunit, nucleus localization
C1_09330W	1.25812	0.0207093	0.495765	0.40787	2.53782	0.000356137	0.80552	0.146272	orf19.4793	Putative ribosome-associated protein; ortholog of S. cerevisiae Tma16; Hap43-induced gene; Spider biofilm induced
C3_02650W	2.18578	0.0374535	1.87534	0.0682323	2.1201	0.0192808	0.804924	0.619053	orf19.257	Transcription is negatively regulated by Sfu1p; repressed by nitric oxide
C1_03350C	1.07654	2.04976e-15	0.905067	3.97313e-16	1.59548	2.09947e-29	0.804055	0.000130921	RLI1	Member of RNase L inhibitor (RLI) subfamily of ABC family; predicted not to be a transporter; regulated by Sef1p, Sfu1p, and Hap43p
CR_00250W	0.906161	1.01086e-06	0.989247	7.56582e-09	-0.908939	1.28626e-05	0.803984	0.00163532	ATP17	Mitochondrial ATPase complex subunit; downregulated by Efg1p; flucytosine induced; caspofungin repressed
C2_01420C	0.76254	0.0105855	-0.0181263	0.962585	0.664035	0.0258077	0.803638	0.00606187	orf19.1447	Has domain(s) with predicted DNA binding transcription factor activity, sequence-specific DNA binding activity and role in regulation of transcription, DNA-templated
C5_04720C	1.36948	2.52039e-11	1.01117	1.40681e-10	0.129174	0.57447	0.802426	0.000228379	orf19.3957	Ortholog(s) have GTP cyclohydrolase I activity, role in folic acid-containing compound biosynthetic process and cytosol, nucleus localization
C3_04900W	1.17454	0.000479954	0.565007	0.0790244	2.64706	1.71169e-21	0.801127	0.0189756	NOP14	Putative nucleolar protein; Hap43-induced; mutation confers resistance to 5-fluorocytosine (5-FC), 5-fluorouracil (5-FU), and tubercidin (7-deazaadenosine); heterozygous mutant is resistant to parnafungin; Spider biofilm induced
C1_01910W	0.737156	0.00296395	0.468462	0.0617766	1.08969	1.40432e-05	0.799578	0.00261701	orf19.4532	Protein of unknown function; present in exponential and stationary growth phase yeast cultures
CR_01410C	0.0798729	0.843958	-0.130777	0.720911	1.49782	3.02995e-08	0.799323	0.0110729	orf19.2527	Putative protein of unknown function; Hap43-induced; required for normal biofilm growth; F-12/CO2 early biofilm induced
C2_00070C	0.700178	0.00407753	0.519245	0.0308773	1.45834	2.19653e-10	0.798145	0.00307838	MPP10	Putative SSU processome and 90S preribosome component; repressed in core stress response; repressed by prostaglandins
C7_03790W	1.40345	4.99498e-13	1.51113	1.18721e-18	0.510871	0.0219396	0.797522	0.00050083	MRP7	Mitochondrial ribosomal protein of the large subunit; rat catheter biofilm induced
C2_03560C	1.67881	1.67495e-20	1.44384	4.78535e-20	0.691879	0.000777333	0.797513	0.000134625	orf19.863	Ortholog(s) have structural constituent of ribosome activity and mitochondrial large ribosomal subunit localization
C2_05610C	0.744525	4.28567e-09	0.902162	2.69369e-22	0.32107	0.0270411	0.795904	1.13425e-05	RPS8A	Small 40S ribosomal subunit protein; induced by ciclopirox olamine; repressed upon phagocytosis by murine macrophage; 5'-UTR intron; Hap43-induced; Spider biofilm repressed
C6_01910W	0.668605	1.39038e-06	0.700576	6.49945e-11	-0.377025	0.0241456	0.793259	4.30356e-06	ADK1	Putative adenylate kinase; repressed in hyphae; macrophage-induced protein; adenylate kinase release used as marker for cell lysis; possibly essential (UAU1 method); flow model biofilm induced; rat catheter and Spider biofilm repressed
C2_02740C	0.21391	0.56981	0.352295	0.29382	0.925066	0.00200046	0.791501	0.0127719	HPT1	Putative hypoxanthine-guanine phosphoribosyltransferase; protein abundance affected by URA3 expression in the CAI4 strain background; protein level decreases in stationary phase; Spider biofilm induced
C2_09290W	0.255618	0.623864	0.355943	0.401348	0.130801	0.769056	0.790789	0.0627977	orf19.4090.1	Ortholog(s) have role in vacuolar proton-transporting V-type ATPase complex assembly and endoplasmic reticulum membrane localization
C3_01200W	0.588275	0.0571707	0.645511	0.020473	1.54317	1.20942e-08	0.79056	0.0127993	UTP20	Putative snoRNA-binding protein; S. cerevisiae Utp20 ortholog; likely essential for growth; repressed in core stress response; mutation confers resistance to 5-fluorocytosine (5-FC) and parnafungin
C1_14520W	0.617201	3.71407e-05	0.327569	0.019662	0.401186	0.00699371	0.790411	2.71881e-05	orf19.7270	Protein of unknown function; Spider biofilm repressed
C2_05340C	0.807096	0.00374002	0.719418	0.00710779	1.46283	4.27713e-07	0.789662	0.0079881	RPC40	Putative RNA polymerase; protein level decreases in stationary phase cultures; Hap43p-induced gene
CR_02700W	-0.200037	0.629657	-0.456786	0.128027	1.01034	0.000417746	0.788158	0.00689501	orf19.2829	Ortholog(s) have role in protein transport and endoplasmic reticulum, nuclear envelope localization
C5_04750C	0.748958	0.0093051	0.641212	0.0199785	1.60811	1.61909e-09	0.787086	0.00834222	HAS1	Functional homolog of S. cerevisiae Has1p, which is a nucleolar protein of the DEAD-box ATP-dependent RNA helicase family that is involved in biogenesis of the ribosome, particularly the small (40S) subunit; caspofungin-downregulated
C3_07880C	0.440957	0.276917	0.582468	0.123934	0.0192135	0.963516	0.786861	0.0232211	orf19.6184	Protein of unknown function; Spider biofilm repressed
CR_10240W	0.618988	0.0383203	0.382343	0.175369	1.97976	6.80225e-16	0.786668	0.00622667	UTP5	Putative U3 snoRNA-associated protein; Hap43p-induced gene; mutation confers resistance to 5-fluorocytosine (5-FC), 5-fluorouracil (5-FU), and tubercidin (7-deazaadenosine); physically interacts with TAP-tagged Nop1p
C2_10620W	0.935454	2.76752e-08	1.08159	6.17631e-14	0.0098816	0.967404	0.786398	3.95655e-05	RPS4A	Predicted ribosomal protein, component of the small ribosomal subunit; repressed upon phagocytosis by murine macrophage; positively regulated by Tbf1; mutant is defective in filamentous growth and sensitive to osmotic stress
C1_14110C	0.757062	3.04007e-06	0.903329	8.83522e-11	0.196259	0.289347	0.786033	1.28807e-05	RPL4B	Ribosomal protein 4B; repressed upon phagocytosis by murine macrophage; Spider biofilm repressed
CR_08400C	0.973168	3.16333e-08	0.733275	5.21574e-06	-0.165271	0.473909	0.785813	0.00678706	orf19.6406	Ortholog(s) have cytosol, mitochondrial ribosome, nucleus localization
C1_00030C	-0.0445248	0.931442	-0.493568	0.178124	-1.53465	4.52682e-06	0.783994	0.016629	orf19.6113	Protein of unknown function; transcript detected on high-resolution tiling arrays
CR_03430W	0.572483	0.0380257	0.2901	0.395179	0.896256	0.000286056	0.783421	0.0144706	orf19.2378	Ortholog(s) have role in syncytium formation by plasma membrane fusion, vacuolar proton-transporting V-type ATPase complex assembly and integral component of endoplasmic reticulum membrane localization
C1_04370C	1.20403	1.65027e-14	1.20043	5.90591e-18	0.792426	0.000117454	0.782057	7.97132e-05	orf19.5201	Ortholog(s) have structural constituent of ribosome activity and mitochondrial small ribosomal subunit localization
C5_00050W	0.29362	0.364087	0.405563	0.18465	0.325763	0.214361	0.781816	0.0161747	orf19.5694	Predicted ORF from Assembly 19; removed from Assembly 20; restored based on transcription data
C5_00010W	-0.826068	0.00180008	-0.448371	0.0406831	-2.09471	1.3913e-20	0.780308	0.000674591	TLO11	Member of a family of telomere-proximal genes of unknown function; may be spliced in vivo
C4_04890C	0.707512	3.45154e-08	0.791863	4.3791e-13	-0.041335	0.81811	0.780233	0.000332743	RPL24A	Predicted ribosomal protein; downregulated upon phagocytosis by murine macrophage; intron in 5'-UTR; Hap43-induced; Spider biofilm repressed
C3_01080W	1.2389	6.45839e-12	1.43209	5.10354e-21	0.272565	0.302909	0.779768	0.00190515	MRPL33	Putative mitochondrial ribosomal protein of the large subunit; Ssr1-repressed; rat catheter biofilm induced
CR_09880W	0.219099	0.347305	0.167866	0.165636	-0.921326	1.1618e-06	0.779756	2.27647e-05	DEF1	RNA polymerase II regulator; role in filamentation, epithelial cell escape, dissemination in RHE model; induced by fluconazole, high cell density; Efg1/hyphal regulated; role in adhesion, hyphal growth on solid media; Spider biofilm induced
C1_12680W	0.635163	0.011564	0.591335	0.0137021	1.79826	5.54959e-15	0.779287	0.00356552	orf19.6355	Ortholog(s) have unfolded protein binding activity, role in ribosome biogenesis and cytosol, nucleolus localization
C3_01150C	0.082343	0.760602	0.269202	0.17074	0.79588	0.00222065	0.777113	0.000149621	orf19.158	Ortholog of S. cerevisiae Apd1; required for normal localization of actin patches and normal tolerance of sodium ions and hydrogen peroxide; Hap43-induced; Spider biofilm induced
C3_05200W	0.852549	3.03417e-10	1.02871	4.52886e-25	-0.0328244	0.891864	0.77678	2.95058e-06	RPS19A	Putative ribosomal protein S19; protein level decreases in stationary phase cultures; Spider biofilm repressed
C3_03310C	-0.0805084	0.885517	-0.0207931	0.967237	0.881806	0.00967971	0.77615	0.0406554	orf19.331	Ortholog(s) have S-adenosylmethionine-dependent methyltransferase activity, protein methyltransferase activity and role in peptidyl-glutamine methylation, regulation of translation
CR_03080C	0.487435	0.149155	0.210677	0.532483	0.441269	0.13513	0.775119	0.0103793	orf19.2418	Ortholog of C. dubliniensis CD36 : Cd36_28190, C. parapsilosis CDC317 : CPAR2_802530, Candida tenuis NRRL Y-1498 : CANTEDRAFT_109615 and Debaryomyces hansenii CBS767 : DEHA2A12650g
C6_04530C	0.583199	0.00463156	0.403006	0.0483137	1.59354	1.34036e-14	0.773997	0.00336259	orf19.2143	Ortholog(s) have role in endocytic recycling and cytosol, endosome, nucleus localization
C4_04470W	-0.224169	0.515103	-0.500493	0.0915465	1.34441	2.08064e-06	0.773938	0.0065613	SAP10	Secreted aspartyl protease; roles in adhesion, virulence (RHE model), cell surface integrity; distinct specificity from Sap9; at cell membrane and wall; GPI-anchored; induced in low iron; Tbf1-activated; Spider biofilm induced
CR_09300C	0.727132	6.14731e-07	0.528634	0.000100157	-0.263588	0.198417	0.773482	2.71881e-05	SCO1	Putative copper transporter; Hap43p-repressed gene
C5_04570C	0.561086	0.00529482	0.469619	0.0123586	0.385681	0.071988	0.772278	0.000296884	URA7	CTP synthase 1; flucytosine induced; protein present in exponential and stationary growth phase yeast cultures
C1_07890C	1.70317	1.48373e-19	1.06486	4.04375e-10	0.930698	2.54333e-06	0.771986	0.000441353	ADE5,7	Phosphoribosylamine-glycine ligase and phosphoribosylformylglycinamidine cyclo-ligase; interacts with Vps34p; required for hyphal growth and virulence; flucytosine induced; not induced in GCN response, in contrast to S. cerevisiae ortholog
CR_02580W	0.0381308	0.921653	-0.247115	0.439479	0.0415953	0.908115	0.770863	0.0100061	PAN6	Ortholog(s) have pantoate-beta-alanine ligase activity, role in pantothenate biosynthetic process and cytosol, nucleus localization
C4_02140C	1.10333	7.18084e-08	1.05706	8.288e-08	0.459941	0.0400485	0.770639	0.010095	TIM10	Predicted protein of the mitochondrial intermembrane space with role in protein import into mitochondrial inner membrane
C4_03620C	1.72524	5.83908e-09	1.54629	7.41193e-19	2.87539	1.5731e-42	0.769417	0.0124812	CDR3	Transporter of the Pdr/Cdr family of the ATP-binding cassette superfamily; transports phospholipids out-to-in; expressed in opaque-phase cells; induced by macrophage interaction; fluconazole-repressed; Spider biofilm induced
C5_01330W	0.577387	0.584792	0.214405	0.85716	-0.24715	0.8175	0.768913	0.445065	orf19.1935	Dubious open reading frame
C5_03970W	-0.454077	0.228639	-0.303224	0.40079	0.97362	0.00311765	0.76779	0.0247498	orf19.3214	Alpha/beta-HydrolasE superfamily protein; membrane-localized
CR_01030W	0.650097	0.0581404	0.0986988	0.798863	1.03186	0.000215482	0.76774	0.0259291	DAL81	Zn(II)2Cys6 transcription factor; ortholog of S. cerevisiae Dal81, involved in the regulation of nitrogen-degradation genes; required for yeast cell adherence to silicone substrate; Spider biofilm induced
C3_07370W	-0.140325	0.796438	-1.11062	0.00458495	0.413279	0.302478	0.767653	0.045238	orf19.6754	Protein of unknown function; Spider biofilm induced
C2_07450C	0.468581	0.0743888	-0.0171979	0.954345	1.70507	8.98276e-16	0.767484	0.00396979	RCL1	Putative U3-containing 90S preribosome processome complex subunit; Hap43-induced; essential; S. cerevisiae ortholog is essential; represses in core stress response;
C6_00160W	-0.130804	0.632565	-0.00160704	0.994785	-3.09406	6.7155e-36	0.767419	0.000202477	PGA48	Putative GPI-anchored adhesin-like protein; similar to S. cerevisiae Spi1p, which is induced at stationary phase; transcript induced in high iron; flow model biofilm induced; Spider biofilm repressed
C1_12340C	1.27298	1.63846e-16	1.2707	1.28353e-25	0.239337	0.259389	0.767075	6.41073e-05	MRPS9	Mitochondrial ribosomal protein S9; has N-terminal mitochondrial targeting signal and an S9 consensus motif; overexpression in S. cerevisiae causes respiratory defect that is reversible upon cessation of C. albicans gene expression
CR_06990W	-0.0192769	0.993941	0.463722	0.743451	-0.856391	0.523881	0.766856	0.62028	orf19.2366	Has domain(s) with predicted DNA binding activity and role in DNA integration
CR_05620C	0.755498	0.00154082	0.528375	0.0144237	1.36136	1.21641e-10	0.766489	0.00206792	MTG2	Putative Obg family GTPase member; peripheral protein of the mitochondrial inner membrane; associates with the large ribosomal subunit; required for mitochondrial translation; rat catheter biofilm repressed
C1_08440C	0.089203	0.879639	-0.148482	0.789799	0.009299	0.985632	0.76595	0.117306	orf19.389	Protein of unknown function; Hap43-induced gene
C2_05870W	0.495873	0.408719	0.152916	0.83248	-0.103929	0.865384	0.763176	0.174738	orf19.5210.1	Protein conserved in C. dublinensis
CR_08100C	0.248885	0.319503	0.161195	0.482914	1.03325	6.2809e-08	0.762113	0.00106205	RIO2	Putative serine kinase with a predicted role in the processing of the 20S pre-rRNA into mature 18S rRNA; null mutants are hypersensitive to caspofungin
C3_06830C	0.553141	0.00712717	0.528573	0.0232799	1.20264	1.68873e-08	0.761905	0.000528891	orf19.6818	Ortholog(s) have mRNA binding activity and cytosol, mitochondrion localization
CR_07950W	0.738605	0.00608544	0.370156	0.18084	1.81639	4.85682e-14	0.761139	0.00836714	IMP4	Putative SSU processome component; Hap43-induced; repressed by prostaglandins; Spider biofilm induced
C2_09950W	-0.468866	0.141609	-0.917829	0.00057172	-1.148	0.00344102	0.759984	0.00935126	FCY21	High affinity, high capacity, hypoxanthine-adenine-guanine-cytosine/H+ symporter; similar to S. cerevisiae Fcy2; mutation confers resistance to 5-fluorocytosine (5-FC); flow model biofilm induced
C3_05440C	0.665815	0.0803614	0.105513	0.818626	0.737538	0.0518259	0.757949	0.0482365	orf19.6982	Ortholog(s) have ribosome binding activity, role in mitochondrial translational initiation and mitochondrion localization
C2_10710W	0.646978	0.00755299	0.720063	0.000733316	0.219079	0.434714	0.757495	0.0077807	TIF11	Translation initiation factor eIF1a; possibly transcriptionally regulated upon hyphal formation; genes encoding ribosomal subunits, translation factors, and tRNA synthetases are downregulated upon phagocytosis by murine macrophage
C3_07300W	0.573312	0.0666177	0.313541	0.252741	2.12024	1.46191e-19	0.756939	0.0107195	NOP13	Ortholog of S. cerevisiae Nop13; a nucleolar protein found in preribosomal complexes; Hap43-induced gene; rat catheter biofilm induced
C1_09610W	-0.701669	0.000623943	-0.637152	0.000101288	-1.03778	3.8276e-09	0.75669	0.00010248	orf19.4824	Planktonic growth-induced gene
C6_00440C	-1.4487	1.39048e-14	-1.28683	3.27584e-13	-1.32765	1.53038e-11	0.75597	0.000291161	FET34	Multicopper ferroxidase; induced by low iron, ciclopirox olamine, ketoconazole, hypoxia; alkaline induced by Rim101; repressed in fluconazole-resistant isolate; Sfu1, Hog1 repressed; complements S. cerevisiae fet3; Spider biofilm induced
C5_04560C	0.237301	0.286324	-0.00166998	0.994954	0.881349	0.000102913	0.755526	0.000465514	CUP1	Metallothionein; involved in copper resistance; copper induced; Spider biofilm induced; flow model biofilm repressed
C4_03140C	0.357924	0.145328	0.275853	0.197904	1.35629	2.53979e-12	0.755485	0.00107207	orf19.2676	Predicted hexameric RecA-like ATPase Elp456 Elongator subcomplex subunit; required for modification of wobble nucleosides in tRNA; Spider biofilm induced
C1_12610W	1.07046	4.37879e-08	1.17567	2.09458e-13	0.306623	0.202687	0.754715	0.000509245	orf19.3755	Ortholog(s) have structural constituent of ribosome activity and mitochondrial large ribosomal subunit localization
C7_03990C	0.291584	0.172652	0.403532	0.0180137	0.457955	0.010291	0.754104	0.000890933	orf19.7182	Ortholog(s) have RNA binding activity, role in tRNA modification and cytoplasm, nucleus localization
C1_00180W	0.818326	3.56533e-11	0.963654	3.91869e-22	0.128884	0.532179	0.753478	5.33067e-06	RPL16A	Ribosomal protein; transposon mutation affects filamentous growth; repressed upon phagocytosis by murine macrophages; Hap43-induced; Spider biofilm repressed
C3_07140C	0.37347	0.530048	0.154403	0.809288	0.471236	0.359438	0.753394	0.146299	orf19.6786	Protein of unknown function; flow model biofilm induced
C2_06480W	0.23903	0.413266	-0.3447	0.239159	1.12576	1.55562e-07	0.752259	0.00332978	orf19.25	Ortholog(s) have tRNA (guanine(9)-N(1))-methyltransferase activity, role in tRNA N1-guanine methylation and cytoplasm, nucleolus localization
C2_03990W	0.474255	0.00343335	0.593708	0.000188466	0.590711	0.000270187	0.751338	8.39034e-05	GCD7	Putative translation initiator; downregulated in the presence of human whole blood or polymorphonuclear (PMN) cells
C1_05030C	-1.27465	3.68666e-05	-1.22907	8.64712e-05	-0.806376	0.0198927	0.74793	0.0216999	PSF2	Ortholog(s) have role in double-strand break repair via break-induced replication, mitotic DNA replication and CMG complex, GINS complex, cytosol, nuclear chromatin, replication fork protection complex localization
C1_09320C	1.48947	0.00012236	0.94519	0.00679317	0.217037	0.701508	0.744523	0.0577524	orf19.4792	Protein with a regulator of G-protein signaling domain; Plc1-regulated; Spider biofilm induced; rat catheter biofilm repressed
C5_00160W	0.815013	0.00304681	0.79778	0.00122386	0.537532	0.0444614	0.744482	0.0104688	orf19.5681	Ortholog of C. dubliniensis CD36 : Cd36_50190, C. parapsilosis CDC317 : CPAR2_302680, Candida tenuis NRRL Y-1498 : CANTEDRAFT_109949 and Debaryomyces hansenii CBS767 : DEHA2G00814g
C5_01580C	0.57713	0.0339458	0.617	0.0136704	0.440931	0.109904	0.743325	0.00653142	CEF3	Translation elongation factor 3; antigenic in humans; predicted C-term nucleotide-binding active site; protein on surface of yeast, not hyphae; polystyrene adherence induced; higher protein amount in stationary phase; possibly essential
C4_04620C	-0.258362	0.39689	-0.54442	0.0545639	-0.600927	0.0239442	0.742445	0.00775377	orf19.3820	Protein with DNA binding domain, an endonuclease domain; adjacent to CEN4, the centromere region of Chr 4; clade-associated gene expression
C2_01830W	0.686479	0.0125588	0.35917	0.29261	1.30181	3.97603e-07	0.742198	0.0150503	PRP39	Putative component of the U1 snRNP; involved in splicing; Hap43-induced gene; Spider biofilm induced
C1_09720W	-0.408288	0.0345612	-0.532098	0.00146837	-1.2855	7.07056e-13	0.741872	0.000666355	URA1	Dihydroorotate dehydrogenase; de novo pyrimidine biosynthesis; regulated by yeast-hypha switch, Nrg1/Mig1/Tup1; flow model biofilm induced; rat catheter and Spider biofilm repressed
C1_05720W	0.5828	2.52983e-05	0.696401	6.87264e-10	0.370806	0.0490759	0.741827	2.87346e-06	orf19.2478.1	60S ribosomal protein L7; snoRNA snR39b encoded within the 2nd intron
C7_01370W	0.513672	0.159277	0.364599	0.251432	1.30857	4.53206e-05	0.741238	0.0300454	orf19.6918	Protein of unknown function; Hap43-induced gene; Spider biofilm induced
C2_00140W	0.994151	8.47426e-08	0.313599	0.0991709	1.09039	9.61392e-10	0.740967	0.00025296	NDT80	Ortholog of Ndt80; meiosis-specific transcription factor; activator of CDR1 induction by antifungal drugs; required for wild-type drug resistance and for Spider biofilm formation; transcript induced by antifungal drug treatment
C3_02350W	0.587583	0.0644911	0.253182	0.32939	1.73322	1.03594e-14	0.740846	0.00359481	orf19.1609	Ortholog(s) have role in endonucleolytic cleavage in ITS1 to separate SSU-rRNA from 5.8S rRNA and LSU-rRNA from tricistronic rRNA transcript (SSU-rRNA, 5.8S rRNA, LSU-rRNA) and 90S preribosome, nucleolus localization
C5_03670C	0.801591	0.0200278	0.871664	0.00677464	1.85973	2.88322e-11	0.740477	0.0528219	orf19.6679	Ortholog(s) have cytosol, nucleus localization
C3_06160C	0.733759	0.0059746	0.113014	0.73702	2.04565	5.97753e-18	0.740067	0.0122165	orf19.7397.1	Predicted ORF identical to NSA2
C1_10110W	0.405516	0.322162	-0.074945	0.864362	0.299835	0.406177	0.739641	0.038336	orf19.4880	Protein of unknown function; flow model biofilm induced
CR_03380W	0.1241	0.727319	-0.573391	0.0702048	1.45321	1.21665e-11	0.739287	0.00675074	MTG1	Putative mitochondrial GTPase; likely essential for respiratory competence and in large ribosomal subunit assembly; mitochondrial translation; Spider biofilm induced
C1_07950C	0.768657	0.0107378	0.0852916	0.812229	2.16294	5.36435e-22	0.739092	0.0139825	orf19.5066	Putative pre-60S pre-ribosomal particle subunit; essential gene; S. cerevisiae ortholog RRP17 is essential; Hap43p-induced; rat catheter biofilm induced
C5_00980W	0.105731	0.628521	-0.157911	0.359373	0.182529	0.381055	0.738638	8.41208e-05	TRY3	RING-finger transcription factor; regulator of yeast form adherence; required for yeast cell adherence to silicone substrate; Spider biofilm induced
C5_00130C	1.02534	5.76429e-10	0.976114	7.13699e-12	0.127072	0.530591	0.737841	0.00332835	orf19.5684	Ortholog(s) have structural constituent of ribosome activity and mitochondrial large ribosomal subunit localization
C1_10870W	0.767855	2.40857e-09	0.800307	2.99181e-17	0.306256	0.0654674	0.73687	0.000170151	RPS17B	Ribosomal protein 17B; downregulated upon phagocytosis by murine macrophages; Hap43-induced; Spider biofilm repressed
C1_05060W	0.731661	0.00422576	0.0241453	0.933311	2.17573	4.51368e-34	0.736298	0.000919485	REI1	Putative cytoplasmic pre-60S factor; Hap43-induced; repressed by prostaglandins
C4_04100C	0.153817	0.720873	-0.265611	0.508576	1.81022	6.69928e-11	0.735654	0.0309797	ECM1	Putative pre-ribosomal factor; decreased mRNA abundance observed in cyr1 homozygous mutant hyphae; induced by heavy metal (cadmium) stress; Hog1p regulated
C3_07130W	0.182324	0.445606	0.298202	0.088841	-0.0169414	0.959742	0.735139	0.000486027	orf19.6787	Ortholog(s) have receptor activity and role in ER to Golgi vesicle-mediated transport, ascospore formation, axial cellular bud site selection
C1_05210C	1.31382	2.49475e-11	1.07711	3.48626e-15	1.14121	2.39634e-11	0.735074	0.000332272	orf19.445	Protein of unknown function; repressed by prostaglandins
C2_10090C	0.838653	0.000597654	0.336788	0.171832	1.5428	8.23181e-15	0.734363	0.00570366	orf19.1772	Ortholog(s) have mitochondrion localization
C2_08840W	0.614281	0.00924761	0.189348	0.538856	1.37714	5.36071e-11	0.732701	0.00441836	orf19.3585	Putative tRNA methyltransferase complex subunit; regulated by Gcn4; repressed in response to amino acid starvation (3-aminotriazole treatment); Spider biofilm induced
C1_04820C	0.857105	7.79202e-05	0.8689	1.15013e-05	-0.339048	0.196675	0.732381	0.00542136	orf19.760	Ortholog(s) have role in ribosome biogenesis and mitochondrion localization
C2_09510C	1.24783	1.24658e-11	1.25779	1.84414e-18	1.68446	9.56075e-25	0.73126	0.00118475	orf19.1403	Ortholog(s) have ATP:ADP antiporter activity, calcium ion binding activity, role in ADP transport, ATP transport, mitochondrial transport and mitochondrion localization
C1_03020C	0.634346	9.15326e-05	0.823322	1.04302e-09	0.00148453	0.995268	0.731195	3.6797e-05	RPL13	Putative ribosomal subunit; antigenic during murine infection; downregulated upon phagocytosis by murine macrophage; Spider biofilm repressed
C3_05390C	-0.163913	0.777535	-0.924428	0.054101	0.0452819	0.934767	0.730472	0.157098	GPI1	Putative protein of GPI synthesis; expression is reduced in a fluconazole-resistant isolate
CR_00340C	-0.905817	0.0043305	-0.902746	0.00371496	-0.86184	0.00640577	0.729755	0.040089	orf19.7499.1	Ortholog of C. parapsilosis CDC317 : CPAR2_800380, Candida tenuis NRRL Y-1498 : CANTEDRAFT_114079, Pichia stipitis Pignal : psti_CGOB_00127 and Candida orthopsilosis Co 90-125 : CORT_0A00460
C3_05350C	0.34574	0.456097	0.282926	0.528791	0.847057	0.0188436	0.729662	0.0863074	SMI1B	Putative cell wall assembly regulatory protein; Rim101-repressed; possibly an essential gene, disruptants not obtained by UAU1 method
C2_02930C	-0.734502	5.55794e-06	-0.982041	1.26667e-11	-0.912468	2.70894e-08	0.729558	8.08564e-06	orf19.5812	Ortholog of S. cerevisiae Ett1, a nuclear protein that inhibits replication of Brome mosaic virus; early-stage flow model biofilm induced
C3_01980C	0.925933	0.00370569	1.10036	7.36765e-05	-0.466046	0.155879	0.728814	0.0262049	TOM6	Predicted component of the TOM (translocase of outer membrane) complex, involved in protein import into mitochondria
C1_00990C	0.366154	0.151868	0.291719	0.227713	1.11234	4.61441e-07	0.728022	0.00543307	NMA111	Putative serine protease and general molecular chaperone; macrophage-induced gene; repressed in core stress response; merged with orf19.3288.1 in Assembly 21
C1_08930C	1.36948	9.70117e-13	1.5647	2.9405e-27	0.53406	0.0152981	0.7279	0.00144339	orf19.4751.1	Has domain(s) with predicted NADH dehydrogenase (ubiquinone) activity, role in electron transport chain and mitochondrial respiratory chain complex I localization
C1_13010W	0.921083	0.000263887	0.624712	0.0146659	0.945616	0.000149582	0.727823	0.0112859	orf19.4929	Ortholog(s) have mRNA binding, translation regulator activity and role in mitochondrial respiratory chain complex IV biogenesis, positive regulation of mitochondrial translational initiation
C5_04580C	0.0114844	0.985462	-0.17586	0.741476	0.75245	0.0213366	0.726968	0.066477	orf19.3942	Ortholog(s) have structural molecule activity
C4_03570W	-2.62403	0.128281	1.64591	0.0323847	-1.22886	0.239689	0.726874	0.561453	HWP1	Hyphal cell wall protein; host transglutaminase substrate; opaque-, a-specific, alpha-factor induced; at MTLa side of conjugation tube; virulence complicated by URA3 effects; Bcr1-repressed in RPMI a/a biofilms; Spider biofilm induced
C2_09610W	0.713969	0.049134	0.430932	0.273237	1.45359	5.4991e-07	0.726727	0.0443435	orf19.1393	Ortholog(s) have NAD transporter activity, pyruvate secondary active transmembrane transporter activity, role in NAD transmembrane transport, mitochondrial pyruvate transport and endoplasmic reticulum, mitochondrion localization
C4_02100C	-0.596864	0.0308295	-0.761161	0.000653376	-0.0165205	0.968886	0.72622	0.0167175	GPI14	Catalytic subunit of glycosylphosphatidylinositol-alpha 1,4 mannosyltransferase I, involved in GPI anchor biosynthesis; regulated by Tsa1p, Tsa1Bp under H2O2 stress conditions
CR_00570W	0.985375	5.09489e-07	0.818162	6.57158e-06	0.308175	0.19222	0.725505	0.00366103	orf19.7478	Ortholog(s) have di-trans,poly-cis-decaprenylcistransferase activity, trans-hexaprenyltranstransferase activity and role in farnesyl diphosphate biosynthetic process, mevalonate pathway, ubiquinone biosynthetic process
C2_10240W	-1.13744	0.000478177	-1.41363	2.81483e-09	0.355046	0.181165	0.72537	0.00737733	GPD1	Glycerol-3-phosphate dehydrogenase; glycerol biosynthesis; regulated by Efg1; regulated by Tsa1, Tsa1B under H2O2 stress conditions; Sflow model and Spider biofilm induced
C1_14080W	0.226994	0.3387	0.253101	0.208263	1.04083	1.75291e-05	0.724257	0.000743173	orf19.7215	Nucleolar protein; component of the small subunit processome containing the U3 snoRNA; involved in pre-18S rRNA processing; flow model biofilm repressed
C5_03360W	0.668851	0.000882071	0.865868	2.32963e-07	0.981472	8.5713e-07	0.724251	0.000666355	RPO26	Putative RNA polymerase subunit; heterozygous null mutant exhibits resistance to parnafungin in the C. albicans fitness test
C7_01270C	0.310056	0.220069	0.153195	0.497356	1.08621	5.05888e-07	0.724215	0.00135076	orf19.6907	Ortholog(s) have DNA binding activity, role in regulation of DNA damage checkpoint and cytoplasm, nuclear chromatin, nuclear periphery localization
C1_06790C	1.18435	1.73011e-09	0.876758	5.00215e-07	0.516152	0.0190805	0.723933	0.00453785	MRPL19	Putative ribosomal protein; induced upon adherence to polystyrene; Spider biofilm repressed
C1_03650C	1.03872	5.97785e-06	1.04811	3.94016e-06	0.00717514	0.981679	0.723757	0.00638721	MRPL27	Putative 60S ribosomal protein L27, mitochondrial precursor
C2_06310C	0.492658	0.069701	0.488874	0.0594771	0.0128939	0.970263	0.723021	0.00888104	GSP1	Small RAN G-protein; essential; no prenylation predicted; can rescue S. cerevisiae gsp1 viability; macrophage/pseudohyphal-induced; transcript not regulated by white-opaque, yeast-hypha switching; GlcNAc-induced; Spider biofilm repressed
CR_04240C	0.559282	0.0786482	0.452366	0.138312	1.40711	6.01096e-07	0.722504	0.0301441	orf19.512	Ortholog of S. cerevisiae Kre33; essential; S. cerevisiae ortholog is essential and is required for biogenesis of the small ribosomal subunit
C2_05520W	0.243403	0.389838	0.162715	0.570011	0.928201	5.06857e-06	0.722276	0.00817063	orf19.3582	Ortholog(s) have protein-lysine N-methyltransferase activity, role in peptidyl-lysine dimethylation, peptidyl-lysine monomethylation, vesicle-mediated transport and cytosol, nucleus localization
C1_12010C	0.446229	0.0894942	0.521039	0.0302204	0.371916	0.21226	0.72223	0.0398046	KIP4	S. cerevisiae Smy1 ortholog; Tn mutation affects filamentous growth; filament induced; has Mob2-dependent hyphal regulation; regulated by Nrg1, Tup1; oralpharyngeal candidasis induced; Spider biofilm induced; flow model biofilm repressed
C1_11060C	0.735712	7.72997e-10	0.815421	1.29527e-19	0.242729	0.132283	0.720426	8.28222e-06	RPL2	Putative 60S ribosomal protein L2; Hap43-induced gene; repressed in infected rabbit kidney in SC5314, but not NGY152, strain background; Spider biofilm repressed
CR_04740C	1.19902	1.45015e-10	1.01257	8.74984e-10	0.740099	0.000364629	0.719881	0.000693146	ADE6	5-Phosphoribosylformyl glycinamidine synthetase; adenine biosynthesis; not induced in GCN response, in contrast to S. cerevisiae Ade6; protein in stationary phase yeast-form cultures; flow model and rat catheter biofilm repressed
C7_03910W	0.804398	0.0158097	0.25435	0.520189	0.615334	0.0908041	0.719852	0.0449454	OGG1	Mitochondrial glycosylase/lyase; repairs oxidative damage to mitochondrial DNA, contributes to UVA resistance, role in base-excision repair; Spider biofilm induced
C5_01390C	0.44356	0.144683	0.139432	0.732633	1.26306	4.05002e-07	0.719038	0.0245877	SNM1	Protein similar to RNase MRP RNA binding protein; ciclopirox olamine induced; regulated by Sef1, Sfu1, and Hap43; Spider biofilm induced
CR_02950C	0.863732	7.08603e-07	0.836511	1.48682e-11	0.185839	0.334295	0.718699	0.000125622	orf19.2852	Ortholog(s) have structural constituent of ribosome activity, role in mitochondrial translational initiation and mitochondrial small ribosomal subunit localization
C2_09380W	0.30447	0.356955	0.0628249	0.862538	1.67092	7.01707e-12	0.718243	0.0159138	RRP15	Putative nucleolar protein; constituent of pre-60S ribosomal particles; Hap43-induced; repressed by prostaglandins
C1_11160C	-0.0634162	0.84688	0.144444	0.531396	0.467259	0.013838	0.718112	0.00191703	orf19.2299	Ortholog(s) have protein tag activity and role in cell budding, cellular response to oxidative stress, invasive growth in response to glucose limitation, protein urmylation, tRNA wobble position uridine thiolation
C5_00120W	0.00554542	0.990568	0.115305	0.780523	0.376622	0.181316	0.717538	0.0314003	orf19.5684.1	Protein of unknown function
C6_02870W	0.810473	9.78597e-07	0.773439	8.16798e-09	-0.69889	6.79516e-05	0.716655	0.000166381	RNH1	Ribonuclease H (RNAse H); hyphal-induced; flucytosine induced; similar to orf19.5564 (see Locus History); possibly essential (UAU1 method); rat catheter biofilm induced; flow model biofilm repressed
C3_03010C	1.70862	1.29381e-21	1.8063	6.75273e-29	-0.584492	0.00863292	0.71609	0.00208026	DTD2	Ortholog(s) have D-leucyl-tRNA(Leu) deacylase activity, D-tyrosyl-tRNA(Tyr) deacylase activity, role in D-leucine catabolic process, D-tyrosine catabolic process, tRNA metabolic process and cytosol, nucleus localization
C3_02020W	0.584232	0.034941	0.463438	0.0881712	1.85291	3.73199e-14	0.714868	0.0180088	orf19.1646	Ortholog(s) have mRNA binding, rRNA primary transcript binding activity
C3_06980W	0.318358	0.523642	-0.0266233	0.959481	0.547941	0.154885	0.714672	0.0808802	HUT1	Ortholog(s) have UDP-galactose transmembrane transporter activity, role in UDP-galactose transmembrane transport, UDP-glucose transport and endoplasmic reticulum localization
C5_02410C	0.320165	0.449658	1.08588	5.51851e-06	0.598909	0.0244987	0.714626	0.0216999	orf19.4250	Ortholog of C. dubliniensis CD36 : Cd36_52200, C. parapsilosis CDC317 : CPAR2_502480, Candida tenuis NRRL Y-1498 : CANTEDRAFT_115972 and Debaryomyces hansenii CBS767 : DEHA2G19976g
C2_01040W	0.841238	0.270317	0.164481	0.856223	1.02566	0.0915238	0.71449	0.410333	orf19.2018.1	PProtein of unknown function; gene has intron; similar to human BLOC1S2
CR_00200W	6.19663	3.30711e-185	6.2435	3.69978e-209	3.87931	8.27686e-63	0.714207	0.0197703	PCK1	Phosphoenolpyruvate carboxykinase; glucose, C-source, yeast-hypha, Hap43 regulated; fluconazole, phagocytosis, H2O2, oral candidasis, Spider/rat catheter/flow model biofilm induced; repressed in biofilm by Bcr1, Tec1, Ndt80, Rob1, Brg1
C5_00680W	0.447327	0.0515991	0.213491	0.323462	1.72576	2.54406e-20	0.713648	0.00220185	RMT2	Minor protein arginine methyltransferases (PRMT) involved in methylation of arginine residues
C1_12770W	0.935155	1.28092e-06	1.06774	7.17263e-15	0.512962	0.00369287	0.712994	0.000170151	RPG1A	Putative translation initiation factor; mutation confers hypersensitivity to roridin A and verrucarin A; repressed upon phagocytosis by murine macrophage; Spider biofilm repressed
C2_07800W	1.15743	4.66352e-07	1.08646	2.79203e-07	0.652033	0.00860748	0.712175	0.0119226	orf19.2201	Ortholog(s) have ribosome binding activity, role in mitochondrial respiratory chain complex III assembly, positive regulation of mitochondrial translation and Cbp3p-Cbp6 complex, mitochondrial ribosome localization
C6_02240C	0.818188	3.3726e-10	0.820843	1.84659e-14	0.375516	0.0476847	0.711554	0.000167851	RPL10A	Predicted ribosomal protein; downregulated upon phagocytosis by murine macrophages; Hap43-induced; Spider biofilm repressed
C3_05090C	-0.792355	0.0256797	-0.805444	0.00925693	-0.502746	0.124236	0.710165	0.020024	orf19.5980	Protein of unknown function; Hap43-repressed gene
C1_02460W	0.607007	8.14941e-06	0.655507	1.66088e-09	-0.0230524	0.912887	0.709724	8.90232e-05	RPL10	Ribosomal protein L10; intron in 5'-UTR; downregulated upon phagocytosis by murine macrophage; transcription regulated by yeast-hypha switch; Spider biofilm repressed
C1_04130W	0.786069	0.000978262	0.561706	0.00916237	2.17509	1.0125e-24	0.708853	0.00512891	ERB1	Protein with a predicted role in ribosomal large subunit biogenesis; mutation confers hypersensitivity to 5-fluorocytosine (5-FC), 5-fluorouracil (5-FU), and tubercidin (7-deazaadenosine); hyphal, macrophage repressed
C2_08670C	0.0300357	0.923137	-0.305085	0.176164	1.32619	6.5652e-12	0.708695	0.0017097	UTP15	Small subunit (SSU) processome component; mutation confers resistance to 5-fluorocytosine (5-FC); physically interacts with TAP-tagged Nop1p
CR_10400W	0.563144	0.0059952	0.599634	0.0010612	0.813563	0.000319887	0.707837	0.00259395	orf19.7617	Ortholog(s) have peptide alpha-N-acetyltransferase activity, peptide-glutamate-N-acetyltransferase activity, peptide-serine-N-acetyltransferase activity
C4_01240C	-1.22971	0.000265333	-1.1678	0.000288354	-0.417113	0.216389	0.706711	0.0271694	orf19.4665	Protein of unknown function; Spider biofilm induced
C1_03370W	0.586817	0.00422551	0.569876	0.000851849	0.613689	0.00147654	0.706346	0.000927671	orf19.3037	Putative poly(A)-binding protein; regulated by Gcn4p; induced in response to amino acid starvation (3-AT treatment); protein present in exponential and stationary growth phase yeast cultures
C1_07280C	0.0227443	0.972698	0.395905	0.307147	0.816224	0.00639726	0.704856	0.0541554	orf19.4439.1	Ortholog(s) have role in nucleotide-excision repair, phosphorylation of RNA polymerase II C-terminal domain, transcription from RNA polymerase II promoter and core TFIIH complex, cytosol, holo TFIIH complex localization
C1_01380C	0.0269722	0.929817	0.152157	0.507234	1.0033	2.54785e-08	0.704565	0.00131956	TRM2	Putative tRNA methyltransferase; repressed by prostaglandins; Spider biofilm induced
C2_01050W	0.508479	0.316859	-0.22824	0.702258	1.54667	0.00010662	0.70438	0.176328	orf19.2018.2	Ortholog of Candida tropicalis MYA-3404 : CTRG_04298
C7_01600W	1.51819	7.56239e-18	1.3647	5.02643e-19	0.695808	0.00187346	0.704198	0.00136052	orf19.6565	Conserved mitochondrial inner membrane insertase; mediates insertion of mitochondrial- and nuclear-encoded proteins from the matrix into the inner membrane; Spider biofilm repressed
C5_03070W	0.837015	1.5908e-08	0.944827	2.03412e-16	0.264991	0.117445	0.703694	4.57018e-05	RPS5	Ribosomal protein S5; macrophage/pseudohyphal-induced after 16 h; downregulated upon phagocytosis by murine macrophage; Hap43-induced; Spider biofilm repressed
C5_00260W	0.990768	9.36334e-08	0.799105	3.58267e-06	1.37179	2.5212e-13	0.703401	0.00116846	orf19.969	Ortholog(s) have ribose phosphate diphosphokinase activity and role in 5-phosphoribose 1-diphosphate biosynthetic process, cytokinesis, fungal-type cell wall organization
C1_00540C	-0.391628	0.068154	-0.664924	0.000324047	0.5272	0.00522923	0.702549	0.000718556	orf19.6054	Protein with a Bul1 domain; binds the ubiquitin ligase Rsp5 and is involved in intracellular trafficking of a general amino acid permease Gap1; repressed in an azole-resistant strain overexpressing MDR1; Spider biofilm induced
C2_04120C	0.676796	0.0337613	0.257611	0.417269	1.93412	4.55179e-14	0.702396	0.0305623	orf19.809	Ortholog(s) have role in maturation of LSU-rRNA from tricistronic rRNA transcript (SSU-rRNA, 5.8S rRNA, LSU-rRNA) and nucleolus, preribosome, large subunit precursor localization
C2_04300C	0.00805615	0.985741	0.160011	0.674751	0.964854	0.000321553	0.701577	0.0350887	orf19.1592	Protein of unknown function; Spider biofilm induced
C4_05260W	0.571875	0.028184	0.519995	0.036756	1.18643	4.69112e-07	0.70139	0.0194227	orf19.2631	Subunit of Elongator complex; required for modification of wobble nucleosides in tRNA in S. cerevisiae; Hap43-induced gene
C2_09320C	0.950179	0.00188189	0.782234	0.00812151	2.02889	2.62308e-12	0.701322	0.0331965	PES1	Pescadillo homolog required for yeast cell growth, lateral yeast growth on filamentous cells and virulence in mice; hyphal cells grow normally in mutant; mutation confers hypersensitivity to 5-fluorocytosine, 5-fluorouracil, tubercidin
C2_10770W	0.143649	0.749966	-0.024847	0.952237	0.317168	0.337587	0.700976	0.0503918	RPC11	Putative RNA polymerase III subunit C11; repressed in core caspofungin response; Spider biofilm induced
C4_02280W	0.767989	1.07133e-05	0.974539	1.32454e-10	0.551371	0.011442	0.699277	0.000789213	IDI1	Ortholog(s) have isopentenyl-diphosphate delta-isomerase activity, role in farnesyl diphosphate biosynthetic process and cytosol, nucleus localization
C2_02400W	-0.439254	0.127066	-0.894567	0.00103013	1.56549	4.65905e-12	0.699099	0.0202948	ECM3	Ortholog(s) have endoplasmic reticulum localization
C1_02300W	0.150575	0.707312	0.451812	0.168356	-0.398943	0.438891	0.698774	0.033827	orf19.3687	Ortholog(s) have unfolded protein binding activity, role in cytoskeleton organization, positive regulation of transcription elongation from RNA polymerase II promoter, protein folding and prefoldin complex localization
CR_08580C	0.358739	0.398773	-0.0968452	0.796468	0.838065	0.00168221	0.698641	0.0675397	orf19.6431	Protein of unknown function; Spider biofilm induced
C2_01620W	1.34468	7.1986e-22	1.09805	1.81694e-26	-0.359998	0.0413851	0.697782	0.000282181	COX4	Putative cytochrome c oxidase subunit IV; Mig1-regulated; macrophage/pseudohyphal-induced gene; macrophage-induced protein; repressed by nitric oxide; 5'-UTR intron; Hap43-repressed
C3_00840C	0.975527	1.12711e-05	0.737345	0.000422141	0.877739	0.00126635	0.697156	0.0452933	orf19.6156	Ortholog(s) have mitochondrion localization
CR_03400W	1.47636	1.40413e-11	1.25076	7.85587e-11	0.37267	0.102632	0.696255	0.00364852	orf19.2382	Protein similar to isoleucyl-tRNA synthetase; isoleucyl-tRNA synthetase is the target of drugs including the cyclic beta-amino acid icofungipen/PLD-118/BAY-10-8888 and mupirocin
C6_02250W	0.193381	0.647257	0.449899	0.208263	1.37963	6.34816e-08	0.696054	0.0399236	orf19.3466	Predicted methyltransferase; downregulated by fluphenazine treatment or in an azole-resistant strain that overexpresses CDR1 and CDR2
C2_06440C	-0.451974	0.0744169	-0.368952	0.0789037	-0.693861	0.0286688	0.695092	0.00157555	orf19.22	Protein with homology to peroxisomal membrane proteins; Sef1p-, Sfu1p-, and Hap43p-regulated gene
C6_01890C	0.521276	0.134828	0.193071	0.596514	1.7682	8.24675e-10	0.695069	0.0418149	orf19.3393	Putative DEAD-box helicase; Hap43-induced; Spider biofilm induced
CR_10820W	0.206717	0.496494	0.315551	0.162026	-0.187002	0.464656	0.694765	0.00571491	orf19.7673	Ortholog(s) have mRNA binding activity, role in mRNA splicing, via spliceosome and U1 snRNP, U2-type prespliceosome, U4/U6 x U5 tri-snRNP complex, U5 snRNP, commitment complex, cytosol localization
C7_03270W	0.979745	0.000121742	1.029	3.70307e-05	1.21688	4.13969e-06	0.694746	0.0440394	orf19.5126	Putative adhesin-like protein
C2_08680W	0.672234	0.010498	0.410593	0.149911	0.976517	3.9621e-05	0.693676	0.0167896	MSH3	Mismatch repair protein; predicted role in repair of insertion or deletion mutations and removal of nonhomologous DNA ends; rat catheter biofilm repressed
C7_03200C	-1.611	1.8207e-09	-1.28145	6.83964e-10	-2.2088	9.41287e-15	0.692866	0.00233004	orf19.5136	Putative pyridoxamine 5'-phosphate oxidase; planktonic growth and early-stage flow model biofilm induced
C1_07000W	1.3944	3.02729e-09	1.18899	2.36319e-13	1.03745	3.35949e-06	0.69216	0.00357938	MEF2	Putative mitochondrial translation elongation factor; caspofungin induced
C2_04970W	0.745938	0.0327273	1.90206	2.53821e-15	-2.61971	5.3326e-07	0.692046	0.0634325	ABP2	Putative alpha-actinin-like protein; induced by alpha pheromone in SpiderM medium
C1_11680C	0.00743006	0.991283	-0.051957	0.927432	0.617021	0.110691	0.691447	0.185081	orf19.1150.1	Ortholog of C. dubliniensis CD36 : Cd36_10990, C. parapsilosis CDC317 : CPAR2_804585, Candida tenuis NRRL Y-1498 : cten_CGOB_00256 and Debaryomyces hansenii CBS767 : DEHA2F10406g
C7_01420W	0.227068	0.333084	0.5457	0.00024153	0.941289	7.39377e-08	0.691425	0.000257419	GIR2	Ortholog of S. cerevisiae Gir2; transposon mutation affects filamentous growth
C3_07890W	0.950296	0.000179904	0.714533	0.0102686	-0.271953	0.343441	0.690249	0.0833043	TIM8	Predicted mitochondrial intermembrane space protein with role in protein import into mitochondrial inner membrane and cytosol
CR_07760W	0.905147	0.00010419	0.894569	1.19579e-06	-0.218077	0.377253	0.689922	0.0124229	orf19.3704.1	Ortholog(s) have structural constituent of ribosome activity and mitochondrial small ribosomal subunit localization
C7_01210C	0.316933	0.221782	0.214594	0.302635	1.26123	6.16323e-11	0.689533	0.00187862	orf19.6903	Predicted RNA polymerase III subunit C37; Spider biofilm induced
C1_11990W	-0.425433	0.182862	-0.255812	0.235317	-1.95015	6.54617e-14	0.687425	0.00465984	orf19.5267	Putative cell wall adhesin-like protein; repressed in core caspofungin response and by alpha pheromone in SpiderM medium; transcript reduced in ace2 mutant; flow model, rat catheter and Spider biofilm repressed
C4_03720C	1.73943	7.57349e-14	1.39935	6.47874e-11	1.05808	9.65344e-06	0.68708	0.0151404	orf19.1306	Ortholog(s) have cytosol, nucleus localization
C2_05090W	0.625071	0.0336067	0.320346	0.294802	1.9819	1.86557e-14	0.686649	0.0315505	MAK5	Putative nucleolar DEAD-box RNA helicase; oxidative stress-repressed via Cap1; repressed by prostaglandins
C2_09850C	-0.467723	0.689088	0.0689953	0.951574	-1.75322	0.140392	0.685835	0.497248	orf19.1366	Has domain(s) with predicted oxidoreductase activity, acting on paired donors, with incorporation or reduction of molecular oxygen, 2-oxoglutarate as one donor, and incorporation of one atom each of oxygen into both donors activity
C1_02190W	0.921255	0.00485796	0.931239	0.00247698	2.15367	2.18e-16	0.682712	0.0594634	ABP140	Ortholog of S. cerevisiae actin-binding protein Abp140; Hap43-induced; F-12/CO2 early biofilm induced
C1_08100W	0.640373	0.00510395	0.865367	1.75817e-05	1.02696	5.43268e-06	0.68216	0.00553547	DRG1	Member of the DRG family of GTP-binding proteins; involved in regulation of invasive filamentous growth
C1_12440W	0.239389	0.682817	-0.938664	0.0404223	1.36361	2.7401e-05	0.681925	0.100815	orf19.5220	Putative RNA exonuclease; induced in a ssr1 null mutant
C4_04830W	-0.248978	0.398637	-0.209934	0.453808	-0.284837	0.294293	0.681674	0.006336	DCR1	Putative Dicer RNAse involved in RNA interference, similar to S. cerevisiae Rnt1p but orthologous to S. castellii Dcr1p, which is not conserved in S. cerevisiae
C1_11220C	1.05953	4.70559e-07	1.07255	9.19883e-09	0.43442	0.0685876	0.680597	0.00363216	TIM50	Predicted component of the Translocase of the Inner Mitochondrial membrane (TIM23 complex); involved in mitochondrial protein import; Spider biofilm repressed
C6_01000C	0.843486	5.04333e-05	1.00179	5.06284e-10	0.985805	3.34347e-07	0.680498	0.00242086	orf19.102	Ortholog(s) have translation regulator activity, role in regulation of translation and mitochondrion localization
CR_00900W	0.167572	0.574118	0.660005	0.00119745	1.02809	3.6034e-07	0.679076	0.00746363	TRM1	Putative N2,N2-dimethylguanine tRNA methyltransferase; induced upon adherence to polystyrene
C1_13680C	1.69691	5.06319e-20	1.41589	1.08661e-20	0.866493	7.77668e-06	0.679006	0.0115499	GCV3	Glycine decarboxylase, subunit H; protein level decrease in stationary phase cultures
C5_04860C	0.331201	0.425378	-0.138357	0.754051	1.0201	0.00045186	0.678757	0.0817206	orf19.3972	Ortholog(s) have role in ER to Golgi vesicle-mediated transport, retrograde transport, endosome to Golgi and COPII-coated ER to Golgi transport vesicle, Golgi cis cisterna, Golgi membrane, endoplasmic reticulum localization
C1_02790W	0.571717	0.000731534	0.525863	9.11864e-05	0.444989	0.007585	0.677669	0.000246959	TIF34	Putative translation initiation factor eIF3, p39 subunit; mutation confers hypersensitivity to roridin A, verrucarin A; downregulated upon phagocytosis by murine macrophages; Spider biofilm repressed
C1_06440C	0.435621	0.0585909	0.191274	0.365434	1.08669	7.98323e-11	0.676256	0.00332978	orf19.6266	Protein of unknown function; Spider biofilm induced
C2_03640W	1.16176	9.2267e-08	0.870558	2.64146e-05	1.83849	2.2704e-22	0.675409	0.0114955	UGA11	Putative gamma-aminobutyrate (GABA) transaminase; macrophage-induced; overlaps orf19.854.1, which is a region annotated as a blocked reading frame; Spider biofilm induced
C1_05530C	0.650877	1.08205e-05	0.466392	0.00110861	0.27393	0.193815	0.675226	0.000230489	SSH1	Protein with a role in protein translocation across membranes
C1_12820C	0.385232	0.140269	0.246844	0.210562	0.571038	0.00646867	0.675049	0.00234636	orf19.6340	Ortholog(s) have RNA polymerase I activity, RNA polymerase II activity, RNA polymerase III activity, RNA-directed 5'-3' RNA polymerase activity
C1_07530W	-0.764073	0.0397573	-1.00078	0.00467387	-1.97258	1.47742e-10	0.675037	0.0387994	orf19.2800	Ortholog of Candida albicans WO-1 : CAWG_00667
CR_06480C	0.493901	0.0614929	-0.363565	0.234829	1.70545	3.87501e-13	0.674994	0.0264904	RRN11	Putative RNA polymerase I subunit; rat catheter biofilm induced; Spider biofilm induced
C1_12220W	-0.763479	0.0820845	-1.44981	0.000486214	-1.16706	0.00299736	0.674744	0.169997	CDC6	Putative ATP-binding protein with a predicted role in DNA replication; member of conserved Mcm1p regulon; periodic mRNA expression, peak at cell-cycle M/G1 phase
CR_07320C	1.41155	5.24352e-15	1.22948	1.37468e-14	0.473776	0.0407834	0.672879	0.00369331	orf19.6136	Ortholog of S. cerevisiae Mrpl4, a mitochondrial ribosomal protein of the large subunit; repressed by nitric oxide
C1_07350C	-1.05375	1.43859e-07	-0.650846	5.73657e-05	-1.42812	9.01556e-14	0.671874	0.00224881	GPX3	Putative glutathione peroxidase involved in Cap1p-dependent oxidative stress response, required for Cap1p oxidation in response to H2O2; planktonic growth-induced
C7_00910C	-0.332766	0.279921	-0.0982012	0.770623	-0.259319	0.332126	0.669507	0.0102564	orf19.7023	Ortholog of S. cerevisiae Ioc4, a protein that influences gene expression through chromatin remodeling; oxidative stress-induced via Cap1
C4_04700W	0.819053	0.00016472	0.989068	8.8808e-08	0.640212	0.0037599	0.669208	0.00330556	SSZ1	Putative HSP70 chaperone; protein level decreases in stationary phase cultures; Spider biofilm repressed
C5_00900C	1.30051	9.54039e-16	1.23553	1.04535e-17	1.19483	4.28174e-11	0.667864	0.00105531	URA4	Dihydroorotase; protein present in exponential and stationary growth phase yeast cultures
C3_06380W	0.792989	0.0234769	0.231504	0.574897	2.02762	2.15437e-12	0.666977	0.0796859	NSA2	Putative protein constituent of 66S pre-ribosomal particles; Hap43-induced; repressed by prostaglandins
C4_00750C	-0.243309	0.648629	-0.356824	0.367948	1.13442	2.1368e-05	0.666742	0.138789	orf19.4167	Protein of unknown function; Spider biofilm induced
C7_04340C	-0.761651	0.0166167	-0.891761	0.005445	-2.06904	3.19136e-11	0.665653	0.0409554	orf19.7127.1	Putative protein of unknown function, transcript is upregulated in an RHE model of oral candidiasis
C5_01600C	0.325282	0.262553	0.105741	0.714036	1.86373	3.24245e-18	0.665203	0.0396867	SPB4	Putative ATP-dependent RNA helicase; flucytosine repressed; Spider biofilm induced
C4_02050W	0.652689	0.0166167	0.718139	0.00257576	1.09552	1.08255e-05	0.665094	0.0174839	HGH1	Putative HMG1/2-related protein; transcript regulated by Mig1
C1_00980W	1.38485	3.35972e-07	1.24633	3.12967e-07	-0.0660626	0.842239	0.664929	0.0560772	orf19.6008.4	Ortholog(s) have structural constituent of ribosome activity and mitochondrial large ribosomal subunit localization
C2_09310C	0.211465	0.530011	0.426077	0.0745208	1.40715	1.53465e-13	0.664901	0.00937195	orf19.4092	Trimeric GatFAB AmidoTransferase(AdT) complex subunit; involved in the formation of Q-tRNAQ; repressed by fluphenazine treatment or in an azole-resistant strain that overexpresses CDR1; Spider biofilm induced
C4_00290C	-0.150915	0.894568	0.385256	0.668731	0.650166	0.314242	0.66473	0.369961	orf19.5655	Has domain(s) with predicted 2 iron, 2 sulfur cluster binding, iron ion binding, oxidoreductase activity, oxidoreductase activity and acting on paired donors, more
CR_03110W	1.35356	1.47646e-10	1.03446	6.33509e-09	0.649982	0.000734287	0.664591	0.00276668	orf19.2415	Ortholog(s) have role in mitochondrial translation and mitochondrion localization
C2_05750W	0.856515	0.0156245	0.340079	0.347505	2.29706	3.78923e-16	0.663847	0.0572622	orf19.6886	Ortholog(s) have rRNA binding activity, role in maturation of LSU-rRNA from tricistronic rRNA transcript (SSU-rRNA, 5.8S rRNA, LSU-rRNA), ribosomal large subunit export from nucleus and nucleolus localization
CR_08090W	0.802588	2.23079e-05	0.912477	7.90022e-08	0.409546	0.0500408	0.663295	0.00183763	SSB1	HSP70 family heat shock protein; mRNA in yeast and germ tubes; at yeast cell surface, not hyphae; antigenic in human/mouse infection; macrophage, GCN-induced; possibly essential; sumoylation target; Hap43-induced; Spider biofilm repressed
C4_06990W	0.619091	0.143926	-0.268462	0.606223	1.53182	1.35562e-05	0.663169	0.205042	MNN46	Possible mannosyltransferase; Spider biofilm induced
C3_06530W	0.624326	0.0397573	0.35639	0.230571	1.62603	1.75721e-11	0.662863	0.0310723	orf19.7442	Ortholog of C. dubliniensis CD36 : Cd36_86500, C. parapsilosis CDC317 : CPAR2_206120, Candida tenuis NRRL Y-1498 : CANTEDRAFT_100862 and Debaryomyces hansenii CBS767 : DEHA2F17270g
C2_04590C	1.27355	6.28355e-14	1.17678	1.32345e-17	-0.365774	0.0292692	0.661648	0.00107909	QCR8	Putative ubiquinol cytochrome c reductase; macrophage and pseudohyphal-induced protein; colony morphology-related gene regulation by Ssn6; Hap43-repressed; Spider biofilm repressed
C3_06010W	0.536755	0.000810606	0.579614	1.22397e-05	-0.0252106	0.909927	0.661615	0.000706519	CAM1	Putative translation elongation factor eEF1 gamma; protein level decreased in stationary phase cultures; Spider biofilm repressed
C1_06180W	-0.808304	0.0109168	-0.155087	0.378426	-1.90361	5.81262e-16	0.6613	0.00353754	TLO34	Non-telomeric member of a family of telomere-proximal genes of unknown function; predicted N-terminus is extended, relative to that of other family members; overlaps orf19.2662
C1_13720W	0.257723	0.363215	0.145637	0.586206	0.700456	0.00134028	0.661039	0.00586575	orf19.5009	Ortholog(s) have cytoplasm localization
C1_00770C	0.880822	0.000739842	0.490508	0.0567361	1.21965	4.10191e-08	0.65941	0.0320088	ROT1	Similar to S. cerevisiae Rot1p, which is involved in cell wall 1,6-beta-glucan biosynthesis; has predicted transmembrane region; possibly an essential gene, disruptants not obtained by UAU1 method
C5_04780W	0.347879	0.243588	0.0959768	0.770396	0.624977	0.0126388	0.659105	0.0128808	ASH2	Ortholog(s) have histone methyltransferase activity (H3-K4 specific) activity
C6_00090W	0.0768358	0.858725	0.0727967	0.838073	-0.484448	0.123305	0.658821	0.0309495	orf19.6328	Putative protein of the mitochondrial intermembrane space; predicted role in acetate utilization and gluconeogenesis; Spider biofilm repressed
C1_03110W	0.695351	6.80905e-07	0.859756	1.85466e-15	0.220277	0.195012	0.658335	9.44772e-05	RPL6	Ortholog of S. cerevisiae ribosomal subunit, Rpl6B; transposon mutation affects filamentous growth; translation-related genes are downregulated upon phagocytosis by murine macrophage; Hap43-induced; Spider biofilm repressed
C5_03640W	0.291255	0.305621	0.555257	0.0156897	0.762379	0.00134497	0.657548	0.0135803	orf19.6676	Ortholog(s) have cytosol, nucleus localization
C6_03080C	1.03761	1.86765e-07	1.07632	2.77745e-09	0.029958	0.915107	0.657362	0.003795	ADO1	Adenosine kinase; heterozygous null mutant is resistant to cordycepin in C. albicans fitness test; ketoconazole-induced; protein level decrease in stationary phase cultures; sumoylation target; Spider biofilm repressed
C2_09350W	1.5078	1.9149e-06	1.08613	0.00184146	1.34257	2.32143e-06	0.657215	0.130408	TAZ1	Putative lyso-phosphatidylcholine acyltransferase, required for normal phospholipid content of mitochondrial membranes; rat catheter biofilm induced
C4_00800W	0.626702	0.111852	0.237542	0.596837	0.454402	0.214361	0.656394	0.102755	orf19.4161	Ortholog(s) have SUMO transferase activity, role in DNA repair and Smc5-Smc6 complex, nucleus localization
C6_02690C	0.807224	0.00162398	0.50874	0.00468602	1.78613	1.09577e-25	0.655184	0.00726526	orf19.5541	Protein with similarity to S. pombe Nrd1p; transcription induced upon induction of hyphal growth; regulated by Cph1p, Efg1p, Cph2p; low-level expression; alkaline upregulated; fungal-specific (no human or murine homolog)
C1_08820C	0.195103	0.655306	-0.518294	0.186854	0.239578	0.511158	0.653601	0.0764001	orf19.4740	Ortholog(s) have aminoacyl-tRNA hydrolase activity, role in mitochondrial translation and mitochondrion localization
C1_13940W	-0.166668	0.390684	-0.78967	2.54626e-08	0.459553	0.100442	0.652434	0.00107438	SIM1	Adhesin-like protein; involved in cell wall maintenance, redundant with Sun41; possibly secreted; macrophage-repressed; repressed by Rim101, Cyr1, Ras1; Spider biofilm induced
C6_00960W	0.842658	0.29428	-0.538605	0.0811892	1.48923	3.5688e-06	0.652083	0.0374468	CAN1	Basic amino acid permease; complements lysine transport mutation; 10 predicted transmembrane regions, 3 predicted N-glycosylation sites; phagocytosis by macrophages induces transcript; rat catheter, Spider and flow model biofilm induced
C5_03390C	0.100935	0.688511	0.245287	0.131683	0.702001	4.18514e-05	0.651053	0.00088314	FUR1	Uracil phosphoribosyltransferase; predicted tetrameric enzyme of pyrimidine salvage; mutations associated with flucytosine resistance in clade I clinical isolates; flucytosine, macrophage-induced protein; levels decrease in stationary phase
C3_01000W	0.535733	0.0493721	0.256903	0.360158	1.94424	5.2056e-16	0.65068	0.031164	BMS1	Putative GTPase; Hap43-induced gene; mutation confers resistance to 5-fluorocytosine (5-FC); flucytosine induced; repressed by prostaglandins; Spider biofilm induced
C1_12370W	-0.362264	0.173149	0.11754	0.674254	-0.0409113	0.886485	0.650202	0.00836714	orf19.5227	Chaperone component; involved in assembly of alpha subunits into the 20S proteasome; flow model biofilm induced
C6_00640C	-0.128279	0.731168	0.0779788	0.785081	0.818731	0.000140258	0.64941	0.00739188	orf19.4194	Putative TFIIH complex subunit; possibly an essential gene, disruptants not obtained by UAU1 method
C5_02330W	0.00089912	0.998816	-0.0877022	0.792295	-0.254959	0.39911	0.648616	0.0195603	orf19.4241	Protein of unknown function; transcript detected on high-resolution tiling arrays
CR_04610C	0.0681702	0.979693	0.243601	0.915721	-0.214307	0.903177	0.648559	0.722176	orf19.552	Ortholog of a S. cerevisiae Atg22; a vacuolar integral membrane protein required for efflux of amino acids during autophagic body breakdown in the vacuole; possibly an essential gene, disruptants not obtained by UAU1 method
CR_04590C	-0.670973	0.0138814	-0.573795	0.0366108	-1.01638	0.000116726	0.648478	0.0283116	PDX3	Pyridoxamine-phosphate oxidase; transcript regulated by yeast-hypha switch and by Nrg1, Mig1, Tup1; Hap43, caspofungin repressed; present in exponential and stationary phase yeast cultures
CR_08940W	-0.103075	0.698791	-0.144853	0.522127	1.11709	5.98808e-10	0.648423	0.00292298	orf19.7291	Ortholog(s) have tRNA (adenine-N1-)-methyltransferase activity, role in tRNA methylation and cytosol, nucleus, tRNA (m1A) methyltransferase complex localization
C2_04370W	0.933688	1.10158e-05	1.15331	5.58997e-10	0.988968	9.67026e-05	0.648229	0.013557	orf19.4517	Protein of unknown function; Hap43-induced gene
C3_05160C	0.67976	0.0239575	0.201354	0.553381	2.0446	2.86043e-14	0.648169	0.0554765	orf19.5991	Ortholog(s) have role in assembly of large subunit precursor of preribosome, maturation of 5.8S rRNA from tricistronic rRNA transcript (SSU-rRNA, 5.8S rRNA and LSU-rRNA), more
C1_03410W	0.369619	0.299252	0.170692	0.650512	-0.202213	0.50895	0.647261	0.0460635	orf19.3042	Protein of unknown function; Hap43-induced; rat catheter biofilm induced
C3_05810C	1.02666	0.0373027	1.04822	0.0201531	-0.0189802	0.971662	0.645947	0.179639	SKN1	Protein with a role in beta-1,6-glucan synthesis; probable N-glycosylated type II membrane protein; transcript and mRNA length change induced by yeast-hypha transition; induced by Rim101, caspofungin; rat catheter and Spider biofilm induced
C4_01530C	-0.00953349	0.981983	-0.382875	0.154557	-2.67121	5.74495e-22	0.645813	0.0152196	ERG251	C-4 sterol methyl oxidase; role in ergosterol biosynthesis; Hap43-induced; ketoconazole-induced; amphotericin B, caspofungin repressed; possibly essential gene, disruptants not obtained by UAU1 method; Spider biofilm repressed
C5_05490C	0.591444	0.130092	0.785186	0.0336383	0.486923	0.211425	0.64578	0.108477	HTS1	Putative tRNA-His synthetase; downregulated upon phagocytosis by murine macrophage; stationary phase enriched protein; Spider biofilm repressed
C1_11450C	0.602071	0.0828187	0.581232	0.0634894	-0.169376	0.632993	0.645509	0.0696495	SAM2	S-adenosylmethionine synthetase; localizes to surface of hyphae, not yeast cells; alkaline, Hog1-induced; farnesol-downregulated; F-12/CO2 early biofilm induced; Spider biofilm repressed
C2_04600C	0.686436	5.01852e-05	0.835574	1.66638e-08	0.293837	0.144234	0.644339	0.00291978	RPL17B	Ribosomal protein L17; mutation confers hypersensitivity to 5-FU, tubercidin; repressed upon phagocytosis by macrophage; Hap43-induced; Spider biofilm repressed
C2_02580W	-2.18662	5.23554e-13	-2.58465	3.9108e-23	0.524208	0.00901877	0.643635	0.015881	orf19.1584	Predicted MFS membrane transporter; monocarboxylate porter family member; colony morphology-related gene regulation by Ssn6; flow model biofilm induced; Spider biofilm induced
C2_00410C	0.59126	0.0189587	0.0582589	0.849595	2.24116	3.61086e-28	0.643565	0.0184051	orf19.2090	Ortholog of S. cerevisiae Ecm16, an essential DEAH-box ATP-dependent RNA helicase specific to the U3 snoRNP required for 18S rRNA synthesis; Hap43-induced; Spider biofilm induced
C1_14260C	0.497581	0.027131	0.630491	0.00232517	0.330987	0.172837	0.643394	0.00540897	TIF35	Putative translation initiation factor; repressed upon phagocytosis by murine macrophage; Spider biofilm repressed
C4_06680C	0.542795	0.0014592	0.373171	0.0147233	0.775001	1.13263e-05	0.643238	0.00127848	orf19.3141	Ortholog(s) have role in ER to Golgi vesicle-mediated transport and P-body, cytosol, endoplasmic reticulum membrane, extrinsic component of membrane localization
C2_00550W	0.210539	0.669703	-0.146039	0.77397	0.474173	0.231464	0.641936	0.156331	orf19.2072	Ortholog(s) have (R)-carnitine transmembrane transporter activity, choline transmembrane transporter activity, ethanolamine transmembrane transporter activity
C1_05360C	0.395704	0.0466382	0.24026	0.212679	1.27694	4.06207e-11	0.640957	0.00319889	orf19.429	Putative non-canonical poly(A) polymerase; repressed by nitric oxide; Spider biofilm induced
C3_07980C	-0.190168	0.7221	-0.361575	0.317821	0.842378	0.00503347	0.640642	0.0603656	orf19.6192	Protein of unknown function; Plc1-regulated; transcript detected in high-resolution tiling arrays
C1_13060C	1.6024	1.14723e-15	1.47101	4.54897e-16	0.865662	0.000102707	0.64059	0.00563858	orf19.4932	Ortholog(s) have role in mitochondrial translation and cytosol, mitochondrion localization
CR_05660W	0.961279	0.00403502	0.30806	0.420747	2.36086	7.83094e-15	0.639777	0.089576	SDA1	Predicted nuclear protein involved in actin cytoskeleton organization, passage through Start, 60S ribosome biogenesis; rat catheter biofilm induced; Hap43-induced
C3_07900C	-0.0190837	0.964516	0.194378	0.522321	0.310794	0.260682	0.639403	0.0422192	orf19.6186	Predicted protein of unknown function; overlaps orf19.6185
C4_03930C	1.27944	0.00118911	1.01318	0.0134179	1.49442	3.70126e-05	0.638548	0.174738	orf19.789.1	Ortholog(s) have 7S RNA binding activity, role in SRP-dependent cotranslational protein targeting to membrane, translocation and nucleolus, signal recognition particle, endoplasmic reticulum targeting localization
C1_03640C	0.367327	0.215191	0.425388	0.11023	0.423368	0.16657	0.637963	0.0368065	HFL1	HAP5-like; ortholog of S. cerevisiae Dpb3; third-largest subunit of DNA polymerase II (DNA polymerase epsilon); phosphorylated protein; mutants have a growth defect
CR_06720W	0.540977	0.0713366	0.12202	0.718202	1.89765	5.82059e-14	0.636891	0.037825	NMD3	Putative nonsense-mediated mRNA decay protein; repressed in core stress response; repressed by prostaglandins
C2_09700W	-0.795768	0.0788325	-0.861996	0.0334296	0.0114813	0.978959	0.636887	0.121071	YEA4	Putative uridine diphosphate-N-acetylglucosamine (UDP-GlcNAc) transporter; required for cell wall chitin synthesis; induced by alpha pheromone in SpiderM medium
C1_07500C	0.575331	0.0181809	0.469437	0.0175989	0.875673	3.77346e-05	0.636356	0.00956838	LHP1	Ortholog(s) have tRNA binding activity, role in tRNA 3'-trailer cleavage, endonucleolytic and nucleolus, nucleoplasm localization
C2_08070C	0.547994	0.010687	-0.0100915	0.965142	0.527219	0.00777952	0.635412	0.00226912	MRS4	Mitochondrial carrier family member, involved in iron homeostasis; putative membrane transporter localized to the mitochondrial membrane; transcription under control of Atf2p; regulated by Sef1p, Sfu1p, and Hap43p
CR_06800C	0.889255	3.89059e-06	0.66748	4.28871e-05	-2.57225	1.28875e-47	0.634521	0.0218576	HHF22	Putative histone H4; regulated by Efg1; flucytosine, fluconazole-induced; amphotericin B, caspofungin repressed; colony morphology-related gene regulation by Ssn6; Hap43-induced; rat catheter and Spider biofilm repressed
C1_13370W	0.555767	0.143359	0.752887	0.00522421	1.93695	3.71227e-10	0.633394	0.0568613	orf19.4963	Ortholog(s) have role in ubiquitin-dependent ERAD pathway and cytoplasm, nucleolus localization
C2_06850W	0.151063	0.675551	-0.2426	0.449535	1.5619	6.13982e-15	0.632677	0.0186833	orf19.2237.1	Ortholog of Slx9 required for pre-rRNA processing; associated with 90S pre-ribosome and 43S small ribosomal subunit precursor, interacts with U3 snoRNA in S. cerevisiae; gene has intron; Spider biofilm induced
C6_02500C	2.79339	4.39458e-52	2.49182	2.59908e-59	2.03249	1.51598e-28	0.632345	0.0187873	GCV1	Putative T subunit of glycine decarboxylase; transcript negatively regulated by Sfu1; Spider biofilm repressed
CR_09920W	1.37484	0.00264446	1.64819	4.46187e-05	3.15267	5.32762e-16	0.631824	0.224771	orf19.7566	Predicted amino acid transport domain; transcript upregulated in clinical strains from HIV+ patients with oral candidiasis; alkaline upregulated by Rim101; rat catheter, Spider and flow model biofilm induced
C4_05360C	0.922708	0.0518938	0.882978	0.0547949	1.13338	0.00756651	0.631647	0.25314	orf19.1794	Ortholog(s) have RNA binding, translation regulator activity and role in Group I intron splicing, mitochondrial respiratory chain complex IV biogenesis, positive regulation of mitochondrial translation
C1_04040C	0.494879	0.123753	0.325915	0.33258	2.02591	2.06627e-14	0.631559	0.0653397	orf19.4479	Putative U3-containing 90S preribosome subunit; Hap43-induced; repressed in core stress response; Spider biofilm induced
C1_06250W	0.513364	0.273967	0.120482	0.819459	-1.05972	0.0126689	0.631547	0.157836	orf19.1825	Protein of unknown function; mutants are viable; filament induced; regulated by Nrg1, Rfg1, Tup1
CR_02400W	-1.02739	0.175295	-1.38512	0.0594771	-1.31217	0.0462998	0.631063	0.382017	PHO112	Putative constitutive acid phosphatase; Rim101-repressed; DTT-extractable; N-glycosylated; Hap43-induced; possibly an essential gene, disruptants not obtained by UAU1 method
C1_12590W	0.941151	8.62061e-10	0.98796	3.77364e-13	-0.138341	0.465385	0.63093	0.00264029	ATP20	Putative mitochondrial ATP synthase; shows colony morphology-related gene regulation by Ssn6p; flucytosine induced; caspofungin repressed; macrophage/pseudohyphal-induced
C1_06640C	0.280793	0.188926	0.308457	0.0965442	-0.249344	0.203105	0.630693	0.0192172	orf19.6247.1	Ortholog(s) have protein channel activity and role in mitochondrial outer membrane translocase complex assembly, protein targeting to mitochondrion
C5_04910W	0.430249	0.185272	0.189058	0.594922	1.80268	3.19453e-13	0.630278	0.0607324	orf19.3978	Protein required for maturation of 18S rRNA; rat catheter biofilm repressed
C6_03030W	-1.39867	0.0836334	-1.29103	0.119332	-0.419777	0.536703	0.629324	0.352901	SAP5	Biofilm-specific aspartyl protease; virulence role effected by URA3; expressed during infection; mRNA localized to hyphal tip via She3; rat catheter and Spider biofilm induced
C3_04810C	0.459915	0.0010755	0.561776	2.08445e-06	-0.418643	0.00569809	0.628711	0.000186774	orf19.5943.1	Protein of unknown function; transcript upregulated in an RHE model of oral candidiasis; rat catheter and Spider biofilm repressed
C2_08380C	-0.459131	0.286572	-1.01971	0.0111246	-0.45768	0.278962	0.628701	0.11568	orf19.1434	Ortholog(s) have protein complex scaffold activity, protein kinase activator activity
C3_01900C	0.939704	3.30957e-06	0.344671	0.0505389	0.946363	1.14267e-07	0.627883	0.00209464	orf19.1656	Protein with a predicted FYVE/PHD zinc finger domain; Hap43-repressed; Spider biofilm induced
C4_01490W	0.977565	2.43658e-07	0.863866	4.73692e-09	1.01535	3.78243e-09	0.626947	0.00214348	NIP1	Putative translation initiation factor; mutation confers hypersensitivity to roridin A and verrucarin A; genes encoding ribosomal subunits, translation factors, and tRNA synthetases are downregulated upon phagocytosis by murine macrophage
C2_02610C	2.84555	3.32861e-18	2.19234	3.73563e-13	-0.467497	0.327075	0.626481	0.187714	HGT20	Putative glucose transporter of the major facilitator superfamily; the C. albicans glucose transporter family comprises 20 members; 12 probable membrane-spanning segments; regulated by Nrg1
C6_04190C	0.0899355	0.884595	-1.54843	0.00121958	1.45416	0.000371178	0.625864	0.216592	orf19.1075	Protein of unknown function; Spider biofilm induced
C2_08030W	0.120957	0.917446	0.34731	0.71288	0.142776	0.87597	0.625449	0.505309	orf19.2181	Ortholog of Spathaspora passalidarum NRRL Y-27907 : spas_CGOB_00067 and Candida albicans WO-1 : CAWG_05895
C3_06570C	0.61349	6.87553e-05	0.57654	4.89159e-06	-0.933253	6.6628e-06	0.624816	0.00684528	OPI3	Phosphatidylethanolamine N-methyltransferase; phosphatidylcholine biosynthesis; downregulation correlates with clinical development of fluconazole resistance; amphotericin B, caspofungin repressed; Hap43-induced; Spider biofilm repressed
C2_10810W	-0.0942644	0.760215	-0.0616267	0.784751	0.969663	2.50881e-08	0.624442	0.00326009	orf19.5364	Putative pre-mRNA splicing factor; intron in 5'-UTR; possibly an essential gene, disruptants not obtained by UAU1 method
C7_01360C	-0.211348	0.686683	-0.341426	0.552991	1.60847	1.93837e-07	0.624284	0.125089	orf19.6917	Putative heat shock protein with a zinc finger motif; required for protein import into mitochondria in S. cerevisiae; Spider biofilm induced
C3_05140C	0.229709	0.46307	0.0917036	0.743451	1.24102	4.32406e-09	0.62424	0.0196394	orf19.5987	Ortholog(s) have tRNA (guanine-N2-)-methyltransferase activity, role in tRNA methylation and cytosol, nucleus, tRNA (m2G10) methyltransferase complex localization
C1_02640C	0.777873	7.3426e-05	0.675363	0.000422751	0.354191	0.128697	0.623897	0.00365796	TOM20	Putative mitochondrial primary import receptor
C3_06270C	-0.0541632	0.87257	0.156546	0.570734	-0.663626	0.00745517	0.623756	0.0136489	orf19.7405	Ortholog of Rad33; involved in nucleotide excision repair in S. cerevisiae; induced by Mnl1 under weak acid stress
CR_03650W	0.214328	0.477032	0.0437284	0.893977	1.48047	1.22695e-10	0.622634	0.020118	SGD1	Predicted small ribosomal subunit biogenesis protein; repressed in core stress response; transcript increases in populations of cells exposed to fluconazole over multiple generations; Spider biofilm induced
C1_03090W	0.709023	2.48747e-05	0.75357	2.424e-07	0.228507	0.250278	0.620357	0.00129268	RPS1	Putative ribosomal protein 10 of the 40S subunit; elicits host antibody response during infection; transcript induced during active growth; Spider biofilm repressed
C4_06560W	1.12332	0.0316379	0.763273	0.168356	0.9038	0.0741964	0.619886	0.360875	PGA15	Putative GPI-anchored protein
C1_06740C	0.170717	0.496731	-0.443699	0.0749314	1.51302	7.53358e-21	0.619486	0.00346801	NOP6	Putative ortholog of S. cerevisiae Nop6; role in ribosomal small subunit biogenesis; Spider biofilm induced
CR_09370W	0.66232	0.0343473	0.355286	0.250568	1.65956	3.63714e-09	0.619053	0.0488068	ELF1	Putative mRNA export protein; Walker A and B (ATP/GTP binding) motifs; required for wild-type morphology, growth; expressed in hyphal, pseudohyphal, and yeast form; Hap43-induced; Spider and flow model biofilm induced
CR_00680W	0.40687	0.128937	-0.0241143	0.939865	1.47232	1.41405e-12	0.619033	0.0189439	BUD22	Protein with a predicted role in 18S rRNA maturation and small ribosomal subunit biogenesis; repressed in core stress response; repressed by prostaglandins
C2_05670C	-0.139258	0.723171	-0.501872	0.0328026	0.69693	0.00127455	0.618953	0.0246936	orf19.6879	Ortholog(s) have tRNA-intron endonuclease activity, role in tRNA-type intron splice site recognition and cleavage and mitochondrial outer membrane, tRNA-intron endonuclease complex localization
C2_05080C	0.351838	0.248677	0.118574	0.723082	1.03905	1.26742e-05	0.618492	0.0359987	orf19.3539	Predicted nucleolar S-adenosylmethionine-dependent rRNA methyltransferase; Spider biofilm induced
C3_05610W	-0.874579	0.101652	-2.7558	7.575e-06	-0.0906799	0.860347	0.617974	0.163381	MNN14	Predicted alpha-1,3-mannosyltransferase activity with a role in protein glycosylation; Hap43-repressed; Spider biofilm induced
C1_08470W	0.398002	0.0718807	0.457836	0.0183644	-0.27423	0.231398	0.61787	0.0215309	orf19.392	Ortholog(s) have role in mitochondrial respiratory chain complex III assembly and integral component of mitochondrial membrane localization
C6_02330W	0.667183	0.000709814	1.43111	1.66498e-19	0.133813	0.599551	0.617233	0.00364783	orf19.3475	Described as a Gag-related protein; hyphal induced; downregulation correlates with clinical development of fluconazole resistance; repressed by nitric oxide, 17-beta-estradiol, ethynyl estradiol
C1_03240W	-0.293673	0.312854	-0.314423	0.286258	0.48414	0.0613775	0.61649	0.0175705	orf19.3016	Ortholog(s) have cytosol, nucleus localization
C1_03840W	-0.480566	0.196645	-0.599979	0.160795	0.993074	0.000152245	0.616138	0.0677202	orf19.1026.1	Ortholog of C. dubliniensis CD36 : Cd36_03580, C. parapsilosis CDC317 : CPAR2_105090, Candida tenuis NRRL Y-1498 : CANTEDRAFT_106351 and Debaryomyces hansenii CBS767 : DEHA2A09548g
C3_07420W	0.51669	0.00279424	0.592706	2.01032e-06	0.281647	0.107273	0.615875	0.000778774	orf19.6748	Ortholog(s) have cytosol, eukaryotic 43S preinitiation complex, eukaryotic translation initiation factor 3 complex, nucleus localization
CR_04780W	0.525783	0.0393526	0.393772	0.0484128	0.967613	6.2615e-05	0.615376	0.012793	RPB8	Putative subunit of RNA polymerases I, II, and III; regulated by Gcn4p; repressed in response to amino acid starvation (3-aminotriazole treatment); heterozygous null mutant exhibits resistance to parnafungin
C3_07650C	0.756127	0.00240391	-0.375041	0.221153	1.45457	1.21175e-11	0.614237	0.0331965	orf19.6723	Protein of unknown function; Spider biofilm induced
C2_05930W	0.686705	8.18672e-05	0.734315	1.1353e-05	-1.07765	1.43284e-08	0.614008	0.0105374	COX9	Putative subunit VIIa of cytochrome c oxidase; flucytosine induced
C2_10640C	-0.6402	0.00414433	-0.426218	0.0400136	0.0792678	0.743136	0.613239	0.00798606	MTR2	Nuclear export protein; member of NTF2 family; monomeric in solution; interacts with Mex67p via the NTF2-like domain
C3_05370C	0.680574	2.37012e-06	0.822042	3.50642e-11	0.249217	0.17303	0.61264	0.000791564	YST1	Ribosome-associated protein; antigenic in mice; complements S. cerevisiae yst1 yst2 mutant; similar to laminin receptor; predicted S/T phosphorylation, N-glycosylation, myristoylation, Hap43-, Gcn4-regulated; Spider biofilm repressed
CR_02890C	0.350727	0.167395	0.459678	0.0426942	1.19368	4.05153e-09	0.611532	0.0279448	orf19.2847	Ortholog(s) have RNA polymerase III activity, role in tRNA transcription from RNA polymerase III promoter and DNA-directed RNA polymerase III complex localization
C4_00130W	0.543037	0.272619	1.72257	6.3109e-06	-1.69753	0.000270622	0.611095	0.183959	RBT5	GPI-linked cell wall protein; hemoglobin utilization; Rfg1, Rim101, Tbf1, Fe regulated; Sfu1, Hog1, Tup1, serum, alkaline pH, antifungal drugs, geldamycin repressed; Hap43 induced; required for RPMI biofilms; Spider biofilm induced
C5_03280W	0.236077	0.243975	0.297574	0.0560614	-0.247444	0.273881	0.610913	0.00159935	CAM1-1	Putative translation elongation factor; downregulated upon phagocytosis by murine macrophages; Hap43-induced gene; Spider biofilm repressed
C2_00130W	1.61371	0.0335847	0.322008	0.758949	0.384994	0.661482	0.610827	0.587811	orf19.1906	Protein of unknown function; flow model biofilm induced
C2_05840W	0.602839	0.0315554	-0.347822	0.310288	2.07697	2.46597e-20	0.610752	0.0471663	orf19.5207	Predicted diphthamide biosynthesis protein; Spider biofilm induced
C1_08890C	0.208934	0.677123	0.29776	0.426878	1.27009	1.82501e-06	0.610206	0.0994077	orf19.4748	Putative U2B'' component of the U2 snRNP, involved in splicing; contains an RNA recognition motif (RRM); ortholog of S. cerevisiae MSL1; Hap43p-induced gene
CR_06300C	0.0224983	0.957172	-0.515857	0.165869	1.27937	1.47122e-10	0.610043	0.0463051	FGR50	Protein lacking an ortholog in S. cerevisiae; transposon mutation affects filamentous growth; Spider biofilm repressed
C6_00380C	-0.465581	0.0859596	-0.666695	0.00307214	0.254018	0.307667	0.609812	0.0132373	orf19.1200	Protein of unknown function; Spider biofilm induced
C1_12320C	1.27042	4.38413e-13	1.32289	4.84429e-20	-0.574431	0.00279118	0.609194	0.00623983	ATP19	Subunit k of the mitochondrial F1F0 ATP synthase; a large enzyme complex required for ATP synthesis; Spider biofilm repressed
C3_07620C	0.315202	0.349364	-0.0452642	0.898569	0.531426	0.0627062	0.608586	0.0387332	RIT1	Putative initiator tRNA methionine ribosyltransferase; fungal-specific (no human or murine homolog)
C5_03810C	0.412408	0.13979	0.899273	0.000451037	0.918022	0.000389806	0.607903	0.0301441	orf19.1113	Ortholog of C. dubliniensis CD36 : Cd36_53540, Debaryomyces hansenii CBS767 : DEHA2G07854g, Pichia stipitis Pignal : PICST_32162 and Spathaspora passalidarum NRRL Y-27907 : SPAPADRAFT_50795
C2_05460W	-3.04656	8.69044e-26	-3.21116	3.26098e-28	-4.67332	3.05964e-50	0.607619	0.0870447	CDC19	Pyruvate kinase at yeast cell surface; Gcn4/Hog1/GlcNAc regulated; Hap43/polystyrene adherence induced; repressed by phagocytosis/farnesol; hyphal growth role; stationary phase enriched; flow model biofilm induced; Spider biofilm repressed
C4_01270W	0.792194	6.73289e-07	0.949855	6.49873e-13	-0.0264616	0.901603	0.607549	0.00127242	RPS6A	Ribosomal protein 6A; localizes to cell surface of yeast cells but not hyphae; repressed upon phagocytosis by murine macrophage; possibly essential; Hap43-induced; Spider biofilm repressed
C2_03980C	0.470224	0.0311756	0.35454	0.0758534	0.062642	0.801682	0.606319	0.00836714	MED1	RNA polymerase II mediator complex subunit; RNA polymerase II transcription cofactor
CR_00460C	0.475795	0.116507	0.0455702	0.879151	1.49599	7.18271e-13	0.606079	0.0253536	orf19.7488	Component of the SSU processome; predicted role in pre-18S rRNA processing; Spider biofilm induced
CR_04170W	0.596059	0.0231157	0.515861	0.0401024	1.89941	3.49013e-15	0.605886	0.0376842	orf19.501	Ortholog(s) have rRNA (cytosine-C5-)-methyltransferase activity and role in assembly of large subunit precursor of preribosome, maturation of LSU-rRNA from tricistronic rRNA transcript (SSU-rRNA, 5.8S rRNA, LSU-rRNA), rRNA base methylation
CR_08500W	0.402977	0.133746	0.183871	0.51792	1.22449	1.1141e-07	0.604915	0.0265997	orf19.6418	Ortholog(s) have unfolded protein binding activity, role in protein import into nucleus, ribosomal large subunit biogenesis and cytoplasm, nucleus localization
C5_04380C	1.89116	0.124292	-0.00221708	0.999132	0.32926	0.833677	0.604375	0.750522	orf19.3924	Ortholog of Candida albicans WO-1 : CAWG_04810
CR_10410C	0.780729	0.0143832	0.359588	0.305205	2.09646	5.3882e-14	0.603719	0.0839715	orf19.7618	Putative nucleolar protein with a predicted role in pre-18S rRNA processing; Plc1p-regulated; Spider biofilm induced
C1_03750W	-2.19526	1.21451e-13	-2.28377	1.01934e-13	-2.35555	1.108e-15	0.603441	0.0864361	orf19.1034	Protein with a predicted cytochrome b5-like Heme/Steroid binding domain; Hap43, caspofungin repressed; flow model biofilm induced
C1_01350C	0.468011	0.0395055	0.648088	0.00117987	0.207689	0.389	0.603032	0.0112229	TIF	Translation initiation factor; upregulated in highly virulent strain compared to less virulent strain; antigenic in human; flucytosine induced; downregulated upon phagocytosis by macrophages; Spider biofilm repressed
C2_03890W	0.473862	0.182885	0.638282	0.0218012	-0.452892	0.175535	0.602153	0.0860925	orf19.836	Protein likely to be essential for growth, based on an insertional mutagenesis strategy
C1_14020W	0.679744	0.425013	0.242483	0.815604	3.51192	4.32171e-19	0.601547	0.56589	orf19.7209	Putative Rho GDP dissociation inhibitor; induced by nitric oxide independent of Yhb1p
C5_00740W	0.597943	0.139286	0.267925	0.51792	-0.897115	0.0160034	0.600236	0.227428	CTF8	Putative kinetochore protein with a predicted role in sister chromatid cohesion; repressed during the mating process; flow model biofilm induced
C4_00230W	0.501127	0.101669	0.161882	0.52198	0.503319	0.028612	0.600004	0.14154	orf19.5648	Ortholog of C. dubliniensis CD36 : Cd36_40300, C. parapsilosis CDC317 : CPAR2_402190, Candida tenuis NRRL Y-1498 : cten_CGOB_00197 and Debaryomyces hansenii CBS767 : DEHA2F06160g
C1_04720W	0.162609	0.633744	-0.171973	0.527951	0.397397	0.113868	0.599073	0.0227153	orf19.772.1	Ortholog of C. parapsilosis CDC317 : CPAR2_105440, Lodderomyces elongisporus NRLL YB-4239 : LELG_01504, Pichia stipitis Pignal : psti_CGOB_00118 and Candida orthopsilosis Co 90-125 : CORT_0B06660
C1_05470W	0.02861	0.938886	0.0152372	0.961262	0.577113	0.0217551	0.59856	0.0396758	MTM1	Ortholog(s) have metallochaperone activity, pyridoxal phosphate binding activity, role in manganese ion transport, pyridoxal phosphate transport and mitochondrion localization
C4_02890C	1.25566	5.42891e-18	1.08367	3.24103e-18	-0.17473	0.306314	0.598555	0.0121998	QCR9	Putative ubiquinol cytochrome c reductase; shows colony morphology-related gene regulation by Ssn6p
C5_02180C	0.344179	0.147753	0.119067	0.514864	0.916803	7.67264e-09	0.598192	0.00543215	LEU3	Zn(II)2Cys6 transcription factor; predicted regulator branched-c ofhain amino acid biosynthesis genes; alkaline induced; induced by Mnl1 under weak acid stress; required for yeast cell adherence to silicone substrate; Spider biofilm induced
C6_00690W	0.303177	0.40519	-0.202059	0.619639	1.02596	0.000159909	0.597707	0.074542	orf19.3660	Ortholog of C. dubliniensis CD36 : Cd36_60600, C. parapsilosis CDC317 : CPAR2_602890, Candida tenuis NRRL Y-1498 : CANTEDRAFT_135512 and Debaryomyces hansenii CBS767 : DEHA2F15312g
C5_03700C	0.267126	0.361108	0.41686	0.0994736	0.832844	0.000424666	0.595668	0.0338056	orf19.1124.2	Ortholog(s) have diphthine synthase activity, role in peptidyl-diphthamide biosynthetic process from peptidyl-histidine and cytosol, nucleus localization
C2_06570C	-1.54253	2.23232e-07	-1.13511	1.03658e-05	-3.67523	1.10918e-39	0.595011	0.0560888	orf19.33	Predicted ORF from Assembly 19; removed from Assembly 20; restored based on transcription data; similar to orf19.7550
C4_02480C	0.877668	0.000130827	0.885058	0.000103979	0.15664	0.6565	0.59498	0.0884222	TIM13	Predicted mitochondrial intermembrane space protein with a role in protein import into mitochondria
C6_03130W	0.995103	2.49853e-12	1.0191	3.97313e-16	-0.208843	0.210234	0.594883	0.0133574	orf19.5597.1	Has domain(s) with predicted proton-transporting ATP synthase activity, rotational mechanism, proton-transporting ATPase activity, rotational mechanism activity and role in ATP synthesis coupled proton transport
C1_10800C	0.402155	0.0363464	0.486185	0.00167449	0.862943	4.88063e-08	0.594279	0.00834341	ALP1	Cystine transporter; present in pathogenic yeasts (no human or murine homolog); Spider biofilm induced
CR_02550C	0.485289	0.0232893	0.342953	0.0787697	1.0117	1.40195e-06	0.593146	0.0114314	orf19.168	Ortholog(s) have role in U4 snRNA 3'-end processing, exonucleolytic trimming to generate mature 3'-end of 5.8S rRNA from tricistronic rRNA transcript (SSU-rRNA, 5.8S rRNA and LSU-rRNA), more
C4_04050C	1.71837	4.67151e-30	1.8773	5.80755e-51	-3.39398	2.27452e-35	0.592722	0.122193	RHD3	GPI-anchored yeast-associated cell wall protein; induced in high iron; clade-associated gene expression; not essential for cell wall integrity; fluconazole-repressed; flow model and Spider biofilm repressed
C1_10820C	-0.552387	0.00418336	-0.225028	0.262171	-0.624476	0.00132101	0.592225	0.00460902	orf19.2335	Putative aspartyl aminopeptidase; stationary phase enriched protein; mutation confers hypersensitivity to 5-fluorouracil (5-FU); Hog1-induced; planktonic growth-induced; rat catheter and Spider biofilm repressed
C2_02660W	-0.226127	0.324219	-0.67849	0.000175612	-0.475326	0.0472155	0.592186	0.0216999	orf19.5841	Ortholog of C. dubliniensis CD36 : Cd36_17700, C. parapsilosis CDC317 : CPAR2_212340, Candida tenuis NRRL Y-1498 : CANTEDRAFT_101113 and Debaryomyces hansenii CBS767 : DEHA2G03784g
CR_10700W	0.325197	0.120595	0.427443	0.00974361	0.199289	0.399975	0.591649	0.011138	RFC4	Putative heteropentameric replication factor C subunit; flucytosine induced; periodic mRNA expression, peak at cell-cycle G1/S phase
C4_02630C	-0.119782	0.697911	-0.58191	0.0153384	0.229654	0.389007	0.590558	0.0137289	HFL2	HAP5-like; ortholog of S. cerevisiae Bur6, a heterodimeric NC2 transcription regulator complex subunit; flucytosine induced
C1_14380C	0.271309	0.316738	-0.150394	0.546747	1.13472	1.44743e-08	0.590524	0.0144259	orf19.7254	Ortholog(s) have role in mRNA metabolic process, mitochondrial translational initiation and extrinsic component of membrane, mitochondrial inner membrane localization
CR_02030C	0.0869886	0.839459	-0.387494	0.21739	1.79904	4.84269e-16	0.588825	0.0476753	orf19.2604	S. pombe ortholog SPAC2C4.06c is a predicted tRNA (cytosine-5-)-methyltransferase; Spider biofilm induced
C1_10500W	0.149511	0.608324	0.235523	0.28324	-0.0893791	0.74231	0.588742	0.0127301	orf19.993	Protein of unknown function; rat catheter biofilm repressed
C4_03270W	0.643872	0.044821	0.410672	0.186097	1.61728	2.20244e-09	0.5883	0.0798769	RPF1	Putative nucleolar protein with a predicted role in the assembly and export of the large ribosomal subunit; essential for growth; rat catheter and Spider biofilm induced
C4_02370C	0.3678	0.0545738	0.457292	0.00698363	-1.66547	6.83247e-20	0.587085	0.00137668	PGA59	Adhesin-like cell wall protein; putative GPI-anchor; colony morphology-related gene regulation by Ssn6; Hap43-induced; Spider biofilm repressed
C2_03470C	1.37056	8.55728e-24	1.23123	7.17986e-28	-0.564139	0.000266976	0.587023	0.000724397	COX6	Putative cytochrome c oxidase; flucytosine induced
C1_06900C	0.530154	0.000305409	0.620255	5.8418e-07	-0.938838	4.44138e-10	0.586528	0.00825267	MMD1	Mitochondrial protein; possibly required for transamination of isoleucine; macrophage-downregulated protein abundance; rat catheter and Spider biofilm repressed
C3_07200C	0.746493	0.0500271	0.541752	0.095601	0.735929	0.0230676	0.586436	0.101242	ZFU2	Zn(II)2Cys6 transcription factor; regulator of yeast form adherence; mutants display increased colonization of mouse kidneys; required for yeast cell adherence to silicone substrate; Spider biofilm induced
C5_02770W	1.0488	1.43596e-05	1.13416	3.01236e-07	0.229529	0.451902	0.586398	0.0563432	MSW1	Protein similar to S. cerevisiae Msw1p, which is mitochondrial tryptophanyl-tRNA synthetase; Hap43p-repressed gene; likely to be essential for growth, based on an insertional mutagenesis strategy
C1_03280W	1.33619	8.00174e-21	1.2151	1.61328e-24	0.327605	0.104831	0.584696	0.00407041	orf19.3022	Ortholog(s) have structural constituent of ribosome activity and mitochondrial small ribosomal subunit localization
CR_03570C	0.301998	0.446403	-0.291991	0.464529	1.74548	1.24206e-09	0.584542	0.115961	YVH1	Putative dual specificity phosphatase (phosphoserine/threonine and phosphotyrosine phosphatase); required for wild-type growth rate and for wild-type virulence in mouse model of systemic infection; Hap43p-induced gene
C7_02610C	-2.09501	1.32429e-12	-2.36921	1.41628e-15	-2.21901	1.61243e-13	0.583895	0.1189	orf19.2371	Putative Gag protein of retrotransposon Tca2; separated by a stop codon from Pol protein orf19.2372; likely translated as single polyprotein that includes Gag, reverse transcriptase, protease, and integrase; rat catheter biofilm repressed
C2_09360W	0.926767	1.81001e-05	0.509264	0.014701	1.05397	2.72024e-07	0.58383	0.0326581	orf19.4097	Ortholog of C. dubliniensis CD36 : Cd36_23480, C. parapsilosis CDC317 : CPAR2_407050, Candida tenuis NRRL Y-1498 : CANTEDRAFT_116822 and Debaryomyces hansenii CBS767 : DEHA2B02046g
C2_08200W	-0.158094	0.538604	0.366561	0.0551379	0.390119	0.0429704	0.582317	0.00836714	orf19.2165	Predicted hydrolase; induced by nitric oxide
C1_05810W	0.279576	0.187259	0.588222	0.00043545	0.343477	0.126843	0.581903	0.0086775	GIM5	Putative heterohexameric cochaperone prefoldin complex subunit; macrophage/pseudohyphal-repressed gene and macrophage-induced protein
C3_06640W	0.000171963	0.999598	0.240999	0.552961	0.075685	0.844463	0.581165	0.120369	orf19.7453	Ortholog of Candida albicans WO-1 : CAWG_02974
C2_10820C	0.361729	0.0741999	0.368066	0.0271997	0.7879	1.40679e-05	0.580609	0.0283116	orf19.5365	S. cerevisiae ortholog YMR259C interacts with Trm7 for 2'-O-methylation of C32 of substrate tRNAs; downregulated by fluphenazine treatment or in an azole-resistant strain that overexpresses CDR1 and CDR2
C1_11070W	0.515974	0.0306967	-0.14499	0.569875	1.42501	9.24379e-14	0.579978	0.0170264	PET127	Protein with a predicted role in 5'-end processing of mitochondrial RNAs; ortholog of S. cerevisiae Pet127; Hap43-induced; rat catheter and Spider biofilm induced
C1_04270C	-1.22267	0.459466	-0.464548	0.800205	1.21851	0.231669	0.579833	0.71649	orf19.1062	Ortholog of C. dubliniensis CD36 : Cd36_04020, C. parapsilosis CDC317 : CPAR2_107000, Candida tenuis NRRL Y-1498 : CANTEDRAFT_113990 and Pichia stipitis Pignal : PICST_32780
C1_04320W	-1.97623	9.8999e-20	-1.73497	1.0914e-19	-1.70183	7.69522e-15	0.579812	0.0107949	GPM2	Putative phosphoglycerate mutase; repressed in hyphae; macrophage/pseudohyphal-repressed; induced by high levels of peroxide stress, farnesol; flow model biofilm induced; rat catheter and Spider biofilm repressed
C3_01440C	-0.376285	0.364216	-0.210957	0.594063	-0.907701	0.606339	0.578875	0.118079	orf19.1707	Ortholog of Candida albicans WO-1 : CAWG_02476
C2_05820W	0.807739	0.00844138	0.380925	0.156074	1.36886	1.0026e-10	0.578399	0.0529373	orf19.5205	Protein of unknown function; Hap43-repressed gene
C2_08890W	-0.0646302	0.984856	-1.42612	0.685103	-2.724	0.380762	0.578155	0.835279	orf19.217	Ortholog(s) have sequence-specific DNA binding activity
C4_04230W	-0.541808	0.253302	-1.20212	0.000874477	-0.602921	0.0918123	0.578083	0.161087	orf19.1427	Putative transporter; fungal-specific; Spider biofilm induced
C2_07190C	1.48993	3.82177e-08	1.32673	8.15712e-07	0.350884	0.302801	0.577164	0.0952231	orf19.2275	Putative mitochondrial ribosomal protein; predicted role in aerobic respiration; Spider biofilm repressed
C7_00490C	-0.448071	0.268334	-0.912863	0.00241996	0.362275	0.252028	0.57689	0.0658233	orf19.7069	Putative AdoMet-dependent proline methyltransferase; Hap43-induced; required for normal flow model biofilm growth; Spider biofilm repressed
C1_07700C	0.236514	0.263306	-0.3057	0.0810435	0.374327	0.104845	0.576876	0.0079784	VRG4	GDP-mannose transporter; essential; required for glycosylation, hyphal growth; functional homolog of S. cerevisiae Vrg4p, which imports GDP-mannose from cytoplasm to Golgi for protein and lipid mannosylation; no mammalian homolog
C2_03010C	-0.274051	0.20978	-0.483241	0.000786592	-1.66537	1.11325e-25	0.57592	0.00721607	RNR21	Ribonucleoside-diphosphate reductase; regulated by tyrosol and cell density; ciclopirox olamine, fluconazole or flucytosine induced; regulated by Sef1, Sfu1, and Hap43
C1_02310C	0.174885	0.671055	0.312015	0.323462	-0.134968	0.691828	0.575704	0.103033	orf19.3688	Ortholog(s) have chromatin DNA binding activity and role in cell wall mannoprotein biosynthetic process, positive regulation of transcription from RNA polymerase II promoter, telomere maintenance via recombination
C5_04830W	-0.441806	0.206809	-0.481698	0.112247	-1.23099	7.49783e-05	0.575313	0.0877251	SFL2	Transcription factor involved in regulation of morphogenesis; regulates transcription in response to carbon dioxide levels; required for filamentous growth, for virulence in RHE model but not in mice; Spider biofilm induced
C1_08710W	0.231476	0.476949	0.191528	0.527093	0.892598	0.000193506	0.574853	0.0548779	orf19.4730	Ortholog of S. cerevisiae : YNL050C, C. glabrata CBS138 : CAGL0G01276g, C. dubliniensis CD36 : Cd36_08220, C. parapsilosis CDC317 : CPAR2_804440 and Candida tenuis NRRL Y-1498 : CANTEDRAFT_94168
C4_00970C	0.505743	0.245654	0.628462	0.332828	0.49709	0.230426	0.574803	0.190592	MDN1	Putative midasin, a very large dynein-related AAA-type ATPase; induced during the mating process
C5_01560C	0.278583	0.151868	-0.0120261	0.961262	0.810196	0.000338141	0.57444	0.0227153	orf19.4150	Putative glutaredoxin; induced by nitric oxide; Spider biofilm induced
C3_06310C	0.943411	3.35845e-05	0.530451	0.0145291	1.18274	3.32611e-08	0.573768	0.0337647	ISW2	Ortholog of S. cerevisiae Isw2; an ATPase involved in chromatin remodeling; required for chlamydospore formation; Hap43-induced gene; repressed by high-level peroxide stress
C7_00870W	1.29223	0.0357587	1.17419	0.049039	3.23402	3.9353e-17	0.573305	0.457832	orf19.7029	Putative guanine deaminase; mutation confers hypersensitivity to toxic ergosterol analog; Spider biofilm induced
C3_00450C	1.06297	6.05379e-13	1.05427	2.55239e-17	-0.1505	0.501601	0.573011	0.00189963	orf19.5420	Ortholog(s) have structural constituent of ribosome activity, role in mitochondrial translation and mitochondrial large ribosomal subunit localization
C7_01790C	0.682406	5.23114e-05	0.870281	4.11912e-10	-0.185584	0.360672	0.572941	0.00231762	RPL5	Ribosomal protein; repressed upon phagocytosis by murine macrophages; Hap43-induced; Spider biofilm repressed
C3_03070W	0.433049	0.187514	-0.128862	0.737586	1.85359	5.49222e-14	0.572524	0.0820127	orf19.304	Putative transporter similar to MDR proteins; fungal-specific; Spider biofilm induced
C2_07360W	-0.0474474	0.890112	-0.376036	0.182026	0.587225	0.00788788	0.572029	0.0169216	orf19.1900	Ortholog(s) have RNA methyltransferase activity, role in 7-methylguanosine cap hypermethylation, meiotic cell cycle, nucleologenesis, regulation of telomere maintenance via telomerase, tRNA processing and nucleolus localization
C2_01370C	0.560783	0.00423581	0.168842	0.371507	0.460914	0.0149992	0.571934	0.005715	orf19.1441	Ortholog of C. dubliniensis CD36 : Cd36_16230, C. parapsilosis CDC317 : CPAR2_213950, Candida tenuis NRRL Y-1498 : CANTEDRAFT_112720 and Debaryomyces hansenii CBS767 : DEHA2A01848g
C6_03690W	0.466583	0.157167	0.294235	0.307817	1.38456	5.14975e-10	0.571026	0.0438705	ALS5	ALS family adhesin; highly variable; expression in S. cerevisiae causes adhesion to human epithelium, endothelium or ECM, endothelial invasiveness by endocytosis and, at high abundance, ECM-induced aggregation; can form amyloid fibrils
C2_07040W	-0.180713	0.496494	-0.402289	0.0590229	0.589461	0.00255142	0.570909	0.0167183	orf19.2260	Putative transcription factor with zinc finger DNA-binding motif
C4_03520C	0.135055	0.804426	0.80907	0.00880654	-0.96128	0.0222819	0.570168	0.181863	RBT1	Cell wall protein with similarity to Hwp1; required for virulence; predicted glycosylation; fluconazole, Tup1 repressed; farnesol, alpha factor, serum, hyphal and alkaline induced; Rfg1, Rim101-regulated
C2_08640C	0.503405	0.0368549	0.239339	0.266245	0.543952	0.11733	0.569858	0.0775295	PST2	Flavodoxin-like protein involved in oxidative stress protection and virulence; putative NADH:quinone oxidoreductase; similar to 1,4-benzoquinone reductase; induced by benomyl, oxidative stress via Cap1; fungal-specific
C1_07920W	0.841797	2.27373e-07	0.848473	1.22913e-10	-0.0135761	0.949113	0.569697	0.00984434	orf19.5064.1	Ortholog of C. dubliniensis CD36 : Cd36_07450, C. parapsilosis CDC317 : CPAR2_208450, Candida tenuis NRRL Y-1498 : CANTEDRAFT_116488 and Debaryomyces hansenii CBS767 : DEHA2F26114g
C1_05790W	0.173188	0.478901	0.304404	0.124385	-0.532091	0.020142	0.569151	0.0286606	orf19.2472.1	Ortholog of C. dubliniensis CD36 : Cd36_61610, C. parapsilosis CDC317 : CPAR2_107530, Candida tenuis NRRL Y-1498 : CANTEDRAFT_115252 and Debaryomyces hansenii CBS767 : DEHA2D02200g
C2_02900W	0.0185459	0.97669	-0.123981	0.794913	0.76323	0.029056	0.568681	0.195094	orf19.5814	Protein of unknown function; Spider biofilm induced
C1_05400C	0.786888	0.0164826	0.888388	0.00211008	1.00884	0.000204656	0.568554	0.140335	orf19.425	Ortholog(s) have mitochondrial large ribosomal subunit localization
C6_00840W	-3.21077	2.77592e-47	-2.42565	2.62186e-31	-4.96456	4.74572e-90	0.568261	0.0283267	GPX2	Similar to glutathione peroxidase; induced in high iron; alkaline induced by Rim101; induced by alpha factor or interaction with macrophage; regulated by Efg1; caspofungin repressed; Spider biofilm induced
C5_01120W	-1.36858	0.618318	0.966746	0.550874	0.520395	0.757218	0.567564	0.807459	orf19.1958	Dubious open reading frame
C2_05290C	0.270292	0.176205	0.174005	0.316087	-0.199905	0.368709	0.56715	0.00973967	orf19.3558	Ortholog(s) have Golgi apparatus, endoplasmic reticulum localization
C1_05050C	0.659235	0.00447284	0.221833	0.360158	1.6334	3.27071e-15	0.566717	0.0226314	RRP6	Putative nuclear exosome exonuclease component; Hap43p-induced gene; mutation confers hypersensitivity to 5-fluorocytosine (5-FC), 5-fluorouracil (5-FU), and tubercidin (7-deazaadenosine)
C6_01960W	-0.0837743	0.823204	-0.066191	0.838406	-0.538993	0.0697348	0.566438	0.0456565	orf19.687	Ortholog of C. dubliniensis CD36 : Cd36_62090, C. parapsilosis CDC317 : CPAR2_602150, Candida tenuis NRRL Y-1498 : CANTEDRAFT_112751 and Debaryomyces hansenii CBS767 : DEHA2F11814g
C1_11650W	0.665267	2.0769e-06	0.713012	2.71268e-09	-0.198705	0.265751	0.566254	0.0033014	EGD1	Putative GAL4 DNA-binding enhancer protein; soluble protein in hyphae; biofilm induced; macrophage/pseudohyphal-induced; equal level of protein in exponential and stationary growth phase yeast cultures; Spider biofilm repressed
C5_00890C	0.903545	0.0211732	0.63382	0.108804	0.974593	0.00576275	0.566047	0.176951	GIT2	Putative glycerophosphoinositol permease; fungal-specific; repressed by alpha pheromone in SpiderM medium; Hap43-repressed; Spider biofilm induced
CR_04050C	0.504293	0.00393361	0.41036	0.0189183	0.785754	5.90044e-06	0.566034	0.00799067	MEX67	Nuclear export protein; has NTF2-like domain; interacts with Mtr2p via the NTF2-like domain
C5_04340W	0.0932127	0.765919	0.0110712	0.966212	0.457534	0.0451057	0.565653	0.0164632	orf19.3920	Ortholog(s) have protein disulfide isomerase activity, protein disulfide oxidoreductase activity, protein-disulfide reductase (glutathione) activity, role in protein folding and endoplasmic reticulum, fungal-type vacuole localization
C3_04520C	1.4769	4.83006e-14	0.956688	4.38292e-08	1.16873	4.94435e-09	0.565278	0.0138662	ADE2	Phosphoribosylaminoimadazole carboxylase; role in adenine biosynthesis; required for normal growth and virulence in immunosuppressed mouse infection; not induced in GCN response, in contrast to S. cerevisiae ADE2; stationary phase-enriched
C3_02030W	0.72838	2.55002e-05	1.01724	1.03098e-14	0.586899	0.00521283	0.564938	0.0065613	orf19.1643	Ortholog(s) have serine-type endopeptidase activity, role in regulation of mitochondrion organization, signal peptide processing and mitochondrial inner membrane localization
C1_01630W	1.4979	1.13806e-06	1.83554	1.20287e-19	2.6271	0.000266266	0.56472	0.0345558	orf19.3353	Protein similar to a mitochondrial complex I intermediate-associated protein; fluconazole-repressed; Spider biofilm induced; rat catheter biofilm repressed
C3_02600C	0.422369	0.0449835	0.325539	0.0934587	-0.0432059	0.882057	0.564535	0.0107949	SLC1	Putative fatty acyltransferase; protein repressed during the mating process
C5_02570W	0.169819	0.728023	-0.471433	0.260613	0.860201	0.0083427	0.564517	0.155836	MNN13	Predicted alpha-1,3-mannosyltransferase activity with a role in protein glycosylation; regulated by Sef1p-, Sfu1p-, and Hap43p
C1_09540W	0.575422	0.22726	-0.275811	0.613521	2.03726	7.5682e-08	0.563778	0.282955	orf19.4818	Protein of unknown function; Spider biofilm induced
C1_11050W	0.600854	0.320656	0.396241	0.511173	0.449295	0.45116	0.563606	0.483311	orf19.2310	Predicted single-stranded nucleic acid binding protein; flow model biofilm induced
C1_14480W	-0.179712	0.703072	-0.443388	0.279815	-0.765832	0.0555228	0.563369	0.231504	orf19.7266	Ortholog of Candida albicans WO-1 : CAWG_00007
C5_03900W	-0.14483	0.498725	0.156558	0.470019	0.121053	0.564207	0.562423	0.0151439	PGA56	Regulator of sorbose utilization; putative GPI-anchor; hypha and cell wall regeneration induced; colony morphology-related gene regulation by Ssn6; induced by Tbf1, Hap43; Spider biofilm induced
C7_00060C	1.45436	3.26457e-19	1.09533	1.75476e-12	0.433672	0.0201078	0.562398	0.0178173	orf19.7118	Ortholog(s) have adenylate kinase activity, nucleoside triphosphate adenylate kinase activity, role in nucleotide metabolic process and mitochondrial inner membrane, mitochondrial matrix localization
CR_10010C	0.886154	3.28612e-08	0.87817	2.79898e-11	-0.165374	0.46329	0.561426	0.0107195	MSS51	Putative mRNA maturation factor; fungal-specific (no human or murine homolog)
C4_06610C	2.46656	2.14445e-52	2.6015	1.01342e-76	0.935392	8.37173e-08	0.561342	0.017271	SDH12	Succinate dehydrogenase; soluble protein in hyphae; macrophage-downregulated protein level; downregulated by Efg1p; repressed by nitric oxide; protein present in exponential and stationary growth phase yeast cultures; Hap43p-repressed gene
C4_05040W	0.124066	0.833125	0.560814	0.216263	0.373927	0.448978	0.561308	0.256594	orf19.3774.1	Ortholog(s) have protein tag activity, role in cell morphogenesis involved in conjugation with cellular fusion, cellular protein modification process, mRNA cis splicing, via spliceosome and cytosol, mating projection, nucleus localization
C1_10470W	1.14933	6.42892e-07	1.06206	5.42375e-07	0.215388	0.428396	0.560956	0.0310723	orf19.989	Mitochondrial ribosomal protein of the small subunit; Spider biofilm repressed
C2_00010W	-0.892122	0.00102595	-0.483915	0.0490654	-1.5971	2.33542e-13	0.560738	0.0178173	TLO5	Member of a family of telomere-proximal genes of unknown function; may be spliced in vivo
C1_10960W	-0.0495222	0.892428	-0.149341	0.526963	-0.203686	0.413853	0.560574	0.0225286	orf19.2318.1	Ortholog(s) have inositol phosphoceramide synthase regulator activity, role in inositolphosphoceramide metabolic process and inositol phosphoceramide synthase complex, integral component of Golgi membrane localization
CR_03480W	-0.0271586	0.98737	-0.819947	0.462918	0.308861	0.75014	0.560291	0.616656	orf19.4391	Ortholog of C. dubliniensis CD36 : Cd36_28730, Candida tropicalis MYA-3404 : CTRG_00749 and Candida albicans WO-1 : CAWG_01683
C2_02940W	-0.548975	0.00871043	-0.360708	0.0722537	0.177366	0.45116	0.558668	0.01392	MET1	Putative uroporphyrin-3 C-methyltransferase, methionine biosynthesis enzyme; upregulated by human whole blood or polymorphonuclear (PMN) cells; Hog1p-induced; fungal-specific (no human or murine homolog); Hap43p-repressed
C1_10100C	-0.00582612	0.98392	0.275123	0.115766	-0.416466	0.0222354	0.558264	0.0257382	NTF2	Putative nuclear envelope protein; regulated by Ssn6; rat catheter biofilm repressed
C2_07890W	0.538227	0.0196062	0.520614	0.0175989	1.46821	2.35225e-12	0.558235	0.0248446	PRS5	Putative 5-phospho-ribosyl-1(alpha)-pyrophosphate synthetase; Hap43-induced; repressed during core stress response
C1_02410C	0.374381	0.279876	-0.0320528	0.939984	-0.236215	0.582525	0.557919	0.122734	orf19.2928	Ortholog(s) have COPI-coated vesicle, Golgi apparatus localization
C4_00120W	-0.450681	0.381015	-0.194044	0.713215	-1.18197	0.00356954	0.55787	0.182554	PGA7	GPI-linked hyphal surface antigen; induced by ciclopirox olamine, ketoconazole, Rim101 at pH 8; Hap43, fluconazole; flow model biofilm induced; Spider biofilm induced; required for RPMI biofilm; Bcr1-induced in a/a biofilm
C1_07900W	-0.110482	0.660389	-0.646527	0.000121594	-0.821705	0.0001239	0.55733	0.0299559	COI1	Secreted protein; ciclopirox olamine induced; regulated by Ssn6; induced by nitric oxide independent of Yhb1; Hap43-induced; Spider biofilm repressed
C7_02240W	0.324601	0.353139	0.284159	0.376334	1.6298	1.09137e-05	0.555138	0.108828	FMP45	Predicted membrane protein induced during mating; mutation confers hypersensitivity to toxic ergosterol analog, to amphotericin B; alkaline repressed; repressed by alpha pheromone in SpiderM medium; rat catheter, Spider biofilm induced
C7_02600C	-1.14344	8.9781e-13	-1.1882	1.01135e-19	-1.62514	6.26984e-18	0.554971	0.00145044	orf19.2372	Pol protein of retrotransposon Tca2; separated by a stop codon from Gag protein orf19.2371; likely translated as single polyprotein with Gag, reverse transcriptase, protease, and integrase; rat catheter biofilm repressed
C1_05190C	0.648527	0.003269	0.693819	0.000309749	-0.531516	0.0405383	0.554472	0.0663551	orf19.446.1	Protein with a NADH-ubiquinone oxidoreductase B18 subunit domain; gene has intron
CR_01640C	-0.461499	0.268882	-0.659052	0.0792957	-0.40475	0.245919	0.554211	0.103033	orf19.2553	Protein similar to S. cerevisiae Pmr1p; amphotericin B induced; previously merged with orf19.2552 in Assembly 20; unmerged from orf19.2552 in a revision of Assembly 21
C3_04500C	0.477699	0.00249388	0.562726	4.19433e-05	0.125229	0.566528	0.553629	0.00307838	RPL19A	Ribosomal protein L19; repressed upon phagocytosis by murine macrophages; Hap43-induced gene; Spider biofilm repressed
C1_09120W	2.51839	7.91969e-33	2.44514	1.78595e-39	2.15235	2.00862e-18	0.552757	0.123971	IPT1	Inositol phosphoryl transferase; catalyzes the synthesis of the most abundant sphingolipid, mannose-(inositol-P)2-ceramide, M(IP)2C, from MIPC; required for wild-type membrane localization of Cdr1; Spider biofilm induced
C1_01110C	0.331817	0.16729	0.149132	0.52268	1.249	3.98829e-10	0.55249	0.021797	ZPR1	Protein with putative zinc finger; regulated by Gcn4p; repressed in response to amino acid starvation (3-aminotriazole treatment); upregulation correlates with clinical development of fluconazole resistance
CR_01320C	1.09092	5.84013e-08	0.523671	0.00850862	0.484344	0.0273119	0.551972	0.00985003	orf19.3222	Predicted vacuolar protein; rat catheter biofilm repressed; flow model biofilm repressed
C5_05340W	0.407661	0.148637	0.231457	0.404993	1.11116	4.32383e-06	0.551658	0.0545399	orf19.4029	Ortholog(s) have unfolded protein binding activity, role in ribosomal large subunit assembly and cytosol, cytosolic ribosome, nucleus, preribosome, large subunit precursor localization
C2_00440W	0.0679323	0.894568	0.225469	0.625676	0.941035	0.00428085	0.551022	0.155836	SAS2	Predicted histone acetyltransferase involved in histone H4 acetylation; member of MYST family
CR_00300W	-1.16808	0.359158	1.13496	0.220537	-1.44367	0.3043	0.550883	0.672696	CDA2	Putative chitin deacetylase; transcription is positively regulated by Tbf1p
C3_06340W	-1.07759	0.000371622	-0.503803	0.0631998	-0.107171	0.72909	0.550814	0.0882694	HNT2	Putative dinucleoside triphosphate hydrolase; induced upon low-level peroxide stress
CR_04510W	-2.92512	5.02409e-95	-2.98227	1.24382e-120	-3.96294	1.26316e-117	0.550472	0.00209725	HXK2	Hexokinase II; antigenic in humans; repressed by human neutrophils; Efg1-regulated; fluconazole-induced; gene regulation by Ssn6; present in exponential and stationary growth phase; flow model biofilm induced; Spider biofilm repressed
C1_06960W	0.701771	0.000523721	0.718889	5.05598e-05	0.674929	0.00145192	0.550448	0.0194949	SUI2	Translation initiation factor eIF2, alpha chain; genes encoding ribosomal subunits, translation factors, and tRNA synthetases are downregulated upon phagocytosis by murine macrophage; stationary phase enriched protein
C6_04250W	0.981332	3.37009e-14	0.915371	4.07952e-18	-0.731817	2.76972e-06	0.549765	0.00186503	orf19.1082.1	Ortholog(s) have cytochrome-c oxidase activity, role in mitochondrial respiratory chain complex IV assembly and cytosol, mitochondrial intermembrane space, mitochondrial respiratory chain complex IV, nucleus localization
C2_10250C	0.576737	0.060688	0.602738	0.0332098	0.767744	0.00573799	0.549663	0.0775295	SET2	Ortholog(s) have histone methyltransferase activity (H3-K36 specific) activity
C6_01040C	0.657064	0.00381	0.187471	0.388106	1.92484	1.5869e-29	0.549475	0.020543	orf19.107	DEAH-box ATP-dependent RNA helicase, required for 18S rRNA synthesis; rat catheter biofilm induced
C1_10860C	0.341349	0.350292	0.446203	0.162888	0.618666	0.21395	0.54921	0.0964134	ADA2	Zinc finger and homeodomain transcriptional coactivator; role in cell wall integrity and in sensitivity to caspofungin; required for the normal transcriptional response to caspofungin; required for yeast cell adherence to silicone substrate
C5_00320W	0.888042	1.00522e-06	0.660224	1.85484e-05	0.227996	0.282403	0.549188	0.0738303	orf19.961.2	Ortholog(s) have mitochondrion, nucleus localization
C1_03460C	0.739599	0.00740379	-0.237714	0.476351	-0.465891	0.238432	0.549112	0.0993088	orf19.3048	Protein of unknown function; repressed by alpha pheromone in SpiderM medium
C6_03550C	0.653961	0.00519382	0.633189	0.00314708	-0.213182	0.43334	0.548974	0.0316326	orf19.5722	Ortholog(s) have DNA binding activity
C3_07500W	0.249783	0.260074	0.0326396	0.892999	-0.132493	0.54861	0.548493	0.0122687	VAN1	Member of Mnn9 family of mannosyltransferases; ortholog of S. cerevisiae Van1p; fungal-specific (no human or murine homolog)
C5_04130C	3.43259	5.22386e-97	3.0875	7.58387e-147	-1.01776	3.38015e-09	0.54835	0.043795	CHT2	GPI-linked chitinase; required for normal filamentous growth; repressed in core caspofungin response; fluconazole, Cyr1, Efg1, pH-regulated; mRNA binds She3 and is localized to yeast-form buds and hyphal tips; Spider biofilm repressed
C2_05700W	-1.19872	9.30351e-21	-1.03292	7.78373e-28	-3.4912	2.9935e-146	0.548315	0.000572031	OSM1	Putative flavoprotein subunit of fumarate reductase; soluble protein in hyphae; caspofungin repressed; stationary phase enriched protein; flow model biofilm induced; Spider biofilm repressed
C7_03080W	0.446116	0.0227438	0.510902	0.000720815	0.398867	0.0635722	0.548199	0.00875384	LMO1	Protein involved together with Dck1p and Rac1p in invasive filamentous growth and cell wall integrity; acts upstream of MAP kinase Cek1p; has similarity to human ELMO1
C3_01830C	0.146049	0.523642	0.0332207	0.889156	0.475983	0.0620469	0.548159	0.00889797	MNT2	Alpha-1,2-mannosyl transferase; adds 3rd mannose in cell-wall mannoprotein biosynthesis; partially redundant with Mnt1; role in adherence and virulence; expressed in yeast and hyphae; fungal-specific; Hap43-induced; Spider biofilm induced
C7_04140C	-0.0210983	0.952855	0.17815	0.499572	0.929209	5.25722e-06	0.546649	0.0327525	orf19.7160	Ortholog(s) have unfolded protein binding activity
C5_03400C	0.094544	0.783676	0.113533	0.645013	-0.113482	0.653803	0.545985	0.0395097	orf19.2639.1	Lsm (Like Sm) protein; predicted role in involved in mRNA decay; Spider biofilm repressed
CR_07690W	-0.398504	0.383746	-0.184818	0.713215	-0.15968	0.720613	0.544991	0.207739	orf19.3487	Ortholog of C. dubliniensis CD36 : Cd36_33330, C. parapsilosis CDC317 : CPAR2_701980, Debaryomyces hansenii CBS767 : DEHA2C15840g and Pichia stipitis Pignal : PICST_31066
C3_00560C	0.436337	0.0496251	0.148472	0.539546	1.52525	3.00234e-16	0.54488	0.0216544	SOF1	Putative protein with a predicted role in 40S ribosomal subunit biogenesis; rat catheter biofilm induced
C5_00430W	0.497374	0.0250186	0.758332	9.88434e-05	0.288812	0.223443	0.544662	0.0352086	MET14	Putative adenylylsulfate kinase; predicted role in sulfur metabolism; possibly adherence-induced; protein present in exponential and stationary growth phase yeast; F-12/CO2 biofilm induced
C7_03630C	1.23206	0.000560456	1.30386	0.000108129	0.921785	0.00991471	0.544533	0.203331	TIM9	Predicted protein of the mitochondrial intermembrane space; rat catheter biofilm induced; Spider biofilm repressed
C3_02400C	0.864087	2.42779e-08	0.912911	1.36838e-14	-1.00868	9.34079e-06	0.543662	0.00176265	COX7	Putative cytochrome c oxidase; flucytosine induced; repressed by nitric oxide
C3_01560W	0.553513	0.0157625	0.0480009	0.867062	1.96162	1.00602e-23	0.543326	0.0397657	orf19.1687	Ortholog of S. cerevisiae Prp43, an RNA helicase in the DEAH-box family that functions in both RNA polymerase I and polymerase II transcript metabolism; Hap43-induced gene
C4_05000W	-0.266145	0.64522	-0.741454	0.144987	1.05297	0.00452966	0.542372	0.269875	orf19.3780	Protein likely to be essential for growth, based on an insertional mutagenesis strategy
C2_05920C	0.905271	9.10521e-10	0.732109	1.50486e-08	-0.880866	1.36435e-08	0.541666	0.00966163	COX8	Putative cytochrome c oxidase; flucytosine induced; caspofungin repressed
C7_01730C	-0.224447	0.756394	-0.069724	0.915721	0.934467	0.0414077	0.541642	0.348854	STE18	Protein similar to S. cerevisiae Ste18p; expressed in opaque or white MTLa/MTLa or MTLalpha/MTLalpha, but not MTLa/MTLalpha cells; MTLa1p, MTLalpha2p bind promoter region
C3_03560W	-0.306883	0.259178	-0.142824	0.580077	-0.207746	0.423262	0.541437	0.0262322	orf19.354	Ortholog(s) have aminopeptidase activity, role in protein processing, protein stabilization and extrinsic component of mitochondrial inner membrane, nucleus localization
CR_01260W	0.00978634	0.977046	-0.190052	0.372935	0.528179	0.0131653	0.539972	0.0205729	orf19.3228	Putative endosomal transmembrane protein; Hap43p-induced; mutation confers hypersensitivity to amphotericin B
C3_03050C	-0.125741	0.729886	-0.231727	0.464529	0.511191	0.0324397	0.539047	0.0775295	PGA18	Putative GPI-anchored protein; regulated by Nrg1, Tup1; rat catheter biofilm repressed
C1_07160C	3.25964	8.37413e-47	3.7751	4.49685e-96	-3.17379	6.05772e-32	0.538425	0.113441	orf19.4450.1	Protein conserved among the CTG-clade; 2 adjacent upstream SRE-1 elements; highly up-regulated in cecum-grown cells in a Cph2-dependent manner; Hap43-repressed; rat catheter, Spider and flow model biofilm induced
C1_11910W	0.553156	0.133399	0.674185	0.0340156	0.880935	0.00832081	0.538081	0.171455	orf19.5276	Putative nuclear pore-associated protein; Hap43p-induced gene; induced upon low-level peroxide stress; possibly an essential gene, disruptants not obtained by UAU1 method
C1_01160C	0.256868	0.402993	0.263267	0.317821	1.34572	1.08204e-09	0.537537	0.0677202	orf19.3304	Exosome non-catalytic core component; involved in 3'-5' RNA processing and degradation in the nucleus and cytoplasm; Spider biofilm induced
C7_00610C	0.28136	0.351055	0.0277701	0.929743	0.570361	0.0141267	0.537208	0.0372543	orf19.7058	Ortholog(s) have endoplasmic reticulum, nucleus localization
C4_02660W	1.58583	3.15281e-07	1.3177	8.80515e-05	2.41078	1.52172e-21	0.537048	0.291691	orf19.2734	Protein with a glucose/ribitol dehydrogenase family domain; mutants are viable
C1_06120C	-0.12258	0.864917	0.333334	0.586911	0.33158	0.52112	0.536431	0.380027	orf19.2433	Has domain(s) with predicted flap-structured DNA binding activity and role in double-strand break repair via single-strand annealing, removal of nonhomologous ends
C5_05390C	1.19753	3.03417e-10	0.936021	2.73081e-11	-0.170702	0.382681	0.536018	0.0150324	PGA4	GPI-anchored cell surface protein; beta-1,3-glucanosyltransferase with similarity to the A. fumigatus GEL family; transcript induced in RHE model of oral candidiasis; fluconazol-induced
CR_04300W	0.424233	0.0314454	0.349964	0.0384785	0.917503	1.61492e-07	0.535963	0.010095	orf19.518	Ortholog(s) have tRNA (cytosine-5-)-methyltransferase activity, tRNA binding activity, role in cellular response to hydrogen peroxide, tRNA wobble base cytosine methylation and nucleus localization
C7_02640W	0.744975	1.39038e-06	0.727277	1.28805e-09	-0.104443	0.558097	0.535797	0.001969	TOM70	Ortholog(s) have mitochondrion targeting sequence binding, protein channel activity and role in protein import into mitochondrial inner membrane, protein import into mitochondrial matrix
C1_09190C	-0.420378	0.00956228	-0.322709	0.0375733	-1.52306	8.37828e-20	0.535697	0.00559956	DAK2	Putative dihydroxyacetone kinase; repressed by yeast-hypha switch; fluconazole-induced; caspofungin repressed; protein enriched in stationary phase yeast cultures; flow model biofilm induced; rat catheter and Spider biofilm repressed
C4_02580W	-0.2361	0.622808	-0.107405	0.839295	-0.219309	0.538576	0.534274	0.206363	orf19.2742	Ortholog of C. parapsilosis CDC317 : CPAR2_400095, C. dubliniensis CD36 : Cd36_42560, Candida tenuis NRRL Y-1498 : CANTEDRAFT_113280 and Lodderomyces elongisporus NRLL YB-4239 : LELG_04166
CR_10550W	0.449054	0.147626	0.236541	0.466941	1.43395	7.90182e-08	0.533898	0.122193	DRS1	Putative nucleolar DEAD-box protein; Hap43-induced; mutation confers hypersensitivity to 5-fluorouracil (5-FU), tubercidin (7-deazaadenosine); Tbf1-induced; repressed in core stress response
C7_03540C	0.657426	0.0496251	-0.233904	0.530164	2.28624	9.17433e-16	0.532631	0.156972	ENP2	Putative nucleolar protein; essential; heterozygous mutation confers resistance to 5-fluorocytosine (5-FC), 5-fluorouracil (5-FU), and tubercidin (7-deazaadenosine); Hap43-induced; Spider biofilm induced
CR_00490W	0.915109	2.74283e-09	0.832774	1.98547e-10	0.0522862	0.851443	0.532278	0.00965917	orf19.7485	Putative mitochondrial ribosomal protein of the large subunit; Hap43p-repressed gene; ortholog of S. cerevisiae MRPL9
C4_01360W	0.297423	0.15525	0.211683	0.156048	0.153822	0.489616	0.532257	0.0153485	PGA53	GPI-anchored cell surface protein of unknown function; greater mRNA abundance observed in a cyr1 homozygous null mutant than in wild type
C4_02850W	0.582827	0.00299081	0.494857	0.00335103	1.33071	2.2409e-14	0.532164	0.0249717	orf19.2711	Similar to S. cerevisiae Elp2, an Elongator complex subunit required for modification of wobble nucleosides in tRNA; repressed in core stress response
C4_06310C	0.262579	0.696439	-0.0456657	0.951261	0.189429	0.737836	0.53201	0.408573	PGA41	Putative GPI-anchored protein; adhesin-like protein
C4_03780C	1.64677	1.57706e-19	1.23881	3.00207e-14	0.992743	1.43157e-05	0.53198	0.0584144	orf19.1300	Putative mitochondrial membrane protein; homozygous transposon insertion causes decreased colony wrinkling under filamentous growth-inducing conditions, but does not block true hyphal formation in liquid media
C1_05180C	1.07395	2.41421e-07	1.32482	6.18843e-15	-0.000270336	0.998945	0.531418	0.0495835	orf19.446.2	Protein with a NADH-ubiquinone oxidoreductase B18 subunit domain; gene has intron
C1_07010W	0.188095	0.631702	-0.109652	0.749656	-0.239815	0.409975	0.530989	0.0835948	orf19.6205	Ortholog of C. dubliniensis CD36 : Cd36_06550, C. parapsilosis CDC317 : CPAR2_209030, Candida tenuis NRRL Y-1498 : CANTEDRAFT_111035 and Debaryomyces hansenii CBS767 : DEHA2F25300g
C1_05640C	0.131173	0.647891	0.000220428	0.999181	1.21524	1.33042e-08	0.530554	0.0387293	FAL1	eIF4A subfamily of DEAD-box ATP-dependent RNA helicases; predicted nucleolar protein required for maturation of 18S rRNA; Spider biofilm induced
C3_06060W	0.789243	0.000339017	0.669946	0.0008852	2.07901	6.05329e-27	0.529589	0.0385605	ELP3	Predicted histone acetyltransferase; role in regulation of transcription, tRNA wobble uridine modification; Spider biofilm induced
CR_10380C	-0.486043	0.123625	-0.297483	0.324644	-1.64744	4.33045e-08	0.529484	0.105401	orf19.7614	Protein of unknown function; Hap43-induced gene; mutant is viable
C7_01660C	0.282503	0.335679	0.347481	0.193676	0.719374	0.00328021	0.528981	0.0613337	orf19.6558	Ortholog(s) have GTPase activator activity and cytosol localization
C1_13900C	0.484468	0.0385873	0.373487	0.111629	0.641642	0.00425174	0.527463	0.0329875	LCB2	Putative serine palmitoyltransferase component; mutation confers hypersensitivity to aureobasidin A
C2_01720C	0.632228	0.00283424	0.581783	0.000621447	-0.00348153	0.989026	0.52673	0.0284448	orf19.1483	Ortholog(s) have copper ion binding activity, role in mitochondrial respiratory chain complex IV assembly and extrinsic component of mitochondrial inner membrane, mitochondrial intermembrane space localization
C3_03580C	5.88211	1.50865e-27	6.36031	5.70077e-40	7.34515	7.75415e-16	0.526636	0.795412	GTT13	Putative glutathione S-transferase; opaque-specific transcript; repressed by alpha pheromone in SpiderM medium; Spider biofilm induced
C6_00030W	-0.556584	0.00120159	-0.40042	0.00685313	-1.3943	1.48192e-17	0.526522	0.00493703	TLO13	Member of a family of telomere-proximal genes of unknown function; may be spliced in vivo; overlaps orf19.6337.1, which is a region annotated as blocked reading frame
C1_07200W	0.27408	0.177797	0.423068	0.00579619	0.274988	0.176567	0.526179	0.00589426	YMC1	Putative inner mitochondrial membrane transporter; flucytosine induced; Spider biofilm repressed
C1_14160W	0.275514	0.333463	0.376841	0.177053	1.15124	7.07848e-09	0.525852	0.0529487	orf19.7223	Ortholog(s) have protein-lysine N-methyltransferase activity, role in peptidyl-lysine monomethylation and cytosol, nucleus localization
C6_02270C	0.202146	0.4983	0.132084	0.668213	1.07337	9.68079e-06	0.525394	0.0780486	ALG11	Alpha-1,2-mannosyltransferase; catalyzes sequential addition of 2 terminal alpha 1,2-mannose residues to the Man5GlcNAc2-PP-dolichol intermediate during asparagine-linked glycosylation in the ER; Spider biofilm induced
C1_07960W	0.280692	0.462664	-0.238068	0.525624	1.91447	8.89846e-12	0.525276	0.170726	orf19.5067	Predicted nuclear exosome-associated nucleic acid binding protein; rat catheter and Spider biofilm induced
C4_04130W	0.696567	0.00026392	0.59091	0.000262808	0.556166	0.00750745	0.524873	0.0317643	orf19.5296	Ortholog(s) have role in mitochondrial respiratory chain complex IV assembly and integral component of mitochondrial inner membrane localization
C2_06330C	0.613881	0.0026429	0.421675	0.0560788	0.978534	8.37173e-08	0.52426	0.0285997	AVT1	Putative vacuolar transporter; promoter bound by a1p and alpha2p by ChIP-chip analysis
C2_01690W	1.55987	1.02979e-15	1.7237	2.18361e-34	0.189462	0.340725	0.524223	0.0263407	orf19.1480	Putative succinate dehydrogenase; enzyme of citric acid cycle; repressed by nitric oxide; Efg1, Hap43 repressed
C5_00940C	0.573565	0.00639548	0.331191	0.104558	0.57377	0.0047572	0.524062	0.0259291	HAP5	Component of CCAAT-binding transcription factor; roles in filamentous growth, low-iron induction of FRP1; regulates genes involved in respiratory growth; functional homolog of S. cerevisiae Hap5p; Cap1p-dependent expression in low iron
CR_10060W	0.00230327	0.994237	-0.0618872	0.76804	0.0339671	0.874415	0.523808	0.00852873	orf19.7581	Protein with a predicted role in assembly of U2 snRNP into the spliceosome; Spider biofilm induced
C1_03870C	0.290761	0.526725	-0.46287	0.293782	2.7425	4.43896e-25	0.523556	0.271777	orf19.4459	Predicted heme-binding stress-related protein; Tn mutation affects filamentous growth; induced during chlamydospore formation in C. albicans and C. dubliniensis; Spider biofilm induced
C3_03280C	-0.0693384	0.728023	-0.136787	0.383804	-1.16603	6.16994e-15	0.523445	0.0120505	HTA3	Putative histone H2A; amphotericin B repressed; flucytosine induced; RNA abundance regulated by tyrosol and cell density; Spider biofilm repressed
CR_10760C	0.621863	0.0578094	0.589615	0.0290755	0.524947	0.0451202	0.523376	0.100176	orf19.7665	Ortholog(s) have role in mitochondrial respiratory chain complex IV assembly and mitochondrial inner membrane localization
CR_05290W	0.176713	0.526521	-0.0468927	0.879103	0.337787	0.336057	0.523211	0.045238	MNT3	Mannosyltransferase; transcription elevated in cyr1, chk1, nik1, and sln1 homozygous null mutants; fungal-specific (no human or murine homolog)
C5_00250C	0.625524	0.0611771	0.129203	0.742994	1.30405	1.76345e-07	0.522481	0.134194	orf19.970	Protein with a predicted role in microtubule-related processes; Spider biofilm induced
C1_03830C	0.312463	0.312602	0.0411691	0.898699	1.36684	6.65434e-10	0.521959	0.0719689	orf19.1026	Ortholog(s) have role in exonucleolytic trimming to generate mature 3'-end of 5.8S rRNA from tricistronic rRNA transcript (SSU-rRNA, 5.8S rRNA and LSU-rRNA), more
C1_13750C	0.0708028	0.921738	0.369344	0.515331	1.90779	1.90191e-08	0.521823	0.39844	orf19.5012	Ortholog of C. dubliniensis CD36 : Cd36_12740, C. parapsilosis CDC317 : CPAR2_201620, Candida tenuis NRRL Y-1498 : CANTEDRAFT_107586 and Debaryomyces hansenii CBS767 : DEHA2D04994g
C3_02780W	0.583541	0.00582336	0.719214	7.67168e-05	0.151785	0.522963	0.520573	0.0247109	SES1	Seryl-tRNA synthetase; charges the tRNA that recognizes the CUG codon, which typically specifies Leu, but specifies Ser in C. albicans; complements S. cerevisiae ses1 mutant viability; soluble protein in hyphae; macrophage-regulated
C1_04120C	0.337273	0.174806	0.069952	0.795666	0.766075	8.9664e-05	0.520229	0.0281968	orf19.1045	Putative U2 snRNP protein; Hap43p-induced gene; mutation confers hypersensitivity to 5-fluorocytosine (5-FC), 5-fluorouracil (5-FU), and tubercidin (7-deazaadenosine)
C6_02840C	0.273007	0.329953	0.396071	0.103989	-1.24578	9.98268e-07	0.519765	0.0432837	RBF1	Transcription factor; glutamine-rich activation domain; binds RPG-box DNA sequences; predominantly nuclear; mutation causes accelerated induction of filamentous growth; antigenic during human oral infection; Sko1p-repressed
C5_00700C	0.0270345	0.93366	0.37418	0.101656	0.637674	0.0052684	0.519759	0.0498135	SPE2	Putative S-adenosylmethionine decarboxylase; Hap43-induced gene; possibly adherence-induced; Spider biofilm induced
CR_05200C	0.368508	0.0445314	0.276638	0.0928503	-0.141582	0.468681	0.519291	0.0600364	orf19.556	Protein of unknown function; regulated by Ssn6
C2_09920W	-0.152542	0.726127	-0.367166	0.288131	1.07704	1.79673e-05	0.519283	0.138744	orf19.1360	Ortholog(s) have role in mitochondrial genome maintenance and mitochondrion localization
C1_14280C	0.433015	0.0698916	0.274774	0.167311	0.140357	0.551932	0.518726	0.0214627	NPL3	Putative RNA-binding protein; required for normal flow model biofilm growth; nuclear export is facilitated by Hmt1p; transcript upregulated in RHE model of oralcandidiasis; Spider biofilm repressed
C1_13710C	-0.0777019	0.872186	0.281985	0.469587	-1.08439	0.00225831	0.518475	0.212311	DAD1	Subunit of the Dam1 (DASH) complex, which acts in chromosome segregation by coupling kinetochores to spindle microtubules
C2_06200C	0.735123	0.00198382	0.608441	0.00660792	0.735604	0.00191804	0.517839	0.0680724	orf19.5483	Ortholog(s) have GTPase activity, ribosome binding activity, role in positive regulation of translation and mitochondrial matrix, mitochondrial ribosome, nucleus localization
C5_00850C	0.643621	0.144161	1.09322	0.00181058	0.65397	0.165752	0.517018	0.344394	orf19.588	Ortholog(s) have role in aerobic respiration and mitochondrial intermembrane space, nucleus localization
CR_10390W	-0.0450539	0.945102	-0.387153	0.447881	0.840185	0.0349517	0.515334	0.282955	orf19.7615	Protein involved in endoplasmic reticulum (ER) to Golgi vesicle-mediated transport; putative subunit of the transport protein particle (TRAPP) complex of the cis-Golgi; Spider biofilm induced
C1_11110C	0.0103919	0.979693	0.0796829	0.81365	0.472592	0.0645588	0.515164	0.0835431	orf19.2305	Ortholog(s) have tubulin binding activity, role in tubulin complex assembly and cytoplasm, prefoldin complex localization
C2_07020C	-0.444524	0.263821	-0.582799	0.0540434	1.0299	0.000259228	0.515133	0.106098	orf19.2258	Ortholog of C. dubliniensis CD36 : Cd36_21310, C. parapsilosis CDC317 : CPAR2_406650, Candida tenuis NRRL Y-1498 : CANTEDRAFT_130046 and Debaryomyces hansenii CBS767 : DEHA2F24134g
C6_01210W	0.464483	0.00652094	0.336339	0.034483	-0.064985	0.750864	0.515034	0.0150503	orf19.131.2	Ortholog(s) have endoplasmic reticulum localization
C2_06950C	0.789304	0.0027525	1.03304	1.94018e-07	0.336678	0.241693	0.514956	0.0706595	orf19.2249	Putative metalloprotease of the mitochondrial inner membrane; expression downregulated in an ssr1 null mutant
C7_03000C	1.156	1.47185e-08	1.00242	1.09759e-06	0.13662	0.655099	0.514722	0.133448	orf19.5161	Ortholog(s) have structural constituent of ribosome activity and mitochondrial large ribosomal subunit localization
C2_05540C	0.326132	0.280897	0.282608	0.263142	0.636721	0.00791948	0.514014	0.0478366	orf19.6866	Putative U1-70K component of the U1 snRNP, involved in splicing; ortholog of S. cerevisiae SNP1; downregulated upon adherence to polystyrene
C6_01610W	0.430379	0.00177136	0.535943	5.53084e-07	-0.277947	0.0891795	0.51344	0.00513808	ANB1	Translation initiation factor eIF-5A; repressed in hyphae vs yeast cells; downregulated upon phagocytosis by murine macrophage; Hap43-induced; GlcNAc-induced protein; Spider biofilm repressed
C4_05750C	0.264356	0.374091	0.0980311	0.725818	0.488333	0.0664083	0.513411	0.0668174	LEA1	Predicted component of U2 snRNP; induced by alpha pheromone in SpiderM medium
C1_00590W	1.5378	1.24658e-11	1.45676	4.87567e-12	-0.070106	0.819057	0.511737	0.0650663	TUF1	Translation elongation factor TU; macrophage/pseudohyphal-induced; repressed upon phagocytosis by murine macrophage; levels decrease in stationary phase cells; Spider biofilm repressed
CR_00830W	-0.116883	0.777535	-0.627769	0.0683051	0.138593	0.669976	0.51115	0.199614	orf19.3272	Ortholog(s) have chaperone binding activity, role in box C/D snoRNP assembly, protein folding and R2TP complex, cytoplasm, nucleus localization
C4_02800W	0.0521682	0.868771	-0.0415941	0.881287	1.51567	1.96898e-14	0.511143	0.066477	RPC53	Ortholog(s) have RNA polymerase III activity, role in tRNA transcription from RNA polymerase III promoter and DNA-directed RNA polymerase III complex localization
C1_02770W	-0.21004	0.415323	0.0565267	0.79184	-0.962383	1.60346e-05	0.509635	0.0146701	orf19.2965.1	Protein of unknown function; similar to human SERF2; gene has an alternatively spliced intron
C2_04700C	0.108847	0.798823	-0.11826	0.715027	1.09977	7.16407e-05	0.509502	0.0903954	orf19.154	Putative ortholog of S. cerevisiae Utp30; a U3-containing 90S preribosome complex protein; Hap43-induced; Spider biofilm induced
C1_05630C	0.553868	0.0789969	0.708153	0.0142065	1.14074	0.000107869	0.509429	0.121071	orf19.2489	Putative karyopherin beta; repressed by nitric oxide
CR_10540C	0.568493	0.134875	0.231457	0.570011	-1.45516	0.000245863	0.50908	0.174966	MCD1	Alpha-kleisin cohesin complex subunit; for sister chromatid cohesion in mitosis and meiosis; repressed by alpha pheromone in SpiderM medium; periodic cell-cycle expression; Hap43-repressed; rat catheter and Spider biofilm repressed
C4_04240C	0.395663	0.0465992	-0.098834	0.574224	0.27479	0.0975108	0.509042	0.00697007	orf19.1426	Ortholog of S. cerevisiae Skg6; localizes to the cell cortex, cell bud neck, cell bud tip, incipient cellular bud site, and is membrane-bound; Spider biofilm induced
C1_03780C	0.560189	0.00034024	0.421092	0.0026198	0.510836	0.00129663	0.508828	0.00513953	HMG1	HMG-CoA reductase; enzyme of sterol pathway; inhibited by lovastatin; gene not transcriptionally regulated in response to lovastatin and fluconazole
C5_00280C	0.483219	0.00691975	0.402516	0.0140357	0.650302	0.000317304	0.508623	0.0133169	orf19.967	Major mitochondrial nuclease; has RNAse and DNA endo- and exonucleolytic activities; roles in mitochondrial recombination, apoptosis and maintenance of polyploidy; Spider biofilm repressed
C2_07340W	0.466385	0.09951	-0.0178183	0.960264	1.99705	1.03965e-17	0.507956	0.0912968	NOC4	Putative nucleolar protein; Hap43-induced; mutation confers resistance to 5-fluorocytosine (5-FC), 5-fluorouracil (5-FU), and tubercidin (7-deazaadenosine); Spider biofilm induced
C6_04450W	0.663452	0.000755792	0.52947	0.00184802	0.203272	0.330073	0.507313	0.0377807	orf19.2128	Ortholog(s) have mitochondrion localization
C3_07550C	1.13388	1.24877e-06	0.573874	0.00955081	1.41056	5.61567e-11	0.507195	0.0589635	orf19.6736	Protein required for mitochondrial ribosome small subunit biogenesis; role in maturation of SSU-rRNA; Spider biofilm induced
C3_07450C	0.338177	0.487559	-0.0626328	0.9052	0.658868	0.0751718	0.505996	0.274811	orf19.6744	Ortholog(s) have cytosol, nucleus localization
C4_00260W	-0.179557	0.440126	-0.345239	0.0824677	-0.381502	0.0565445	0.505666	0.0245877	orf19.5651	Ortholog(s) have histone demethylase activity (H3-dimethyl-K4 specific), histone demethylase activity (H3-monomethyl-K4 specific), histone demethylase activity (H3-trimethyl-K4 specific) activity
C2_10100W	0.335968	0.294729	-0.454662	0.129129	1.8578	1.64293e-16	0.504818	0.110232	CWC22	Predicted spliceosome-associated protein; role in pre-mRNA splicing; Spider biofilm induced
C2_02960C	0.321083	0.246754	0.591695	0.00374985	-0.0555849	0.835393	0.504678	0.0478366	orf19.5808	Ortholog(s) have protein-lysine N-methyltransferase activity, role in peptidyl-lysine dimethylation, positive regulation of translational termination and cytosol, nucleus localization
C5_04020C	-0.163251	0.936712	-1.13214	0.673057	1.34747	0.287197	0.504649	0.782913	FGR42	Protein lacking an ortholog in S. cerevisiae; transposon mutation affects filamentous growth
C1_14410W	0.360767	0.245738	0.411009	0.0600173	-0.128932	0.678718	0.504583	0.0798928	orf19.7256	Ortholog of S. cerevisisae/S. pombe Lsm5; Lsm (Like Sm) protein involved in mRNA decay; Predicted ORF from Assembly 19; removed from Assembly 20; restored based on comparative genome analysis; flucytosine induced
C7_03610C	0.527495	0.00384053	0.67398	7.16896e-06	0.590448	0.00273246	0.504208	0.0498135	orf19.6693	Ortholog(s) have cytosol, nucleus localization
C3_03200C	0.294573	0.389233	0.564488	0.0727463	0.54317	0.0484743	0.503713	0.160428	orf19.319	Ortholog of S. cerevisiae : YDR286C, C. glabrata CBS138 : CAGL0H01111g, C. dubliniensis CD36 : Cd36_83160, C. parapsilosis CDC317 : CPAR2_101820 and Candida tenuis NRRL Y-1498 : CANTEDRAFT_113333
C1_08060W	-0.235087	0.306203	-0.363571	0.06893	-0.951249	9.59754e-06	0.50218	0.0652918	OFR1	Protein involved in regulation of white-opaque switching; Hap43-repressed gene; rat catheter biofilm repressed
C2_08530C	0.354814	0.366396	-0.135597	0.741589	1.19099	3.58272e-05	0.50209	0.173004	orf19.3626	Ortholog(s) have cytosol, nucleus localization
C1_05960W	-0.050874	0.890112	0.288088	0.305122	0.485853	0.132344	0.501574	0.0730498	PGA45	Putative GPI-anchored cell wall protein; repressed in core caspofungin response; Hog1-induced; regulated by Ssn6; Mob2-dependent hyphal regulation; flow model biofilm induced
CR_09430C	0.137763	0.874171	0.846566	0.164313	-2.17454	0.0246264	0.501414	0.518118	orf19.7340	Protein of unknown function; possibly C. albicans specific; Spider biofilm induced
C5_01530C	-0.103801	0.806083	0.0975163	0.801249	-0.335317	0.304982	0.501367	0.134643	orf19.4148	Ortholog of C. dubliniensis CD36 : Cd36_50820, C. parapsilosis CDC317 : CPAR2_501670, Candida tenuis NRRL Y-1498 : CANTEDRAFT_115294 and Debaryomyces hansenii CBS767 : DEHA2E13464g
C7_01460C	0.567048	0.154024	0.240855	0.57991	0.487108	0.176982	0.501104	0.226226	orf19.6583	Protein of unknown function; induced by alpha pheromone in SpiderM medium
C4_03040W	0.255659	0.328266	0.305447	0.143623	0.452204	0.0265295	0.49987	0.0296385	orf19.2687.1	Ortholog(s) have RNA polymerase I activity, RNA polymerase II activity, RNA polymerase III activity, RNA-directed 5'-3' RNA polymerase activity, zinc ion binding activity
C5_01080C	0.0891481	0.718203	-0.445808	0.00823393	0.972985	4.7533e-08	0.499747	0.0128241	GDS1	Putative mitochondrial protein; Hap43-repressed gene; Spider biofilm induced
CR_02850C	0.529755	0.152048	0.0274966	0.953929	1.40833	7.74366e-06	0.49967	0.205103	GZF3	GATA-type transcription factor; oxidative stress-induced via Cap1; mutant has abnormal colony morphology and altered sensitivity to fluconazole, LiCl, and copper; Spider biofilm induced
C5_03940C	0.0482534	0.903095	-0.405028	0.124385	0.501963	0.0490702	0.499661	0.0707303	orf19.3218	Putative multidrug resistance protein; upregulated by Efg1p
C4_05760W	0.477717	0.0115601	0.309241	0.052438	0.318803	0.06921	0.49773	0.0170695	CGT1	mRNA 5' guanylyltransferase; small subunit of mRNA capping enzyme; binds an RNA Pol II C-terminal domain peptide; Cet1p and Cgt1p form a 2:1 complex; functional homolog of S. cerevisiae Ceg1p
C1_10400C	-1.01806	0.00134293	-0.786779	9.19085e-05	-3.47787	1.45084e-51	0.497206	0.042405	FGR41	Putative GPI-anchored adhesin-like protein; transposon mutation affects filamentous growth; Spider biofilm repressed
C4_00360C	-0.321927	0.358654	-0.839386	0.00646907	0.384794	0.228565	0.49611	0.127781	RCH1	Plasma membrane protein; involved in regulation of cytosolic calcium homeostasis; null mutation confers sensitivity to calcium and resistance to azoles and terbinafine; rat catheter biofilm induced
C4_01750C	-1.09734	0.000111647	-0.691009	0.0201455	-3.13901	9.19376e-29	0.495786	0.136486	FBA1	Fructose-bisphosphate aldolase; glycolytic enzyme; antigenic in murine/human infection; regulated by yeast-hypha switch; induced by Efg1, Gcn4, Hog1, fluconazole; phagocytosis-repressed; flow model biofilm induced; Spider biofilm repressed
C1_09880C	-0.290809	0.343208	-0.197364	0.570134	0.497333	0.0341576	0.495373	0.0780486	BUD31	Bud31 ortholog; not subject to mating-type regulation, in contrast to S. cerevisiae Bud31 which has a role in specifying the bud site; Spider biofilm induced
C1_10290W	0.276148	0.668975	-0.0347295	0.947079	1.02433	0.00620141	0.495303	0.277373	GCA1	Extracellular/plasma membrane-associated glucoamylase; expressed in rat oral infection; regulated by carbohydrates, pH, galactose; promotes biofilm matrix formation; flow model biofilm induced; Bcr1 repressed in RPMI a/a biofilms
CR_08560C	-0.101239	0.656717	0.0639398	0.740796	-0.92925	2.25509e-08	0.495179	0.0228	orf19.6424	Ortholog(s) have SUMO conjugating enzyme activity, role in hyphal growth, mitotic spindle elongation and condensed nuclear chromosome, cytosol, nuclear heterochromatin localization
C2_10160W	-0.391407	0.415786	-0.539793	0.207756	-0.813303	0.0929184	0.495081	0.277276	orf19.1765	Secreted protein; fluconazole-induced
C2_09500W	0.536122	0.0270757	0.22206	0.360158	1.57279	3.55254e-14	0.495064	0.0581023	orf19.1404	Predicted tRNA dihydrouridine synthase; Spider biofilm induced
C5_01910W	0.758246	3.5069e-06	0.727119	7.90022e-08	1.07734	1.1393e-11	0.494805	0.0179639	GIS2	Translational activator for mRNAs with internal ribosome entry sites; induced in high iron; repressed by yeast-hypha switch; null exhibits sensitivity to sorbitol, 5-fluorocytosine, and cold temperatures; Spider biofilm repressed
C4_00090W	0.181373	0.508423	-0.0802744	0.716639	0.953314	2.65561e-08	0.494176	0.0749789	PHR3	Putative beta-1,3-glucanosyltransferase with similarity to the A. fumigatus GEL family; fungal-specific (no human or murine homolog); possibly an essential gene, disruptants not obtained by UAU1 method
C3_03320W	0.255701	0.399901	0.437754	0.0647667	-0.594107	0.0496238	0.494101	0.112074	RUB1	Ubiquitin-related protein with similarity to mammalian NEDD8; reversible conjugation (neddylation) of the cullin subunit (Cdc53p) modulates the ubiquitin ligase activity of the SCF complexes
C5_00590W	1.77904	3.92333e-12	1.76206	6.44432e-13	0.363271	0.230527	0.494026	0.13999	PET9	Mitochondrial ADP/ATP carrier protein involved in ATP biosynthesis; possible lipid raft component; 3 predicted transmembrane helices; flucytosine induced; ketoconazole-induced; downregulated by Efg1p
C6_04140C	-0.000932462	0.998903	-0.149075	0.760965	1.05254	0.00505112	0.493965	0.236403	orf19.4553	Ortholog of C. dubliniensis CD36 : Cd36_64990, C. parapsilosis CDC317 : CPAR2_600170, Candida tenuis NRRL Y-1498 : CANTEDRAFT_121753 and Debaryomyces hansenii CBS767 : DEHA2E19712g
C5_03930C	0.0418868	0.909797	0.305158	0.258212	-0.63886	0.047797	0.492906	0.129217	orf19.3219	Ortholog of S. cerevisiae Sia1; involved in activation of the Pma1 plasma membrane H+-ATPase by glucose in S. cerevisiae; Spider biofilm induced
CR_01570W	-0.00191527	0.996411	0.0810225	0.789799	0.782539	0.000639959	0.492725	0.10428	orf19.2544	Ortholog(s) have aminoacyl-tRNA hydrolase activity, role in negative regulation of proteasomal ubiquitin-dependent protein catabolic process and mitochondrial outer membrane localization
C5_03630C	0.411379	0.198552	-0.134306	0.69656	1.49811	5.13837e-12	0.492585	0.138588	orf19.6675	Protein of unknown function; from Assembly 19; removed from Assembly 20; restored based on comparative genome analysis; F-12/CO2 early biofilm induced
C3_05170W	-0.0745555	0.792235	-0.0848605	0.759099	-2.08999	7.63676e-17	0.491758	0.0857692	WOR2	Zn(II)2Cys6 transcription factor; regulator of white-opaque switching; required for maintenance of opaque state; Hap43-induced
C1_10570C	0.366939	0.720468	0.764728	0.430923	-0.00134078	0.998945	0.491344	0.655746	orf19.1005	Protein with predicted RNI-like domains; rat catheter biofilm induced
CR_04870C	0.668594	0.0646476	0.856182	0.0108282	0.0732306	0.866375	0.491025	0.244884	orf19.6306	Trimethylaminobutyraldehyde dehydrogenase, the third enzyme of the carnitine biosynthesis pathway
C1_09030C	1.15513	2.68362e-18	1.12881	1.10526e-25	-0.464065	0.00192931	0.490985	0.00748148	COX5	Cytochrome oxidase subunit V; putative upstream CCAAT box regulatory element; macrophage/pseudohyphal-induced; repressed by nitric oxide; intron in 5'-UTR; Hap43p-dependent repression in low iron medium
C7_00440C	0.504044	0.000361422	0.397988	0.00017321	-0.314504	0.0434277	0.490919	0.00364783	GBP2	Putative single-strand telomeric DNA-binding protein; protein level decreases in stationary phase cultures; Spider biofilm repressed
C1_02650W	1.25056	1.23723e-16	1.19921	2.11373e-20	-0.00772943	0.9718	0.490431	0.0150971	orf19.2954	Protein of unknown function; Hap43-repressed gene; repressed by nitric oxide
C2_04830W	-1.1697	0.00266558	-1.1415	0.00184433	0.763068	0.0233993	0.490039	0.206154	orf19.4128	Ortholog of C. dubliniensis CD36 : Cd36_19390, C. parapsilosis CDC317 : CPAR2_209600, Candida tenuis NRRL Y-1498 : CANTEDRAFT_134010 and Debaryomyces hansenii CBS767 : DEHA2C14960g
C4_00330C	1.28614	1.72736e-14	1.30213	1.6011e-18	-0.112438	0.594568	0.489732	0.033641	orf19.5660.1	Ortholog(s) have proton-transporting ATP synthase activity, rotational mechanism, structural molecule activity and role in ATP synthesis coupled proton transport, cristae formation, protein complex oligomerization
C1_12600C	0.579111	0.0552247	0.126401	0.680455	1.77487	1.76509e-14	0.489483	0.103936	CHR1	Predicted DEAD-box ATP-dependent RNA helicase; functional homolog of S. cerevisiae Rok1; Hap43-induced; Spider biofilm induced
CR_10850C	1.13523	9.11456e-14	1.14274	1.40302e-18	-0.349016	0.039881	0.488876	0.0254495	ATP16	Subunit of the mitochondrial F1F0 ATP synthase; sumoylation target; protein newly produced during adaptation to the serum; Spider biofilm repressed
C5_05230C	1.60116	2.39746e-20	1.53779	2.15019e-22	0.0231625	0.927856	0.488772	0.0295906	orf19.4016	Putative ubiquinol-cytochrome-c reductase; amphotericin B induced; repressed by nitric oxide; protein level decreases in stationary phase cultures; Hap43-repressed; Spider biofilm repressed
C3_00170C	0.282107	0.354216	-0.0536263	0.81489	0.166967	0.451967	0.488471	0.144377	orf19.5455	Ortholog(s) have GTPase regulator activity, mRNA binding activity
CR_06030C	-0.768877	0.0051974	-1.1235	5.86439e-06	-1.37748	2.1476e-06	0.488415	0.19187	orf19.3852	Has domain(s) with predicted carbohydrate binding, catalytic activity and role in carbohydrate metabolic process
C5_03440W	-2.04629	1.611e-08	-2.47999	9.55995e-12	-2.58385	5.3464e-12	0.488138	0.236198	orf19.2638.1	Protein of unknown function
C2_02720W	0.517167	0.0025313	0.566677	0.000129916	-0.17549	0.422431	0.488062	0.0185517	orf19.5834	Ortholog(s) have protein transporter activity, role in mRNA export from nucleus and cytoplasm, nucleus localization
C1_05320C	-0.0977995	0.789249	-0.0705665	0.839217	-0.267656	0.360195	0.487756	0.102938	orf19.433	Ortholog(s) have Rab guanyl-nucleotide exchange factor activity, role in cellular protein complex assembly, intra-Golgi vesicle-mediated transport and TRAPPII protein complex, trans-Golgi network localization
C7_01160C	0.943575	7.04156e-07	1.25625	3.24103e-18	0.0632662	0.772411	0.486253	0.0684372	orf19.6898.1	Ortholog(s) have mitochondrion localization
C6_03380W	0.671582	0.00101816	0.478464	0.000687499	1.14262	2.31317e-12	0.48579	0.0142746	orf19.5627	S. cerevisiae ortholog Hek2/Khd1 is a putative RNA binding protein involved in the asymmetric localization of ASH1 mRNA; Hap43-induced gene
CR_10470C	0.367609	0.308885	-0.196219	0.588665	2.06555	3.02525e-14	0.485543	0.176051	orf19.7624	Ortholog(s) have role in maturation of SSU-rRNA from tricistronic rRNA transcript (SSU-rRNA, 5.8S rRNA, LSU-rRNA) and 90S preribosome, nucleolus, small-subunit processome localization
C1_03360W	0.540613	0.000823375	0.659685	2.41625e-06	0.104422	0.643308	0.485048	0.0296385	orf19.3035	Ortholog(s) have DNA-dependent ATPase activity, chromatin DNA binding, methylated histone binding, nucleosome-dependent ATPase activity, rDNA binding, transcription regulatory region DNA binding activity
C3_07690C	0.0627628	0.815888	0.0552294	0.81365	0.0351448	0.880104	0.484987	0.0338631	orf19.6718	Has domain(s) with predicted sequence-specific DNA binding activity
C6_02280W	0.195179	0.599038	-0.0619457	0.876612	0.397081	0.210925	0.484557	0.155428	orf19.3469	S. cerevisiae ortholog Stb1 has a role in regulation of MBF-specific transcription at Start; induced in a cyr1 null mutant; Spider biofilm induced
C2_03070C	0.652998	0.0397945	0.0486245	0.900183	0.998427	7.9119e-05	0.484487	0.196016	SMP3	Mannosyltransferase of glycosylphosphatidylinositol (GPI) biosynthesis; catalyzes mannosylation of Man3-GPI precursor; essential for viability; 8-9 transmembrane regions predicted; has HQEXRF motif; functional homolog of S. cerevisiae Smp3p
C3_06070C	0.239996	0.261795	0.17981	0.396774	0.531905	0.00508773	0.483959	0.0273618	PBS2	MAPK kinase (MAPKK); role in osmotic and oxidative stress responses, oxidative stress adaptation; required for stress regulation of Hog1p localization and activity; functional homolog of S. cerevisiae Pbs2p
C2_04790C	1.45617	3.2406e-16	1.26611	2.72683e-15	0.583805	0.00295737	0.483461	0.0443883	orf19.185	Ortholog(s) have structural constituent of ribosome activity, role in mitochondrial translational initiation and mitochondrial small ribosomal subunit localization
C2_01950C	0.502475	0.114783	0.449013	0.0896253	-0.0628982	0.846221	0.483454	0.146272	AMN1	Putative negative regulator of exit from mitosis; Plc1-regulated; rat catheter biofilm induced
C6_03400C	1.23773	3.13996e-21	1.0202	1.05652e-10	-0.257843	0.164104	0.483376	0.0098601	QCR7	Putative ubiquinol-cytochrome-c reductase, subunit 7; Hap43p-repressed gene
C1_08380W	0.404645	0.0117022	0.56444	2.04969e-05	0.11633	0.608476	0.483285	0.00782585	TEF2	Translation elongation factor 1-alpha; genes encoding ribosomal subunits, translation factors, and tRNA synthetases are downregulated upon phagocytosis by murine macrophage
C6_00730W	-5.43608	0.00106673	-2.7285	0.0192133	-1.74165	0.106049	0.482634	0.609825	orf19.3655	Ortholog of C. dubliniensis CD36 : Cd36_60640, C. parapsilosis CDC317 : CPAR2_602930, Candida tenuis NRRL Y-1498 : CANTEDRAFT_115038 and Pichia stipitis Pignal : PICST_31932
C5_03600W	1.16642	1.39357e-09	1.68629	1.24037e-26	0.597448	0.00541864	0.481692	0.0350167	MDJ1	Putative member of the HSP40 (DnaJ) family of chaperones; rat catheter and Spider biofilm induced
CR_02770C	-0.213984	0.320886	0.117987	0.5563	-0.0282429	0.909927	0.481622	0.0166621	orf19.2835	Ortholog(s) have SUMO activating enzyme activity, role in protein sumoylation and SUMO activating enzyme complex, cytosol localization
C7_01630W	-0.0620813	0.857201	-0.404825	0.0473756	-1.40035	3.20444e-08	0.481526	0.0438348	RNH35	Putative ribonuclease H2 catalytic subunit; flucytosine induced; Spider biofilm repressed
C4_07030W	0.333555	0.256243	0.698816	0.00353335	0.482524	0.0790266	0.481081	0.0929878	MET16	Putative 3'-phosphoadenylsulfate reductase; sulfur amino acid metabolism; reports differ on regulation during biofilm formation; fungal-specific; possibly an essential gene, disruptants not obtained by UAU1 method; Hap43p-repressed gene
C5_05470W	0.0908162	0.698791	-0.0170414	0.939079	0.32694	0.0661259	0.47979	0.0156498	EST1	Telomerase subunit; allosteric activator of catalytic activity, but not required for catalytic activity; has TPR domain
C7_04130C	0.255419	0.30775	0.449527	0.0253798	0.278081	0.223705	0.479715	0.0464898	SUI3	Putative translation initiation factor; genes encoding ribosomal subunits, translation factors, and tRNA synthetases are downregulated upon phagocytosis by murine macrophage
C7_01610W	0.697961	0.000839501	0.528033	0.00827639	-0.608161	0.00673688	0.478999	0.181014	orf19.6563.1	Ortholog(s) have role in mitochondrial respiratory chain complex IV assembly, negative regulation of mitochondrial translation and integral component of mitochondrial inner membrane localization
CR_04910W	-0.0416036	0.934055	-0.25087	0.559493	0.623109	0.0768043	0.478581	0.291232	CDC43	Beta subunit of heterodimeric protein geranylgeranyltransferase type I; GGTase I enzyme binds zinc, is Mg-dependent; Cdc42p is GGTase I substrate
C3_07580W	0.377061	0.0717233	0.551901	0.00174178	1.12816	8.44853e-10	0.478438	0.0624993	orf19.6731.1	Ortholog of C. dubliniensis CD36 : Cd36_87460, C. parapsilosis CDC317 : CPAR2_808260, Debaryomyces hansenii CBS767 : DEHA2F07084g and Pichia stipitis Pignal : psti_CGOB_00185
C6_01670W	0.17245	0.277208	0.437339	7.53916e-05	-0.502079	0.0147316	0.478063	0.010026	MAE1	Malic enzyme, mitochondrial; transcription regulated by Mig1, Tup1; colony morphology-related gene regulation by Ssn6; Hap43-repressed; Spider biofilm repressed
C2_07350W	0.44257	0.112743	0.0457951	0.852872	0.779788	4.48105e-05	0.477868	0.0283141	MCM3	Putative DNA replication protein; periodic mRNA expression, peak at cell-cycle M/G1 phase; Spider biofilm induced
C7_02460C	0.150574	0.664058	0.221678	0.479366	0.932706	0.000274622	0.477246	0.133448	orf19.6463	Putative ortholog of S. cerevisiae Npa3p; possibly essential for growth (however, depletion mutant is viable)
C2_06240W	0.512925	0.204202	0.428216	0.142236	0.456176	0.136073	0.477033	0.16284	SMD2	Putative Core Sm protein; Hap43p-induced gene; flucytosine induced
CR_03360W	0.225916	0.571511	0.194434	0.630515	1.24355	2.19915e-05	0.476506	0.192735	orf19.2386	Ortholog(s) have role in endonucleolytic cleavage in 5'-ETS of tricistronic rRNA transcript (SSU-rRNA, 5.8S rRNA and LSU-rRNA), more
C2_06990W	4.61367	2.84298e-49	4.14325	3.32164e-46	4.82165	9.17692e-55	0.476369	0.549727	orf19.2253	Protein of unknown function; expression regulated by white-opaque switch; repressed by alpha pheromone in SpiderM medium; Spider biofilm induced
C7_00380W	-0.876234	0.00123747	-0.497871	0.0291359	-0.802803	0.00872081	0.474646	0.0756245	orf19.7082	S-adenosylmethionine transporter of the mitochondrial inner membrane; mitochondrial carrier family; predicted role in biotin biosynthesis and respiratory growth; Spider biofilm repressed
CR_00670C	0.229797	0.461426	-0.151347	0.658439	1.25959	1.26156e-09	0.474569	0.0941863	orf19.7460	Putative 2'-O-methyltransferase with a predicted role in tRNA modification; transcription is activated in the presence of elevated CO2
C1_06540C	0.600458	0.0248714	0.219501	0.425474	1.19877	2.28026e-08	0.474526	0.112315	orf19.6259	Exosome non-catalytic core component; involved in 3'-5' RNA processing and degradation in the nucleus and cytoplasm; Spider biofilm induced
C6_01120C	0.423013	0.368463	0.144713	0.770623	0.770113	0.0742884	0.474518	0.287058	orf19.119	Ortholog(s) have protein C-terminal S-isoprenylcysteine carboxyl O-methyltransferase activity
C4_06590W	-0.194467	0.457685	0.171671	0.443702	0.868553	2.35459e-05	0.474426	0.0723198	orf19.2875	Ortholog of S. pombe SPAC1071.09c DNAJ domain protein; Hap43-induced gene
C1_08630W	0.918469	0.000192543	0.684213	0.00287914	0.601466	0.0205841	0.473694	0.0946039	orf19.4721	Ortholog(s) have RNA binding activity, role in mRNA processing, mitochondrial translation and mitochondrion localization
CR_09900C	0.31204	0.374649	0.0714153	0.833357	-0.239122	0.46657	0.473635	0.129273	DPB2	Probable subunit of DNA polymerase II (DNA polymerase epsilon), similar to S. cerevisiae Dpb2p; essential for viability; rat catheter biofilm induced
C2_09830C	0.97015	1.35938e-07	1.02949	4.67752e-14	-0.274275	0.120195	0.472761	0.0653462	orf19.1367.1	Ortholog of C. parapsilosis CDC317 : CPAR2_407330, Candida tenuis NRRL Y-1498 : CANTEDRAFT_114646, Debaryomyces hansenii CBS767 : DEHA2B05654g and Pichia stipitis Pignal : PICST_44644
CR_10280W	0.323326	0.199441	0.542404	0.0168536	0.0277057	0.918501	0.472632	0.0709936	orf19.7603	Protein with a predicted role in cytochrome c oxidase assembly; rat catheter biofilm induced
C1_02900C	0.111217	0.732968	-0.421607	0.119349	0.671242	0.00375133	0.470517	0.0907744	orf19.2980	Ortholog(s) have ATP-dependent RNA helicase activity and role in generation of catalytic spliceosome for first transesterification step, spliceosomal complex disassembly
C1_01640W	0.861327	5.57671e-09	0.534752	2.74915e-05	1.23331	1.14741e-10	0.47042	0.0289395	RPS42	Predicted ribosomal protein S4, component of the small ribosomal subunit; has paralog RPS41
C1_05880W	0.202013	0.551664	0.440101	0.124486	0.554955	0.0685376	0.470078	0.154728	PRN4	Protein with similarity to pirins; induced by benomyl treatment; flow model biofilm repressed
CR_09240C	-0.150022	0.50724	0.0748791	0.688961	0.16323	0.405017	0.469965	0.035476	orf19.7322	Protein of unknown function; S. cerevisae ortholog Ypl225w interacts with ribosomes; rat catheter biofilm induced
C2_04820W	0.775248	0.000275566	0.473172	0.00755834	0.801054	2.59748e-05	0.46973	0.0457909	orf19.182	Ortholog(s) have rRNA (guanine-N1-)-methyltransferase activity, role in rRNA modification and endoplasmic reticulum, mitochondrion localization
C2_03210W	1.57941	0.000270131	1.3133	0.00145853	0.00207693	0.997996	0.469289	0.499988	orf19.909.1	Ortholog of C. dubliniensis CD36 : Cd36_17965, C. parapsilosis CDC317 : CPAR2_211700, Candida tenuis NRRL Y-1498 : CANTEDRAFT_112898 and Debaryomyces hansenii CBS767 : DEHA2G05588g
C2_03870W	0.0298838	0.93476	0.0627714	0.780924	0.0805799	0.811381	0.469077	0.0613717	GNA1	Glucosamine-6-phosphate acetyltransferase; enzyme of UDP-GlcNAc biosynthesis; required for viability in absence of GlcNAc supplementation; required for persistent infection and wild-type virulence in mouse systemic infection
C4_00540C	0.178648	0.425925	0.192014	0.229068	1.41368	1.82158e-14	0.468029	0.0368065	NMD5	Karyopherin; carrier protein involved in nuclear import of proteins; repressed in core stress response; Hap43-induced; Spider biofilm induced
C5_00450C	-0.251551	0.280939	0.365309	0.0299788	0.703989	0.0179998	0.467574	0.0307616	IFG3	Putative D-amino acid oxidase; Spider biofilm induced
C1_04710C	0.358698	0.331162	-0.147458	0.700505	1.72466	8.58327e-11	0.467222	0.195871	orf19.773	Protein similar to S. cerevisiae Rsa3 predicted nucleolar protein involved in maturation of pre-60S ribosomal particles; rat catheter and Spider biofilm induced
CR_02600W	0.302525	0.676588	0.0144892	0.979045	0.472267	0.311099	0.466793	0.382722	orf19.2819	Ortholog of C. dubliniensis CD36 : Cd36_27570, C. parapsilosis CDC317 : CPAR2_801010, Candida tenuis NRRL Y-1498 : cten_CGOB_00198 and Debaryomyces hansenii CBS767 : DEHA2E09306g
C7_00920C	-0.150775	0.540294	0.57778	0.000241943	-0.886592	2.32299e-05	0.46667	0.0398046	orf19.7022	Ortholog of C. dubliniensis CD36 : Cd36_70850, Candida tenuis NRRL Y-1498 : cten_CGOB_00183, Debaryomyces hansenii CBS767 : DEHA2F22462g and Pichia stipitis Pignal : PICST_60416
CR_07590W	0.262619	0.249147	0.207003	0.365366	-0.5066	0.0303707	0.466634	0.0493367	EMP24	COPII-coated vesicle component
C2_01930C	0.815	0.000176916	1.20213	1.42441e-11	1.5298	7.56112e-09	0.466052	0.0718845	orf19.1505	Ortholog(s) have cytoplasm localization
CR_10480W	0.399414	0.0947373	-0.565179	0.0150599	1.47799	4.27087e-12	0.465945	0.127781	PGA1	Putative GPI-anchored protein; induced during cell wall regeneration; required for normal adhesion to host cells and for adherence during Sabouraud biofilm formation; Spider biofilm induced
C3_06540C	1.04629	5.46059e-05	0.661578	0.00960501	0.918672	0.0111782	0.465865	0.225683	orf19.7443	Ortholog of C. dubliniensis CD36 : Cd36_86510, C. parapsilosis CDC317 : CPAR2_206110, Candida tenuis NRRL Y-1498 : CANTEDRAFT_112184 and Debaryomyces hansenii CBS767 : DEHA2F17292g
C4_00480W	-0.49125	0.101019	-0.72188	0.00445697	0.535262	0.0626068	0.464972	0.20278	DUR4	Putative urea permease; fungal-specific (no human or murine homolog); possibly an essential gene, disruptants not obtained by UAU1 method
C1_14150C	0.824183	0.000784679	0.895118	2.34344e-05	0.385323	0.134821	0.464967	0.100359	PAM16	Putative maltase; regulated by Gcn4; repressed by amino acid starvation (3-AT); rat catheter biofilm induced
CR_09800C	0.593387	0.113981	0.229565	0.569875	1.67124	2.66626e-07	0.464554	0.266181	orf19.7552	Putative U3-containing small subunit processome complex protein; Hap43-induced gene; repressed in core stress response; Spider biofilm induced
C1_01330C	0.726862	2.13494e-05	0.315438	0.0776721	-1.17644	0.000144363	0.464014	0.112315	DUT1	dUTP pyrophosphatase; cell-cycle regulated if expressed in S. cerevisiae; upstream MluI and SCB elements; 17-beta-estradiol, ethynyl estradiol, macrophage induced; decreased in stationary phase yeast; rat catheter, Spider biofilm repressed
C6_02910W	0.0990805	0.83956	-0.357216	0.295364	1.49413	4.96508e-10	0.4631	0.176419	POP4	Ortholog of S. cerevisiae Pop4; a subunit of both RNase MRP and nuclear RNase P; filament induced; regulated by Nrg1, Tup1; likely essential, based on UAU1 strategy; rat catheter and Spider biofilm induced
C1_09020W	1.40609	6.72378e-18	1.55996	4.21388e-34	0.586485	0.000737619	0.462822	0.0277813	orf19.4758	Putative reductase or dehydrogenase; Hap43-repressed gene; alkaline repressed
CR_08610W	-0.202074	0.426275	-0.132875	0.507246	-0.375989	0.0588936	0.46227	0.0636525	orf19.6435	Highly conserved subunit of mitochondrial pyruvate carrier; Hap43-repressed; Spider biofilm repressed
C3_05950W	0.0436191	0.935221	-0.311956	0.304512	0.769628	0.00127213	0.461199	0.170399	orf19.7376	Ortholog of C. dubliniensis CD36 : Cd36_85880, C. parapsilosis CDC317 : CPAR2_806870, Candida tenuis NRRL Y-1498 : CANTEDRAFT_96983 and Debaryomyces hansenii CBS767 : DEHA2D16148g
C3_03700C	1.43696	0.0969877	1.20361	0.16137	0.918582	0.278146	0.461175	0.716073	orf19.6949	Ortholog of Candida albicans WO-1 : CAWG_02687
C2_09910C	-0.0652982	0.855856	0.181681	0.525524	0.0730309	0.828915	0.460928	0.137002	orf19.1360.1	Putative adhesin-like protein
C1_11580W	0.0862101	0.805497	0.0102385	0.9756	-0.667651	0.014362	0.460349	0.190528	orf19.1162	Protein of unknown function; transcript upregulated by benomyl treatment
C2_02420C	0.0890754	0.731398	-0.0350734	0.888683	0.874309	2.84868e-06	0.458244	0.0437993	orf19.1565	Protein of unknown function
C4_02880C	-0.00442768	0.989805	0.261803	0.176164	0.61943	0.000997315	0.458181	0.048504	orf19.2708	Ortholog(s) have guanyl-nucleotide exchange factor activity, role in mature ribosome assembly and cytosol, nucleolus, polysome, preribosome, large subunit precursor localization
C3_01770C	-0.446299	0.269295	-0.716482	0.0615926	0.30446	0.408951	0.458104	0.248168	orf19.1668	Protein of unknown function; expression downregulated in an ssr1 null mutant
C7_03830C	-0.391736	0.189642	-0.613264	0.00149307	-0.495196	0.0114003	0.457519	0.048911	orf19.7199	Ortholog(s) have role in posttranslational protein targeting to endoplasmic reticulum membrane and TRC complex, nucleus localization
C2_03270W	-2.36866	7.36426e-14	-2.21623	2.81968e-05	-3.50592	9.81537e-27	0.457345	0.260239	GPM1	Phosphoglycerate mutase; surface protein that binds host complement Factor H and FHL-1; antigenic; fluconazole, or amino acid starvation (3-AT) induced, farnesol-repressed; Hap43, flow model biofilm induced; Spider biofilm repressed
C4_06830C	0.593568	0.00293606	0.670459	5.47184e-05	0.334998	0.119225	0.457255	0.0380129	CCT6	Putative cytosolic chaperonin Cct ring complex subunit; mutation confers hypersensitivity to cytochalasin D; GlcNAc-induced protein; Spider biofilm repressed
C1_00940W	0.191436	0.407572	0.162219	0.566367	-0.210923	0.393668	0.456875	0.0634325	RPB11	Putative RNA polymerase II subunit; flucytosine induced
C3_07440W	-1.18945	3.06232e-06	-1.09125	1.29983e-05	-2.28068	1.3969e-18	0.456115	0.136838	TPI1	Triose-phosphate isomerase; antigenic in mouse/human; mutation affects filamentation; macrophage-repressed; protein in exponential and stationary growth phase yeast; possibly essential; flow model biofilm induced; Spider biofilm repressed
C5_00920W	-0.90751	0.025063	-0.568539	0.0313102	0.246046	0.343004	0.455104	0.118052	orf19.1975	Ortholog(s) have role in mRNA splicing, via spliceosome, regulation of DNA methylation and U4/U6 x U5 tri-snRNP complex, U5 snRNP localization
CR_02180W	-0.97839	0.000886188	-1.23155	3.20894e-06	-1.83541	4.28581e-11	0.455071	0.16462	PHO113	Putative constitutive acid phosphatase; Rim101-repressed; DTT-extractable; N-glycosylated; possibly an essential gene, disruptants not obtained by UAU1 method
C1_12850W	1.96448	2.45917e-37	1.89621	1.48068e-47	1.9365	2.08277e-18	0.454973	0.0182713	BLP1	Protein of unknown function, serum-induced
C1_05710C	-0.997444	0.111852	-0.831357	0.220991	0.665006	0.17274	0.454849	0.445065	UGA4	Putative gamma-aminobutyric acid/polyamine permease; nitrogen catabolite repressed gene, induced in absence of preferred N sources; transcriptionally induced upon phagocytosis by macrophage; gene regulation by nitrogen source requires Gat1p
CR_03870W	-0.0195354	0.963672	0.0108774	0.976332	-0.176892	0.580113	0.454022	0.203355	orf19.4358	Putative protein of unknown function; Hap43p-repressed gene; S. cerevisiae ortholog YDL157C localizes to mitochondria
C2_08570W	0.670271	0.000576664	0.479587	0.00303393	0.714	6.77825e-05	0.453888	0.0419317	ANP1	Putative mannosyltransferase of Golgi; member of Mnn9p family; similar to S. cerevisiae Anp1p; fungal-specific (no human or murine homolog)
C7_00750W	0.0584436	0.865341	0.3741	0.0014934	-1.26677	5.12903e-10	0.453847	0.0371936	ACB1	Protein similar to a region of acyl-coenzyme-A-binding protein; amphotericin B repressed; regulated by Nrg1, Tup1; Hap43-induced
C3_04610W	0.624487	0.0380959	0.402239	0.162076	1.22867	4.30254e-05	0.45332	0.190359	MEA1	Protein similar to A. nidulans MesA, which is involved in localization of actin cables; Hap43p-induced gene
CR_03880W	-0.250705	0.329007	-0.56737	0.000289199	-0.19203	0.28988	0.453242	0.0378962	IFF9	Predicted GPI-linked cell-wall protein; similar to Hyr1; induced in low iron; possibly an essential gene, disruptants not obtained by UAU1 method
C7_03120W	1.02258	2.80432e-07	0.81078	1.49513e-05	0.767513	0.00168221	0.452906	0.065943	TIM54	Predicted component of the mitochondrial TIM22 complex; involved in protein import into mitochondrial inner membrane; Spider biofilm repressed
C1_02810W	-0.822122	4.90976e-05	-0.923179	1.24307e-08	0.276551	0.191301	0.452109	0.0420008	RAD16	Ortholog of S. cerevisiae Rad16; a protein that recognizes and binds damaged DNA; flucytosine induced; rat catheter and Spider biofilm induced
C7_00780W	0.35523	0.125529	0.0150776	0.959199	0.2778	0.241842	0.451971	0.101242	orf19.7041	Putative pre-tRNA processing protein; heterozygous null mutant exhibits hypersensitivity to parnafungin and cordycepin in the C. albicans fitness test
C5_04810W	-2.43325	2.91403e-60	-2.49489	7.97883e-112	-3.19545	1.48212e-98	0.451581	0.0120505	PFK1	Phosphofructokinase alpha subinit; activated by fructose 2,6-bisphosphate, AMP, ATP inhibited; activity reduced on hyphal induction; phagocytosis-repressed; fluconazole, flow model biofilm induced; rat catheter and Spider biofilm repressed
C6_02090C	-0.0168598	0.963192	0.0351314	0.900506	0.174173	0.533381	0.451116	0.110102	orf19.3501	S. cerevisiae ortholog Pxl1 localizes to sites of polarized growth and is required for selection and/or maintenance of polarized growth sites; Hog1p-repressed
C2_05500W	1.27428	1.53875e-15	1.12667	4.91135e-24	-0.310982	0.123893	0.450529	0.050114	ATP4	Putative F0-ATP synthase subunit 4; macrophage/pseudohyphal-induced; present in exponential and stationary growth phases
C4_05190C	0.425591	0.150636	0.224889	0.325757	1.03497	1.52242e-07	0.450432	0.0998616	EDC3	Protein with mRNA binding activity, involved in regulation of activity of putative metacaspase Mca1p
C4_03750C	1.05274	3.66979e-05	0.817215	0.000181078	1.48423	2.65432e-12	0.450362	0.180159	orf19.1303	Ortholog(s) have translation release factor activity, role in mitochondrial translational termination and mitochondrial inner membrane localization
C3_02450W	0.0318604	0.91994	-0.0947363	0.714036	0.261128	0.366418	0.449882	0.20388	HRT1	Ortholog of S. cerevisiae Hrt1; component of a nuclear ubiquitin-protein ligase complex involved in cell cycle control; induced by hydroxyurea; Spider biofilm induced
C5_05050W	-1.22821	1.46953e-06	-1.26653	3.57932e-07	-4.35523	1.56007e-61	0.449192	0.162209	ADH1	Alcohol dehydrogenase; oxidizes ethanol to acetaldehyde; at yeast cell surface; immunogenic in humans/mice; complements S. cerevisiae adh1 adh2 adh3 mutant; fluconazole, farnesol-induced; flow model biofilm induced; Spider biofilm repressed
CR_03830C	0.365186	0.32083	-0.0890146	0.70326	0.207123	0.264253	0.448637	0.0795742	MCM2	Phosphorylated protein of unknown function; transcription is periodic with a peak at M/G1 phase of the cell cycle
C2_05380W	0.204407	0.426275	0.0351398	0.893729	0.668134	0.000413644	0.44796	0.0908132	orf19.3569	Protein of unknown function; S. cerevisiae YLR407W mutants have abnormal budding; constitutive expression independent of MTL or white-opaque status; Spider biofilm induced
CR_09720W	-0.0446113	0.958942	0.683515	0.233408	0.278172	0.64872	0.447299	0.511151	VMA22	Ortholog(s) have unfolded protein binding activity and role in vacuolar acidification, vacuolar proton-transporting V-type ATPase complex assembly
CR_07330W	-0.00540047	0.985774	0.179754	0.44706	-0.349852	0.114748	0.446949	0.136903	SMX4	Component of heteroheptameric complexes (Lsm1p, Lsm8p) involved in RNA processing and decay; flucytosine induced
C1_08750W	0.0221187	0.95666	0.0268615	0.934496	0.833158	0.000388555	0.446759	0.120246	YMC2	Putative mitochondrial carrier protein; Gcn4-regulated; F-12/ CO2 early biofilm induced; Spider biofilm induced
C1_04240C	0.663688	0.00446467	0.466305	0.0065101	-2.46746	3.06552e-39	0.446509	0.108825	HHF1	Putative histone H4; repressed in fkh2 mutant; regulated by Efg1; fluconazole induced; amphotericin B repressed; farnesol regulated; colony morphology-related gene regulation by Ssn6; Hap43-induced; rat catheter and Spider biofilm repressed
C3_00160C	0.258338	0.172248	0.153597	0.382476	0.252663	0.131003	0.446195	0.0281714	orf19.5457	Ortholog(s) have Golgi apparatus, endoplasmic reticulum, lipid droplet localization
C3_06120C	0.563782	0.00605548	0.117973	0.528294	0.402834	0.10268	0.446179	0.0268625	GDA1	Golgi membrane GDPase, required for wild-type O-mannosylation, not N-glycosylation; required for wild-type hyphal induction, cell wall, and cell surface charge; not required for HeLa cell adherence; functional homolog of S. cerevisiae Gda1p
C1_03540C	0.669899	0.0120568	0.363229	0.2473	0.906176	0.000261159	0.445616	0.215655	orf19.3057	Ortholog(s) have role in mitochondrial genome maintenance and endoplasmic reticulum localization
C2_04550C	1.62701	1.0559e-27	1.52019	5.38093e-31	0.736004	7.47345e-06	0.445562	0.0228539	NDH51	Nicotinamide adenine dinucleotide dehydrogenase complex I subunit of the mitochondrial electron transport chain; required for wild-type filamentous growth; alkaline repressed; Hap43-repressed; Spider biofilm repressed
CR_07010W	1.09742	2.3456e-07	0.801687	5.66786e-06	-0.904488	1.26442e-05	0.445367	0.0535534	MIS11	Predicted mitochondrial C1-tetrahydrofolate synthase precursor; putative protein of glycine catabolism; repressed by Efg1; fluconazole-induced; stationary phase enriched protein; rat catheter and Spider biofilm repressed
C4_02980W	0.262414	0.251986	0.318626	0.0557279	0.170341	0.456002	0.445218	0.0312287	TYS1	Putative tRNA-Tyr synthetase; downregulated upon phagocytosis by murine macrophages; stationary phase enriched protein; Spider biofilm repressed
C2_02490C	0.271377	0.161132	0.339681	0.0236259	1.10695	3.54218e-13	0.444617	0.0512894	orf19.1573	Ortholog(s) have endoplasmic reticulum, fungal-type vacuole membrane, vacuole-mitochondrion membrane contact site localization
C5_05370C	-0.12805	0.654081	-0.40122	0.0599576	0.227188	0.301358	0.444559	0.177968	PRP22	Putative RNA-dependent ATPase; induced upon adherence to polystyrene; induced by Mnl1p under weak acid stress
C2_05740W	0.50632	0.0738633	0.196958	0.557464	1.03744	2.2356e-05	0.444367	0.160544	SPO7	Putative regulatory subunit of Nem1-Spo7 phosphatase holoenzyme that regulates nuclear growth by controling phospholipid biosynthesis; induced by alpha pheromone in SpiderM medium
C3_04370C	0.0070295	0.985084	-0.25501	0.365822	0.974518	7.30602e-05	0.444285	0.17306	orf19.5884	Putative nucleolar preribosomal-associated protein; decreased transcription is observed upon benomyl treatment or in an azole-resistant strain that overexpresses MDR1; Spider biofilm induced
C3_03790W	0.0680826	0.843958	0.226884	0.356183	0.476057	0.0863581	0.443634	0.092275	MEU1	Putative methylthioadenosine phosphorylase; protein level decreases in stationary phase cultures
C2_04310W	0.422618	0.00896807	0.62596	4.30188e-06	-0.0968588	0.643743	0.443611	0.0327219	ERG10	Acetyl-CoA acetyltransferase; role in ergosterol biosynthesis; soluble in hyphae; changes in protein abundance associated with azole resistance; fluconazole or ketoconazole induced; macrophage-downregulated protein; GlcNAc-induced protein
CR_00010C	-0.0427595	0.915589	-0.103659	0.782045	-1.20031	0.000505861	0.443595	0.191759	orf19.7545	Protein similarity to mutator-like element (MULE) transposase
C2_01430W	-0.360049	0.0707883	-0.492577	0.000201446	-0.320104	0.148774	0.443442	0.0306779	APT1	Adenine phosphoribosyltransferase; flucytosine induced; repressed by nitric oxide; protein level decreased in stationary phase yeast cultures
C1_04260W	0.586832	0.00170971	0.233034	0.2473	-3.17058	9.6044e-67	0.443311	0.106945	HHT21	Putative histone H3; amphotericin B repressed; regulated by Efg1, farnesol; Hap43-induced; rat catheter and Spider biofilm repressed
CR_04520W	0.406358	0.0585216	0.351966	0.0545334	0.0331575	0.903501	0.443291	0.146272	MIM1	Predicted mitochondrial protein involved in outer membrane protein import; rat catheter biofilm repressed
C1_12360C	-0.667628	0.000141572	-0.479305	0.00208129	-1.40043	2.91912e-13	0.443	0.0303729	RIB3	3,4-Dihydroxy-2-butanone 4-phosphate synthase; homodimeric enzyme of riboflavin biosynthesis; converts ribulose 5-phosphate to L-3,4-dihydroxy-2-butanone 4-phosphate; transcription regulated on yeast-hyphal switch, macrophage interaction
C4_04990C	-0.370292	0.511081	-1.79686	0.000238839	1.34251	0.000752248	0.441859	0.386612	orf19.3781	Protein of unknown function; Hap43-repressed; Spider biofilm induced
C1_06210W	0.0815376	0.85993	-0.424911	0.318636	1.12179	0.000214128	0.441803	0.314011	BUD16	Putative pyridoxal kinase; a key enzyme in pyridoxal 5'-phosphate synthesis, the active form of vitamin B6; involved in bud-site selection and genome integrity in S. cerevisiae; induced by alpha pheromone in SpiderM medium
CR_02720C	0.247343	0.321141	0.210694	0.282193	0.330983	0.119921	0.441796	0.0600364	RPC31	Putative RNA polymerase III subunit C31; repressed by nitric oxide; induced during infection of murine kidney, compared to growth in vitro; has murine homolog
CR_02100C	-0.810486	0.00220289	-0.902822	4.93101e-05	-1.30547	1.32784e-08	0.44163	0.0817074	orf19.2610	Putative tRNA binding protein; intron-containing gene; Spider biofilm induced
C7_04200C	0.215733	0.312157	0.568206	0.000304411	0.0426024	0.866867	0.441501	0.0380912	orf19.7153	Putative exportin, member of the Exportin-T family; flow model biofilm repressed
C5_05270C	0.149328	0.586659	0.320512	0.155437	0.223829	0.341105	0.440257	0.10389	orf19.4021	Ortholog of C. dubliniensis CD36 : Cd36_54870, C. parapsilosis CDC317 : CPAR2_100250, Debaryomyces hansenii CBS767 : DEHA2D13992g and Pichia stipitis Pignal : PICST_40400
CR_02190C	0.0230463	0.957353	0.0499767	0.888489	0.709291	0.0121426	0.439282	0.155719	SEF1	Zn2-Cys6 transcription factor; regulates iron uptake; negatively regulated by Sfu1p, positively regulated by Tbf1; promotes virulence in mice; mutants display decreased colonization of mouse kidneys; Spider biofilm induced
CR_09830W	-1.52614	2.83307e-08	-1.67655	1.11694e-10	0.183662	0.715147	0.439231	0.158108	orf19.7554	Transporter; similar to the Sit1 siderophore transporter; induced by nitric oxide independent of Yhb1; repressed during chlamydospore formation in C. albicans and C. dubliniensis; rat catheter biofilm repressed
CR_09590W	0.172648	0.513812	0.685485	3.1034e-05	-1.27731	0.000369014	0.438979	0.0475659	orf19.6602	Ortholog(s) have role in ubiquinone-6 biosynthetic process and mitochondrial inner membrane localization
C3_04430W	1.69447	3.45517e-23	1.68261	4.9851e-27	0.0995099	0.656471	0.437537	0.0470588	RIP1	Putative ubiquinol cytochrome c-reductase; induced by high iron; Hap43, nitric oxide, alkaline repressed; Spider biofilm repressed
C5_03460C	-0.413754	0.22744	-0.593727	0.0131123	0.279194	0.334647	0.43734	0.12525	orf19.2637	Ortholog(s) have Golgi apparatus, fungal-type vacuole membrane localization
C2_05470W	0.733204	1.75142e-05	0.702864	1.72456e-08	0.291492	0.146761	0.437168	0.0412829	COQ5	Putative methyltransferase of ubiquinone biosynthesis; regulated by Gcn4; repressed by amino acid starvation (3-AT), Hap43; induced upon adherence to polystyrene; Spider biofilm repressed
C3_04980W	0.983692	0.208587	0.970227	0.142857	-0.07298	0.9343	0.437153	0.650113	orf19.5966	Ortholog of Candida albicans WO-1 : CAWG_02810
CR_03780C	-0.0868829	0.872186	-0.298504	0.511651	-0.24272	0.5826	0.436934	0.350084	orf19.4376	Protein of unknown function; Spider biofilm induced
C1_08140W	-0.0109637	0.982401	0.0187346	0.966315	-1.07165	0.00112637	0.436902	0.258626	orf19.5090	Ortholog(s) have tRNA-specific adenosine deaminase activity, tRNA-specific adenosine-34 deaminase activity, role in tRNA wobble adenosine to inosine editing and cytosol, nucleus, tRNA-specific adenosine-34 deaminase complex localization
C5_02010C	0.784389	0.00233493	0.897125	2.34344e-05	1.29381	7.5682e-08	0.436756	0.146049	orf19.3170	Ortholog(s) have role in RNA Polymerase I assembly, RNA Polymerase II core complex assembly, RNA Polymerase III assembly and formation of translation preinitiation complex, more
C6_01440C	3.59187	1.41276e-05	1.59005	0.404808	2.52343	0.00855967	0.436675	0.847554	FRP5	Protein with a GPR1/FUN34/yaaH family domain; flucytosine repressed
C1_13330C	0.325115	0.0778306	0.596866	0.000121096	0.681445	0.000408863	0.436177	0.0466144	orf19.4960	Ortholog(s) have spermine synthase activity, role in pantothenate biosynthetic process, spermine biosynthetic process and cytoplasm localization
C4_05650W	0.323421	0.142136	0.0975519	0.656682	1.12488	2.73537e-11	0.43601	0.0626129	orf19.1250	Ortholog(s) have role in maturation of SSU-rRNA from tricistronic rRNA transcript (SSU-rRNA, 5.8S rRNA, LSU-rRNA) and cytoplasm, nucleolus localization
C5_01480W	0.163039	0.710719	0.0538411	0.906312	1.67722	2.14948e-14	0.436008	0.32898	FYV5	Protein with a predicted role maturation of 18S rRNA; rat catheter biofilm induced
CR_00390W	0.389978	0.360655	0.326723	0.437073	0.135433	0.758819	0.435645	0.313245	MMS22	Putative adapter subunit of E3 ubiquitin ligase complex, acts with cullin subunit Rtt101p in response to DNA damage; cell-cycle regulated periodic mRNA expression
C1_01010W	0.92682	2.8788e-08	1.10329	1.22438e-16	-0.152123	0.412738	0.435023	0.0696331	orf19.3290	Plasma membrane-localized protein; repressed by nitric oxide; Hap43p-repressed gene
CR_04270C	-0.242571	0.641634	-0.384534	0.491326	0.912054	0.0091453	0.434996	0.36393	orf19.515	Has domain(s) with predicted nucleic acid binding, zinc ion binding activity
CR_09550C	0.988023	1.5552e-09	1.00086	1.63246e-12	-0.336036	0.133833	0.434531	0.0325042	NUO1	NADH-ubiquinone oxidoreductase subunit with roles in mitochondrial respiratory chain complex I assembly
C1_10930C	-1.04906	8.5283e-06	-0.965999	4.35902e-06	-0.609158	0.00967138	0.43421	0.0820127	UBA4	Putative ubiquitin activating protein; Hap43-repressed; induced by prostaglandins; clade-associated gene expression
C6_02480W	-0.852276	0.00934248	-1.01455	0.00179065	-0.0156052	0.972406	0.434141	0.257091	orf19.5517	Similar to alcohol dehydrogenases; induced by benomyl treatment, nitric oxide; induced in core stress response; oxidative stress-induced via Cap1; Spider biofilm repressed
C3_02910W	0.0229514	0.960478	0.241625	0.421819	0.0329252	0.922648	0.433992	0.224419	orf19.284	Ortholog of C. dubliniensis CD36 : Cd36_82890, Debaryomyces hansenii CBS767 : DEHA2G01034g, Pichia stipitis Pignal : PICST_32242 and Candida guilliermondii ATCC 6260 : PGUG_04638
C3_07920W	0.00481107	0.989567	-0.224972	0.395179	-0.623717	0.00728479	0.432714	0.112934	orf19.6187	possible pseudouridine monophosphate glycosidase; overlaps orf19.6185 and orf19.618; has intron; Spider biofilm repressed
C6_04610C	-0.351364	0.210448	-0.758576	0.0407417	-0.390535	0.2211	0.432583	0.211048	NAG3	Putative MFS transporter; similar to Nag4; required for wild-type mouse virulence and cycloheximide resistance; in gene cluster that includes genes encoding enzymes of GlcNAc catabolism; Spider biofilm repressed
C2_09430W	0.601617	0.000169429	0.842944	1.49574e-10	-0.664675	0.000681841	0.432206	0.0245274	RPL3	Ribosomal protein, large subunit; induced by ciclopirox olamine treatment; genes encoding cytoplasmic ribosomal subunits are downregulated upon phagocytosis by murine macrophages; Hap43-induced gene; Spider biofilm repressed
C1_07150W	-0.710518	0.0077886	-0.521183	0.0900975	0.299125	0.287136	0.431644	0.138855	orf19.4450.2	Ortholog of C. dubliniensis CD36 : Cd36_06690, Debaryomyces hansenii CBS767 : DEHA2F26620g, Pichia stipitis Pignal : PICST_62738 and Spathaspora passalidarum NRRL Y-27907 : spas_CGOB_00038
C2_04200W	-0.174513	0.540114	-0.486275	0.0200427	0.69983	0.000395489	0.430879	0.0722587	TBF1	Essential transcription factor; induces ribosomal protein genes and the rDNA locus; acts with Cbf1 at subset of promoters; recruits Fhl1 and Ifh1 to promoters; role is analogous to that of S. cerevisiae Rap1; Spider biofilm induced
C2_08370C	0.452129	0.00182572	0.609821	8.8715e-08	0.150699	0.467057	0.430537	0.0132032	TEF1	Translation elongation factor 1-alpha; at cell surface; binds human plasminogen; macrophage/pseudohyphal-induced; induced in RHE model of oral candidiasis, in clinical oral candidiasis isolates; possibly essential; Spider biofilm repressed
C3_06970W	0.353817	0.102918	0.378173	0.0795614	0.237868	0.371144	0.430465	0.0785387	orf19.6804	Ortholog(s) have role in SRP-dependent cotranslational protein targeting to membrane, translocation and cytosol, nuclear periphery, signal recognition particle, endoplasmic reticulum targeting localization
C3_04690C	0.0230096	0.9645	0.531318	0.100263	0.0758117	0.842239	0.430314	0.245525	orf19.5929	Putative protein of unknown function, transcription is positively regulated by Tbf1p
C1_02430C	0.115261	0.673148	0.392642	0.0115421	0.492522	0.0190459	0.430272	0.0315119	orf19.2930	Predicted translation initiation factor; role in translational initiation; Spider biofilm repressed
C6_02130C	0.521943	0.198724	-0.0444714	0.931796	-0.275516	0.541533	0.430125	0.329464	CTF5	Predicted component of the kinetochore sub-complex COMA; induced during the mating process; repressed by alpha pheromone in SpiderM medium
C2_01400C	0.551942	0.157845	0.368401	0.253138	-0.874532	0.0087527	0.42906	0.228482	ESC4	Protein similar to S. cerevisiae Esc4; a protein that represses transposition; transposon mutation affects filamentation; rat catheter biofilm repressed
C2_10030C	0.578625	0.0261091	-0.0343623	0.916664	0.475163	0.0773836	0.428754	0.139619	MP65	Cell surface mannoprotein; cell-wall glucan metabolism, adhesion; adhesin motif; O-glycosylation; induced by heat, germ tube formation, wall regeneration; mycelial antigen; diagnostic marker; fluconazole-repressed; Spider biofilm induced
CR_00580W	0.192517	0.4319	0.364118	0.00241083	-0.0877461	0.630179	0.428366	0.0153358	YRB1	Functional homolog of S. cerevisiae Yrb1p; regulates Gsp1 GTPase activity and thereby affects nucleocytoplasmic transport and cytoskeletal dynamics; transcript is not regulated by white-opaque switch or by dimorphic transition
C1_06840C	0.237684	0.300595	0.0300163	0.907211	-0.610324	0.0232564	0.428143	0.068528	orf19.6225.1	Ortholog(s) have role in mitochondrial respiratory chain complex IV assembly and mitochondrion localization
C5_04790C	0.0650739	0.87924	-0.295982	0.403598	-0.217313	0.578116	0.427766	0.260247	orf19.3965	Ortholog(s) have role in double-strand break repair via homologous recombination, meiosis I and Smc5-Smc6 complex, cytosol, nucleus localization
C4_06220C	-1.29369	0.665682	-4.49967	0.223188	-2.4636	0.29172	0.426563	0.862436	orf19.2916	Ortholog of C. dubliniensis CD36 : Cd36_45740, C. parapsilosis CDC317 : CPAR2_401900, Candida tenuis NRRL Y-1498 : CANTEDRAFT_116046 and Pichia stipitis Pignal : PICST_28890
C1_08050W	1.2114	1.64331e-14	1.2178	5.85454e-20	0.377028	0.0312366	0.426442	0.04251	orf19.5077	Protein of unknown function; Hap43-repressed gene; repressed by nitric oxide
C4_04930C	0.00119388	0.99825	-0.0939104	0.763674	0.550319	0.0181194	0.426396	0.196758	orf19.3785	DnaJ chaperone domain protein; role in pre-mRNA splicing; Spider biofilm induced
C2_00840W	0.131809	0.701776	-0.175105	0.586833	0.555625	0.0350283	0.426163	0.175008	orf19.2040	Ortholog(s) have oxidoreductase activity, acting on NAD(P)H activity
CR_00890C	-0.22466	0.476197	-0.0695955	0.815824	-0.0198641	0.948293	0.426118	0.139038	orf19.3265.1	Ortholog of C. parapsilosis CDC317 : CPAR2_800920, Candida tenuis NRRL Y-1498 : CANTEDRAFT_109948, Debaryomyces hansenii CBS767 : DEHA2E17182g and Pichia stipitis Pignal : psti_CGOB_00115
C7_02080W	-0.224897	0.360033	-0.102082	0.682839	-0.664875	0.00247446	0.425671	0.0727964	orf19.6509	Ortholog(s) have glutathione disulfide oxidoreductase activity and cytosol, nucleus localization
CR_02620C	1.05117	8.38937e-12	1.22022	1.53007e-19	0.0417526	0.839441	0.425541	0.0287272	orf19.2821	Protein of unknown function; Hap43-repressed gene; repressed by nitric oxide
C4_00490W	0.31252	0.333084	-0.218847	0.570015	2.09984	4.85347e-20	0.42549	0.198237	orf19.5678	Ortholog(s) have cytosol localization
C2_02120W	0.700343	0.00138632	0.637368	0.0018749	0.627887	0.0049824	0.424577	0.125391	orf19.1528	Putative mitochondrial RNA polymerase specificity factor; possibly an essential gene, disruptants not obtained by UAU1 method
C4_01140C	1.34921	9.6116e-10	0.995132	3.85801e-08	0.0361426	0.892704	0.424557	0.143977	orf19.4676	Protein with homology to mitochondrial intermembrane space proteins; regulated by Sef1p-, Sfu1p-, and Hap43p
C1_06770W	-0.00790767	0.982373	-0.0645504	0.809718	0.991444	1.33246e-06	0.423971	0.112934	orf19.6233	Ortholog(s) have endoplasmic reticulum, nuclear envelope localization
C6_03410C	-0.600241	0.00389342	-0.416731	0.00812732	-0.506792	0.0101293	0.423765	0.0314995	APA2	Putative ATP adenylyltransferase II; regulated by Gcn4; repressed by amino acid starvation (3-AT); induced by prostaglandins; Hap43-repressed; Spider biofilm repressed
CR_05650W	0.168185	0.428263	-0.0844648	0.668731	0.581427	0.00247287	0.423696	0.0449192	BRF1	Component of the general transcription factor for RNA polymerase III (TFIIIB); possibly an essential gene, disruptants not obtained by UAU1 method
CR_03410W	-0.057546	0.881745	-0.121513	0.654554	-0.734505	0.00917078	0.4236	0.11893	orf19.2381	Protein of unknown function; possibly an essential gene, disruptants not obtained by UAU1 method
C6_03740W	-0.0629455	0.955558	0.486167	0.458198	1.05777	0.026224	0.421978	0.617375	orf19.5748	Ortholog of C. dubliniensis CD36 : Cd36_64250, Candida tenuis NRRL Y-1498 : cten_CGOB_00218, Debaryomyces hansenii CBS767 : DEHA2E19888g and Spathaspora passalidarum NRRL Y-27907 : spas_CGOB_00025
C5_04630W	0.017583	0.963672	0.336354	0.147653	-0.154814	0.554044	0.421841	0.231504	orf19.3947	Ortholog(s) have RNA polymerase II core binding, rDNA binding, single-stranded RNA binding activity
C7_00700W	0.192148	0.491104	0.158361	0.530164	-0.0127723	0.968099	0.421	0.10595	CYB5	Cytochrome b(5); ortholog of S. cerevisiae Cyb5; induced in high iron; fluconazole-induced; shows colony morphology-related gene regulation by Ssn6; mutants are viable
C2_04160W	0.852651	6.50918e-05	0.571457	0.00555381	0.100311	0.70902	0.419933	0.159466	orf19.805	Putative protein of unknown function; possibly mitochondrial; Hap43-repressed; Spider biofilm repressed
C2_00730C	0.526079	0.105493	0.462999	0.0635673	1.05007	7.97214e-06	0.419218	0.181339	orf19.2051	Ortholog of C. dubliniensis CD36 : Cd36_15670, C. parapsilosis CDC317 : CPAR2_213100, Candida tenuis NRRL Y-1498 : CANTEDRAFT_135034 and Debaryomyces hansenii CBS767 : DEHA2E14960g
C4_00310C	0.327889	0.128732	0.265082	0.195946	0.141248	0.547976	0.419047	0.0877196	MNN10	Alpha-1,6-mannosyltransferase involved in biosynthesis and organization of cell wall polysaccharides
C4_01660W	0.413328	0.0281555	0.510022	0.00243817	0.523711	0.00433229	0.41874	0.106137	orf19.4627	Ortholog(s) have structural constituent of nuclear pore activity
C6_04260C	0.0900062	0.778909	-0.0449453	0.865504	0.322117	0.1687	0.418712	0.103787	orf19.1083	Putative protein of unknown function; macrophage-induced gene
CR_03090C	-0.051818	0.851615	-0.0639421	0.778379	-1.3598	3.58031e-11	0.418349	0.170695	MLC1	Microtubule-dependent localized protein; at Spitzenkorper and cytokinetic ring in hyphae; cell-cycle dependent localization to tip polarisome, bud neck in yeast and pseudohyphae; sumoylation target; rat catheter, Spider biofilm repressed
C2_08550C	0.525505	0.0372624	0.146919	0.672801	1.59184	1.2618e-14	0.418233	0.163427	MSU1	Ortholog(s) have exoribonuclease II activity, role in mitochondrial RNA catabolic process and mitochondrial degradosome localization
C1_09730W	0.0833194	0.866133	-0.0611683	0.888489	-0.0629039	0.874012	0.417924	0.306696	DAM1	Essential subunit of the Dam1 (DASH) complex, which acts in chromosome segregation by coupling kinetochores to spindle microtubules
CR_03070W	0.247617	0.3131	0.384296	0.0569391	0.0379164	0.882534	0.417858	0.0846817	DOM34	Endonuclease involved in regulation of translation; stimulates translation of protein O-mannosyltransferase family which includes PMT1, PMT2, PMT4, PMT5, and PMT6; peloto ortholog; Hap43-repressed gene
CR_05330W	-0.0493297	0.915589	-0.246577	0.507661	0.452404	0.176162	0.417521	0.261945	orf19.5288.1	Protein of unknown function; Spider biofilm repressed
C5_04840C	0.26284	0.519815	-0.418135	0.37182	1.6044	8.25217e-09	0.417242	0.310672	orf19.3970	Putative ribosome biogenesis factor; possibly essential, disruptants not obtained by UAU1 method; rat catheter and Spider biofilm induced
C1_03770W	1.30962	2.87062e-11	0.293354	0.270841	0.560535	0.0100274	0.417144	0.130462	SKO1	bZIP transcription factor; involved in cell wall damage response; represses the yeast-to-hypha transition; mutants are caspofungin sensitive; induced by osmotic stress via Hog1; induced by Mnl1 under weak acid stress
C2_05490W	0.608029	0.113954	0.889192	0.00707549	1.26998	3.79194e-05	0.417026	0.350823	orf19.3578	Ortholog of C. dubliniensis CD36 : Cd36_19950, C. parapsilosis CDC317 : CPAR2_104135, Candida tenuis NRRL Y-1498 : cten_CGOB_00075 and Debaryomyces hansenii CBS767 : DEHA2F07964g
C2_05760C	1.14434	2.69225e-14	1.11602	3.46817e-22	-0.00744653	0.970377	0.416915	0.0785344	orf19.6887	Predicted ORF from Assembly 19; repressed by nitric oxide; removed from Assembly 20; subsequently reinstated in Assembly 21 based on comparative genome analysis
C4_01420W	0.882573	0.000146697	0.421627	0.0563414	0.871508	3.85299e-05	0.416879	0.166994	orf19.4643	Ortholog of C. dubliniensis CD36 : Cd36_41430, Candida tropicalis MYA-3404 : CTRG_00187 and Candida albicans WO-1 : CAWG_03642
C4_06790W	0.0632384	0.854923	-0.149274	0.616212	1.29601	3.48465e-08	0.416877	0.160428	orf19.3130	Ortholog of S. cerevisiae Gpn3 a GTPase with a role in biogenesis of RNA pol II and polIII; possibly an essential gene, disruptants not obtained by UAU1 method
C1_12750C	0.270902	0.350434	-0.273937	0.335794	0.972591	5.08023e-06	0.416115	0.224783	orf19.6347	Pre-mRNA splicing factor; important for catalytic step II of pre-mRNA splicing; possible role in cell cycle progression; Spider biofilm induced
C5_00460C	0.215691	0.580763	0.0672328	0.842381	0.644508	0.00843963	0.415977	0.162865	FET33	Putative multicopper ferro-O2-oxidoreductase; repressed in core caspofungin response; fails to complement S. cerevisiae fet3 iron-related phenotypes; rat catheter and Spider biofilm induced
C1_11900C	0.189424	0.545458	0.367542	0.111355	0.813534	0.000218237	0.415871	0.125792	orf19.5277	Ortholog(s) have mRNA binding activity, role in DNA recombination, nuclear-transcribed mRNA catabolic process, 3'-5' exonucleolytic nonsense-mediated decay, protein ubiquitination and cytoplasm, nucleolus, polysome localization
C2_06660W	0.370995	0.209384	-0.269147	0.334837	1.31128	3.46891e-05	0.415785	0.243399	orf19.81	Ortholog(s) have role in exonucleolytic trimming to generate mature 3'-end of 5.8S rRNA from tricistronic rRNA transcript (SSU-rRNA, 5.8S rRNA and LSU-rRNA), more
CR_07480W	-1.77211	4.04596e-13	-1.54929	8.67111e-12	-0.857261	0.000884494	0.414932	0.179976	orf19.6117	S. pombe ortholog SPAC5D6.04 is a predicted auxin family transmembrane transporter; ketoconazole and hypoxia induced
C3_03900C	0.378081	0.0698623	0.235802	0.281163	-2.06833	5.81327e-28	0.414887	0.0805661	HTB1	Histone H2B; induced by adherence to polystyrene; amphotericin B, caspofungin repressed; flucytosine, fluconazole induced; Efg1 regulated; slow growth, increased white-to opaque switch in ectopic expression strains; Spider biofilm repressed
C1_09430W	0.156906	0.520497	-0.364831	0.0880953	0.291917	0.418219	0.414555	0.0931515	orf19.4805	Putative membrane protein; induced by alpha pheromone in SpiderM medium; Hap4-induced gene; Spider biofilm induced
CR_04680C	-0.0946582	0.902681	-0.574146	0.398116	-5.11078	4.79607e-06	0.411323	0.571197	orf19.1736	Protein of unknown function; transcript detected on high-resolution tiling arrays
C3_01620W	-0.784948	0.0242959	-0.792798	0.00509532	-1.27397	0.00407088	0.41115	0.207711	orf19.1681	Ortholog of C. dubliniensis CD36 : Cd36_81530, C. parapsilosis CDC317 : CPAR2_503590, Candida tenuis NRRL Y-1498 : CANTEDRAFT_115755 and Debaryomyces hansenii CBS767 : DEHA2D15334g
C2_03100W	0.57014	0.00106673	0.625399	4.1039e-05	-0.0387426	0.876248	0.410876	0.0432837	EFT2	Elongation Factor 2 (eEF2); GTPase; essential; highly expressed; target of sordarin antifungals; antigenic in human/mouse; lacks site for regulatory phosphorylation by eEF2 kinase; GCN-regulated; higher protein amount in stationary phase
C4_03740W	0.52583	0.0442011	0.324792	0.213409	1.34917	1.73662e-10	0.410414	0.215721	orf19.1304	Ortholog(s) have role in U4 snRNA 3'-end processing, exonucleolytic trimming to generate mature 3'-end of 5.8S rRNA from tricistronic rRNA transcript (SSU-rRNA, 5.8S rRNA and LSU-rRNA), more
CR_01740W	1.00635	3.58833e-09	1.17108	2.87985e-15	-0.115851	0.580283	0.410363	0.0970208	MCI4	Putative NADH-ubiquinone dehydrogenase; Hap43p-repressed gene
C5_00390C	-0.0717046	0.855856	0.125113	0.359018	-3.06431	2.73864e-57	0.409715	0.0180389	orf19.951	Protein of unknown function; transcript repressed upon yeast-hyphal switch; fluconazole-induced; Hap43-repressed; flow model biofilm induced
C2_00470W	0.218472	0.410208	0.197769	0.447812	0.32069	0.216819	0.409584	0.11851	POM152	Putative nuclear pore membrane glycoprotein
C5_02670W	0.0933512	0.794628	-0.0867647	0.765627	0.590089	0.00348297	0.40951	0.104767	BUR2	Protein with similarity to S. cerevisiae Bur2p, contains a cyclin domain; not required for wild-type hyphal growth, adherence to buccal epithelial cells, or virulence in mouse systemic infection
C4_00580W	-0.38867	0.113981	-0.508123	0.0218228	-0.681555	0.00150691	0.409167	0.110986	orf19.4185	Ortholog(s) have phosphoprotein phosphatase activity, thiosulfate sulfurtransferase activity, role in dephosphorylation and cytosol, nucleus localization
C3_06280W	-1.04293	0.00038851	-1.26416	2.08841e-06	-1.63321	3.9074e-09	0.409051	0.202445	orf19.7404	Catabolic L-serine (L-threonine) deaminase;, catalyzes degradation of L-serine and L-threonine; required to use serine or threonine as a sole nitrogen source; Spider biofilm repressed
CR_05960W	0.00814248	0.98601	0.371473	0.26549	-0.118612	0.7386	0.408755	0.337115	orf19.458.1	Ortholog of C. parapsilosis CDC317 : CPAR2_205150, Debaryomyces hansenii CBS767 : DEHA2G10538g, Pichia stipitis Pignal : psti_CGOB_00130 and Candida guilliermondii ATCC 6260 : PGUG_02975
C4_02130W	0.915706	0.00506726	0.734402	0.0203453	0.846164	0.00670452	0.408099	0.317723	CYT2	Cytochrome c1 heme lyase; transcript regulated by Nrg1; induced in high iron
C2_06960W	0.589833	0.00747064	0.694609	0.000444722	0.48343	0.076257	0.407897	0.133332	SPE3	Putative spermidine synthase; predicted role in pantothenate and spermidine biosynthesis; Spider biofilm repressed
C6_04060W	0.570227	0.000936629	0.534076	0.000404826	0.742389	5.53015e-06	0.407831	0.0594634	orf19.1217	Ortholog(s) have ribosomal large subunit binding, ubiquitin-protein transferase activity
C1_05220C	0.182606	0.777535	-0.189864	0.757529	2.16563	3.12193e-07	0.40676	0.540765	orf19.444	Has domain(s) with predicted nucleic acid binding, nucleotide binding activity
C2_09370C	0.360403	0.27446	-0.0653059	0.86419	0.764833	0.0071416	0.406699	0.218674	KAR3	Kinesin-like microtubule motor protein; required for nuclear fusion during mating; C-terminal motor domain; mutants are viable; null has high-frequency white-opaque switching phenotype
CR_00120C	0.330181	0.0672643	0.533923	0.000186932	0.578383	0.000185012	0.406267	0.035194	MKC1	MAP kinase; role in biofilm formation, contact-induced invasive filamentation, systemic virulence in mouse, cell wall structure/maintenance, caspofungin response; phosphorylated on surface contact, membrane perturbation, or cell wall stress
C3_07940W	0.718582	0.00213842	0.787877	0.000202013	-0.122123	0.660512	0.405991	0.165617	orf19.6189	Chalcone related protein family; flow model biofilm induced
CR_04120C	0.433769	0.129772	0.464704	0.0796911	0.0225421	0.943595	0.405777	0.202265	orf19.496	Ortholog(s) have DNA-dependent ATPase activity, dinucleotide insertion or deletion binding, guanine/thymine mispair binding activity, role in mismatch repair, mitochondrial DNA repair and mitochondrion localization
C5_00140C	0.19475	0.697911	-0.288998	0.512866	0.941843	0.00621882	0.40554	0.350182	orf19.5683	Putative integral membrane protein of unknown function; clade-associated gene expression; Spider biofilm induced
C4_01190W	0.0609806	0.804426	0.265808	0.117699	0.4976	0.0297733	0.405479	0.0661814	CAS5	Transcription factor involved in regulation of cell wall homeostasis, adherence, stress response; mutants have reduced CFU in mice, hyphal defect in C. elegans infection; Spider biofilm induced
C6_03220W	0.21849	0.532429	0.187485	0.654232	1.55794	2.28752e-11	0.405082	0.217364	orf19.5609	Ortholog of C. dubliniensis CD36 : Cd36_63840, C. parapsilosis CDC317 : CPAR2_601510, Debaryomyces hansenii CBS767 : DEHA2A06270g and Pichia stipitis Pignal : PICST_31363
C6_00660C	0.0215297	0.974975	-0.56703	0.247994	0.102465	0.839342	0.404802	0.494188	orf19.4193	Ortholog(s) have Arp2/3 complex binding activity, role in actin cortical patch assembly, actin filament debranching, negative regulation of Arp2/3 complex-mediated actin nucleation and actin cortical patch, cytosol, nucleus localization
C4_02930W	1.59501	0.166028	0.610761	0.67399	6.04868	1.21877e-06	0.40405	0.80576	orf19.2701	Protein of unknown function; Ras1 and Cyr1 repressed; rat catheter and Spider biofilm induced
C3_04990W	0.0299152	0.924145	0.250659	0.2473	-0.294588	0.207394	0.403873	0.13012	FGR44	Protein lacking an ortholog in S. cerevisiae; transposon mutation affects filamentous growth
C5_00380W	-0.217503	0.631702	-0.119156	0.724331	0.533474	0.0962758	0.403683	0.232278	orf19.952	Has domain(s) with predicted DNA binding activity
C5_03910C	0.258687	0.833125	0.237019	0.797333	-0.54896	0.507403	0.403669	0.67616	orf19.1105	Ortholog of C. parapsilosis CDC317 : CPAR2_302980, C. dubliniensis CD36 : Cd36_53630, Pichia stipitis Pignal : PICST_32155 and Candida orthopsilosis Co 90-125 : CORT_0E05120
CR_09110C	0.478433	0.067725	-0.0295261	0.902059	1.18231	1.44117e-08	0.403648	0.112315	orf19.7307	Putative oxidoreductase; similar to S. cerevisiae Pga3p; possible Kex2p substrate
C5_02640W	-0.449367	0.164738	0.162946	0.624038	-1.88593	1.83535e-08	0.403406	0.215836	orf19.4280	Protein of unknown function; Spider biofilm induced; rat catheter biofilm repressed
C7_02930C	0.0897979	0.684876	0.297982	0.0441548	0.299743	0.0815385	0.40335	0.072221	orf19.5168	Ortholog(s) have role in maturation of SSU-rRNA and cytosol, nucleolus localization
CR_01960C	0.202344	0.456917	-0.223684	0.464696	0.481736	0.0182664	0.403158	0.126847	MRS2	Putative magnesium ion transporter, mitochondrial; fungal-specific (no human or murine homolog)
C1_10830W	-0.661326	0.00354425	-0.27856	0.165001	-0.146825	0.487549	0.402735	0.0783626	BIG1	Endoplasmic reticulum (ER) protein; ortholog of S. cerevisiae Big1; required for beta-1,6-glucan synthesis, filamentation, adhesion, and virulence; rat catheter biofilm repressed
C3_03390C	0.820014	8.79339e-05	1.1068	4.53067e-10	0.642296	0.00109949	0.401861	0.112934	YAH1	Protein similar to oxidoreductases; induced in high iron; Hap43-repressed
C3_07700W	-0.377358	0.0751713	-0.513799	0.00569795	-0.534406	0.00217528	0.401593	0.0626129	orf19.6717	Putative serine hydrolase; Spider biofilm repressed
C5_03550W	0.498621	0.00554626	0.571362	0.000119524	0.519567	0.00398818	0.401117	0.0691805	orf19.6665	Ortholog(s) have Ran GTPase binding, nucleocytoplasmic transporter activity
C3_01090W	1.01391	4.33537e-06	1.22814	7.46752e-11	0.199398	0.492056	0.400926	0.202445	orf19.2511.2	Ortholog of C. parapsilosis CDC317 : CPAR2_103040, Candida tenuis NRRL Y-1498 : CANTEDRAFT_116324, Debaryomyces hansenii CBS767 : DEHA2G01980g and Pichia stipitis Pignal : PICST_45936
C2_10550C	0.472068	0.155053	0.688852	0.0181609	-0.159664	0.652916	0.400217	0.256053	GCN1	Ortholog(s) have protein kinase regulator activity, role in regulation of translational elongation and cytosolic ribosome, extracellular region, mitochondrion localization
CR_02540W	0.606053	0.0177938	0.631146	0.00478425	0.826236	0.000559198	0.400126	0.141481	CHO2	Putative phosphatidyl-ethanolamine N-methyltransferase; fungal-specific (no human or murine homolog); amphotericin B repressed; Hap43p-induced gene
C2_04030C	0.849466	1.07606e-08	0.853327	9.11673e-10	-0.485203	0.00684168	0.400024	0.0641378	ACP12	Putative mitochondrial acyl carrier protein
C1_07060C	-0.0323952	0.924145	-0.15972	0.557842	-0.261373	0.387225	0.398979	0.210286	orf19.6198.1	Ortholog(s) have fungal-type vacuole localization
CR_07960C	0.058823	0.86467	-0.208704	0.377699	1.01733	8.78563e-08	0.39889	0.150094	TRK1	Potassium transporter; mediates K+ and Cl- influx; role in sensitivity to cationic antimicrobial peptides, not by direct uptake, possibly related to membrane permeability; contains 5' UTR intron; Spider biofilm induced
C2_00200W	-0.114915	0.756248	0.0553308	0.848455	0.353774	0.112959	0.398396	0.123456	orf19.2112	snRNP U5 splicing factor component; involved in positioning the 3' splice site during the 2nd catalytic step of splicing; Spider biofilm induced
C3_04580C	-0.717828	0.0151648	-0.993504	8.06357e-06	-1.89893	1.48777e-16	0.39795	0.168858	STP1	Transcription factor; regulates SAP2, OPT1 expression and thereby protein catabolism for nitrogen source; activated via amino-acid-induced proteolytic processing; macrophage/pseudohyphal-repressed; Spider biofilm repressed
C2_07550W	1.11134	1.77034e-18	1.14644	1.52361e-28	-0.206336	0.204411	0.397919	0.0244192	orf19.1872	Plasma membrane protein; repressed by nitric oxide
C4_00400W	-0.206331	0.345198	-0.148199	0.395179	0.329645	0.0758314	0.397815	0.0721296	MNR2	Putative ion transporter; fungal-specific (no human or murine homolog)
C4_05310W	1.0898	1.00647e-05	1.06802	1.66828e-07	0.628453	0.0337655	0.397475	0.215655	orf19.1789	Ortholog(s) have mitochondrion localization
C5_02120C	0.10962	0.761114	-0.17742	0.582177	1.43376	1.63081e-09	0.397423	0.201623	RIX7	Putative ATPase of the AAA family; role in ribosomal subunit export from the nucleus; mutation impairs hyphal growth and biofilm formation
C1_04180W	0.633658	0.00202377	0.383106	0.0754993	-2.2177	7.71165e-29	0.396344	0.176951	orf19.1052	Predicted histone H2B; Hap43-induced gene; Spider biofilm repressed
C1_04890W	0.489034	0.050917	0.610596	0.00481427	-0.263299	0.307356	0.396276	0.138996	YBN5	P-loop ATPase with similarity to human OLA1 and bacterial YchF; Spider biofilm repressed
C6_03110C	0.409558	0.33394	-0.36694	0.388114	1.00198	0.00148601	0.395544	0.360875	orf19.5596	Ortholog(s) have ASTRA complex localization
CR_05610C	0.731413	0.0886875	0.661898	0.0528678	-1.0945	0.00449653	0.395347	0.375067	SRR1	Two-component system response regulator; involved in stress response; Plc1-regulated; upregulated in cyr1 null mutant; flow model biofilm induced; Spider biofilm induced
C6_03350C	-0.135708	0.540285	-0.122685	0.517179	0.168798	0.375371	0.395141	0.0713199	ARP4	Subunit of the NuA4 histone acetyltransferase complex
C6_04480C	-0.664138	0.00220289	-0.646435	0.000673926	-1.09035	6.27504e-08	0.394918	0.102856	orf19.2132	Ortholog of C. dubliniensis CD36 : Cd36_65220, C. parapsilosis CDC317 : CPAR2_213740, Candida tenuis NRRL Y-1498 : CANTEDRAFT_92162 and Debaryomyces hansenii CBS767 : DEHA2A01056g
C1_01470W	-0.0233148	0.921653	-0.0484957	0.792855	0.700603	7.05982e-05	0.394434	0.0435009	orf19.3333	Ortholog(s) have 5S rRNA binding, 7S RNA binding, mRNA binding, poly(A) binding, ribonuclease P RNA binding, tRNA binding activity
C5_02370C	-0.542424	0.117635	0.00289571	0.993428	-0.199902	0.443135	0.394118	0.160005	orf19.4245	Protein with a predicted pleckstrin domain; Hap43-repressed gene
C2_07940C	0.141586	0.656096	-0.021452	0.949302	-0.355049	0.188567	0.393232	0.161897	ALG7	Protein involved in cell wall mannan biosynthesis; mutation confers hypersensitivity to tunicamycin; transcript elevated in chk1, nik1, and sln1 homozygous null mutants; possibly essential gene, disruptants not obtained by UAU1 method
C2_04960C	0.288013	0.196637	0.649424	0.000281277	0.528706	0.00964121	0.392887	0.169613	orf19.3528	Protein of unknown function; Spider biofilm induced
C2_08020C	0.0426627	0.894432	0.105489	0.723125	-0.0337996	0.908115	0.392821	0.126488	orf19.2180	Ortholog(s) have calcium ion binding, zinc ion binding activity, role in axial cellular bud site selection, bipolar cellular bud site selection, regulation of COPII vesicle coating and cellular bud neck, cytosol, nucleus localization
C4_01800W	-4.86683	6.67376e-10	-3.76661	2.41006e-08	-5.91858	4.33772e-12	0.392456	0.539357	orf19.4612	Protein with a dienelactone hydrolase domain; Hap43-repressed gene
C1_06380C	-0.0184143	0.97056	-0.288213	0.336115	0.770506	0.00114941	0.392152	0.222929	orf19.6273	Ortholog of C. dubliniensis CD36 : Cd36_05960, C. parapsilosis CDC317 : CPAR2_301790, Candida tenuis NRRL Y-1498 : CANTEDRAFT_112420 and Debaryomyces hansenii CBS767 : DEHA2G15290g
C6_02210W	-2.6208	0.000189728	-1.75678	0.00149089	-2.2026	3.21405e-05	0.391722	0.505889	orf19.3461	Protein of unknown function; oxidative stress-induced via Cap1; induced by alpha pheromone in SpiderM medium
C1_08080C	1.13575	7.39407e-12	1.36547	1.03208e-20	-0.170166	0.401115	0.391257	0.0773797	orf19.5079.1	Ortholog(s) have role in NADH oxidation, programmed cell death and mitochondrial respiratory chain complex I, membrane segment localization
CR_04260W	-0.112369	0.816848	0.272737	0.350594	-0.336986	0.268772	0.390759	0.281639	SNP3	Putative U6 snRNA-associated protein; transcript regulated by Mig1
C1_04970W	1.46015	3.02735e-15	1.35058	2.52986e-20	0.260191	0.179703	0.390757	0.0783626	orf19.51	Ortholog(s) have mRNA binding activity, role in cytoplasmic translational initiation and cytoplasmic stress granule, eukaryotic translation initiation factor 3 complex localization
C1_03930W	1.23825	1.23085e-07	0.962238	1.3472e-06	0.401192	0.138628	0.389876	0.176911	orf19.4467	Ortholog of C. dubliniensis CD36 : Cd36_03660, C. parapsilosis CDC317 : CPAR2_106860, Candida tenuis NRRL Y-1498 : CANTEDRAFT_96694 and Debaryomyces hansenii CBS767 : DEHA2G15950g
C2_02150C	-0.0792084	0.799986	0.0545796	0.85347	0.14098	0.544075	0.389714	0.106508	orf19.1531	Ortholog(s) have RNA binding, protein heterodimerization activity and role in mRNA polyadenylation, pre-mRNA cleavage required for polyadenylation, regulation of mRNA 3'-end processing, response to DNA damage checkpoint signaling
C2_07560W	0.0730263	0.761392	0.127845	0.453138	0.138047	0.431135	0.388868	0.0675397	SWR1	Component of the SWR1 complex, which has a role in exchanging histone variant H2AZ for histone H2A in chromatin; required for proper nucleosome positioning on WOR1 promoter
C2_00580C	-0.0974845	0.631702	-0.281835	0.0563818	-0.681239	0.000129657	0.388838	0.0453095	SMF3	Putative vacuolar iron transporter; alkaline upregulated; caspofungin repressed; induced by Mnl1 under weak acid stress; Hap43-repressed
C2_05020W	0.546321	0.0303473	0.437217	0.0156387	0.406387	0.0378248	0.388825	0.106945	orf19.3533	Ortholog(s) have role in ascospore formation, mitochondrion organization, positive regulation of transcription from RNA polymerase II promoter
CR_10610C	0.376312	0.443444	0.646615	0.0991186	0.810077	0.0400485	0.38855	0.440976	orf19.7644	Ortholog(s) have ubiquitin-protein transferase activity, role in anaphase-promoting complex-dependent catabolic process, protein ubiquitination and anaphase-promoting complex localization
C5_01000C	0.175928	0.508224	0.167118	0.544173	0.139678	0.619809	0.388543	0.15943	orf19.1970	Putative vacuole biogenesis protein
C5_00290W	-0.0924842	0.799262	-0.0776404	0.760965	0.798225	5.40892e-05	0.388498	0.153871	DUS4	Ortholog(s) have tRNA dihydrouridine synthase activity, role in tRNA modification and mitochondrion localization
C4_06430C	0.778488	0.00366959	0.880846	0.000506624	1.40638	9.12992e-10	0.388316	0.251992	orf19.2891	Ortholog(s) have role in cellular response to oxidative stress, protein import into peroxisome matrix, protein quality control for misfolded or incompletely synthesized proteins and mitochondrial inner membrane localization
C1_09870W	0.275537	0.631702	-0.899907	0.0706042	-0.85604	0.0685194	0.388218	0.510333	HCM1	Protein with forkhead domain; similar to S. cerevisiae Hcm1p; Hap43p-induced gene
C3_07410C	0.214869	0.489809	0.468077	0.0710157	0.163786	0.5821	0.388211	0.20429	KRS1	Putative tRNA-Lys synthetase; repressed upon phagocytosis by murine macrophages; stationary phase enriched protein; Spider biofilm repressed
C7_02570C	-0.256597	0.145202	-0.0181468	0.911779	-0.849371	4.45899e-08	0.387818	0.112315	RBP1	Peptidyl-prolyl cis-trans isomerase; rapamycin-binding protein; homozygous null mutation confers rapamycin resistance; regulated by Gcn4p; macrophage-induced protein; repressed in response to 3-AT; functional homolog of S. cerevisiae Rbp1p
CR_05570C	0.939953	2.01597e-05	0.129535	0.647184	2.13387	1.66301e-25	0.387276	0.250777	RNR3	Putative ribonucleotide reductase large subunit; transcript induced in low iron; rat catheter and Spider biofilm induced
C1_07290W	-0.356635	0.700699	0.385275	0.669807	0.383726	0.593246	0.387265	0.664495	orf19.4439	Ortholog of Candida albicans WO-1 : CAWG_00687
C2_06610C	0.233838	0.5181	-0.328691	0.17703	-0.707746	0.00170368	0.386329	0.169613	orf19.35.1	Protein of unknown function
CR_03630W	-0.261305	0.265935	-0.735138	1.75599e-06	-0.389742	0.0353623	0.385854	0.0699938	IFF3	Putative GPI-anchored protein
C4_05370W	1.15284	2.23232e-07	1.12125	8.28913e-12	0.878479	2.07258e-07	0.384928	0.110423	PUF3	RNA-binding protein involved in regulation of mitochondrial biogenesis
C2_09420W	-0.070692	0.884983	-0.563078	0.145413	1.1483	0.000194834	0.384779	0.333305	orf19.1600	Ortholog of C. dubliniensis CD36 : Cd36_23530, C. parapsilosis CDC317 : CPAR2_406140, Candida tenuis NRRL Y-1498 : CANTEDRAFT_116829 and Debaryomyces hansenii CBS767 : DEHA2B01826g
C2_08160C	-0.249031	0.154388	-0.275649	0.0711603	-0.662353	0.00193418	0.384764	0.105309	orf19.2168.3	Ortholog(s) have role in ER-dependent peroxisome organization, cellular protein localization, endoplasmic reticulum inheritance and endoplasmic reticulum tubular network membrane organization, more
CR_06760C	1.45022	2.53144e-18	1.63989	5.86949e-30	-0.237421	0.216298	0.384441	0.0650663	LSC2	Putative succinate-CoA ligase beta subunit; regulated by Mig1, Tup1; induced in high iron; protein present in exponential and stationary growth phase yeast cells; Spider biofilm repressed
C2_09720W	0.393902	0.102413	0.40451	0.0629035	0.145842	0.574091	0.384131	0.141481	SUP35	Translation factor eRF3; shows prion-like aggregation in some, not all, studies; partially complements S. cerevisiae sup35 mutant translation defect; species barrier with S. cerevisiae Sup35p prion; gene not regulated by yeast-hyphal switch
C5_04270C	0.35254	0.0977022	0.245442	0.217295	-0.403329	0.055138	0.384058	0.095652	SAH1	S-adenosyl-L-homocysteine hydrolase; sulfur amino acid metabolism; antigenic in human; alkaline-, fluconazole-induced expression; Gcn4-regulated; amino acid starvation (3-AT) repressed; flow model biofilm induced; Spider biofilm repressed
C7_01350C	1.01418	5.98973e-05	1.19418	1.65213e-07	0.992335	0.000202864	0.383012	0.27357	orf19.6916	Ortholog(s) have unfolded protein binding activity, role in mitochondrial proton-transporting ATP synthase complex assembly and mitochondrion localization
C1_02080W	-0.33967	0.336846	-1.2021	1.02269e-05	1.06979	3.07006e-06	0.382959	0.217511	SET6	Ortholog of S. cerevisiae Set6, a SET domain protein of unknown function; Hap43-induced; rat catheter and Spider biofilm induced
C3_01690W	0.302753	0.316548	-0.404728	0.140321	0.6389	0.00875282	0.382784	0.198418	orf19.1675	Ortholog(s) have role in positive regulation of catalytic activity and cell periphery, fungal-type vacuole localization
C2_01580W	0.843674	0.007856	0.580667	0.0729081	0.295884	0.416726	0.382755	0.331271	REX2	Putative 3'-5' RNA exonuclease with a predicted role in 3'-end processing of U4 and U5 snRNAs, 5S and 5.8S rRNAs; rat catheter biofilm induced
CR_08660W	0.208375	0.484613	0.0960911	0.749656	0.575215	0.0429467	0.382729	0.259528	PRP8	Protein similar to S. cerevisiae Prp8, a component of the U4/U6-U5 snRNP complex; repressed by alpha pheromone in SpiderM medium
C4_00880W	0.465656	0.0176937	0.426943	0.0194797	0.541809	0.0087768	0.382436	0.101027	orf19.4705	Ortholog(s) have ATP:3'-cytidine-cytidine-tRNA adenylyltransferase activity, CTP:3'-cytidine-tRNA cytidylyltransferase activity, role in tRNA 3'-terminal CCA addition and cytosol, mitochondrial matrix localization
C5_02320C	0.171501	0.643741	-0.139024	0.703027	0.0669012	0.854322	0.382354	0.259837	orf19.4240	Ortholog(s) have role in GPI anchor biosynthetic process, cellular manganese ion homeostasis and endoplasmic reticulum, fungal-type vacuole membrane localization
C2_07540W	0.96989	7.78523e-07	0.889118	1.51994e-07	0.23238	0.310355	0.382063	0.121071	orf19.1873	Protein of unknown function; Hap43-repressed gene; repressed by nitric oxide
C3_06220C	-0.312183	0.427315	-0.258488	0.468495	1.04116	0.0236759	0.381887	0.421076	OAC1	Putative mitochondrial inner membrane transporter; rat catheter biofilm induced
CR_05260C	-0.19048	0.509717	-0.359231	0.118414	0.724097	0.000238587	0.381597	0.146272	KCS1	Putative bZIP transcription factor; Spider biofilm induced
C3_02420C	0.342199	0.352317	-0.245573	0.516706	0.733067	0.0481792	0.381493	0.330987	orf19.230	Ortholog of S. cerevisiae Pet111; a mitochondrial translational activator specific for the COX2 mRNA; Hap43-induced gene
C4_04500C	-0.018916	0.959528	0.385162	0.0983923	0.539949	0.0247429	0.380981	0.190133	orf19.3836	Ortholog(s) have protein-lysine N-methyltransferase activity, role in peptidyl-lysine trimethylation and cytoplasm localization
C3_04590W	0.370388	0.0271988	0.156893	0.281778	0.242543	0.272146	0.380563	0.0887712	orf19.5917.3	RNA binding protein required for export of poly(A)+ mRNA from the nucleus; Spider biofilm repressed
C6_01330C	-0.332442	0.438411	-0.681511	0.0718149	-0.244867	0.54861	0.380412	0.361148	orf19.3450.1	Ortholog of C. dubliniensis CD36 : Cd36_61450, C. parapsilosis CDC317 : CPAR2_602710, Candida tenuis NRRL Y-1498 : cten_CGOB_00240 and Pichia stipitis Pignal : psti_CGOB_00191
C3_06780C	-0.180776	0.650504	-0.478356	0.146327	0.532646	0.0440754	0.380297	0.260416	SLF1	Putative polysome-associated RNA binding protein; macrophage-induced gene
C4_06170C	0.0141373	0.958235	0.197323	0.221177	-0.0243754	0.912522	0.379937	0.0599364	orf19.2920	Ortholog(s) have role in ribosome biogenesis and cytosol, ribosome localization
CR_01550C	-0.0421385	0.902681	0.207206	0.444501	0.817289	0.000199964	0.379814	0.237268	orf19.2541	Ortholog(s) have 3'-5'-exodeoxyribonuclease activity, endonuclease activity, role in apoptotic DNA fragmentation, cellular response to oxidative stress and cytosol, nucleus localization
C1_06280C	-0.0628535	0.953928	1.34172	0.0768698	-1.29075	0.0844948	0.379792	0.67798	UME6	Zn(II)2Cys6 transcription factor; role in hyphal extension, virulence, adherence to plastic; rat catheter biofilm induced; has a long 5'-UTR that regulates translational efficiency and controls transition to filamentous growth
C1_01000C	0.420221	0.211728	0.311358	0.346567	0.512558	0.0896755	0.379191	0.307445	orf19.3289	Phosphorylated protein of unknown function
C6_00670W	0.442931	0.0953026	0.0286025	0.929813	-0.373593	0.172606	0.379028	0.177029	CDC14	Protein involved in exit from mitosis and morphogenesis; ortholog of S. cerevisiae Cdc14p, which is a dual-specificity phosphatase and cell-cycle regulator; suppresses S. cerevisiae cdc15-lyt1, dbf2-2, and (partially) tem1 mutant phenotypes
C3_02940C	1.12834	1.7974e-14	1.10806	1.60115e-20	0.0712084	0.705763	0.378926	0.0943157	NUO2	NADH-ubiquinone oxidoreductase subunit; Hap43p-repressed gene; repressed by nitric oxide; identified in detergent-resistant membrane fraction (possible lipid raft component)
CR_05910W	0.322859	0.239981	0.514581	0.0203453	-0.109012	0.695266	0.378909	0.177029	orf19.6623	Ortholog(s) have RNA polymerase II core binding activity, role in chromatin-mediated maintenance of transcription, transcription elongation from RNA polymerase II promoter and transcription elongation factor complex localization
C6_01600W	-1.36635	0.430414	-0.445635	0.770172	-0.703107	0.582525	0.378576	0.796141	orf19.3427	Ortholog of Candida albicans WO-1 : CAWG_05207
C4_01650C	0.102906	0.682795	0.0761819	0.725183	0.258083	0.186683	0.377265	0.130574	orf19.4628	Putative cleavage and polyadenylation factor; heterozygous null mutant exhibits hypersensitivity to parnafungin and cordycepin in the C. albicans fitness test; possibly an essential gene, disruptants not obtained by UAU1 method
C3_04080W	1.48424	6.12355e-25	1.42376	9.28214e-35	-0.139246	0.486686	0.376996	0.0478366	orf19.913.2	Ortholog of subunit 6 of the ubiquinol cytochrome-c reductase complex, a component of the mitochondrial inner membrane electron transport chain; Hap43-repressed gene
C2_10450W	-0.835195	0.00466732	-0.57625	0.0414734	-1.2815	2.49917e-05	0.376702	0.2451	NCE4	Putative RecQ-mediated genome instability protein; Hap43-repressed gene; periodic mRNA expression, peak at cell-cycle G2/M phase; flow model biofilm induced
C5_02170C	0.426631	0.0246852	0.677912	2.13989e-05	0.465663	0.0156753	0.376593	0.0811009	GCD11	Gamma subunit of translation initiation factor eIF2; involved in identification of the start codon; likely essential for growth, based on an insertional mutagenesis strategy; Spider biofilm repressed
C3_05120C	0.0061897	0.98392	0.439234	0.00976022	0.0551132	0.819057	0.376259	0.112787	orf19.5985	Ortholog(s) have tubulin binding activity, role in response to cold, tubulin complex assembly and cytosol, nucleus, polysome, prefoldin complex localization
C2_01380W	0.41231	0.171226	0.374982	0.165405	-0.8013	0.00212357	0.376214	0.216301	PLB4.5	Phospholipase B; Hog1-induced; regulated by Ssn6; putative GPI-anchor; repressed during cell wall regeneration; clade-associated gene expression; Hap43-induced; rat catheter and Spider biofilm repressed
C1_04760C	-0.565958	0.0174969	-0.739168	2.60237e-06	0.319779	0.088369	0.37618	0.0802606	SYG1	Ortholog(s) have role in signal transduction and Golgi apparatus, endoplasmic reticulum, fungal-type vacuole membrane, mitochondrion, plasma membrane localization
C5_00350C	0.949277	8.47141e-08	0.78389	8.93202e-07	0.276557	0.187865	0.375513	0.101416	orf19.954	Putative DnaJ-like chaperone; Hap43-repressed gene
C1_02470W	0.54113	0.0796787	0.436513	0.134844	1.16195	9.9111e-06	0.375209	0.293578	orf19.2936	Ortholog of C. parapsilosis CDC317 : CPAR2_106450, C. dubliniensis CD36 : Cd36_02330, Lodderomyces elongisporus NRLL YB-4239 : LELG_01618 and Candida orthopsilosis Co 90-125 : CORT_0B07690
C2_06680W	2.90065	4.91012e-35	2.58747	2.72871e-62	4.09636	1.4077e-42	0.375079	0.356436	FRP3	Putative ammonium transporter; upregulated in the presence of human neutrophils; fluconazole-downregulated; repressed by nitric oxide; Spider biofilm induced; rat catheter biofilm repressed
CR_04070W	-0.320281	0.199973	-0.223705	0.339147	-0.319555	0.163936	0.374897	0.156883	NAT5	Subunit of the N-terminal acetyltransferase NatA; Spider biofilm repressed
C7_01970C	1.26505	6.15616e-09	1.17792	2.32792e-09	0.23333	0.393753	0.374703	0.171186	TOM40	Protein involved in mitochondrial protein import; Spider biofilm repressed
C7_00620W	0.640708	0.00225316	0.717462	9.68486e-06	0.269982	0.217198	0.374652	0.095652	GUS1	Putative glutamine-tRNA ligase; stationary phase enriched protein; Spider biofilm repressed
C4_02250C	0.441357	0.00173494	0.3196	0.00570407	0.108829	0.522499	0.37449	0.0697922	BGL2	Cell wall 1,3-beta-glucosyltransferase; mutant has cell-wall and growth defects, but wild-type 1,3- or 1,6-beta-glucan content; antigenic; virulence role in mouse systemic infection; rat catheter biofilm induced
C7_01200C	0.29771	0.408137	-0.0660674	0.867591	1.76476	9.92697e-11	0.374442	0.307445	DBP7	Putative ATP-dependent DEAD-box RNA helicase; Hap43-induced; rat catheter biofilm induced
C2_01590W	0.804665	8.46776e-09	0.819194	3.89428e-16	-1.07527	1.08096e-15	0.374247	0.0387293	COX13	Cytochrome c oxidase; flucytosine induced; repressed by nitric oxide
C1_08090C	0.627389	0.00297479	0.709751	8.44184e-05	1.0186	4.00545e-07	0.374073	0.123971	FUN12	Functional homolog of S. cerevisiae Fun12 translation initiation factor eIF5B; genes encoding ribosomal subunits, translation factors, and tRNA synthetases are downregulated upon phagocytosis by murine macrophage
C4_01160W	1.96864	1.04353e-06	2.55933	5.14989e-11	2.19164	0.00510302	0.373953	0.567476	CRD2	Metallothionein; for adaptation to growth in high copper; basal transcription is cadmium-repressed; Ssn6 regulated; complements copper sensitivity of an S. cerevisiae cup1 mutant; regulated by Sef1, Sfu1, and Hap43; Spider biofilm induced
C1_07580C	3.94082	5.05421e-06	4.37738	2.01254e-12	6.45777	5.45881e-32	0.373842	0.866218	PRY1	Pry family pathogenesis-related protein; extracellular; opaque specific transcript; repressed by alpha pheromone in SpiderM medium; possibly essential, disruptants not obtained by UAU1 method; Spider biofilm induced
C3_01610W	1.2068	4.24773e-21	1.13233	2.15847e-25	-0.00525266	0.978682	0.373554	0.0408593	orf19.1682	Membrane protein; Hap43p-repressed gene; repressed by nitric oxide
CR_03990C	0.344094	0.0368549	0.35873	0.0137021	0.312971	0.112021	0.372432	0.0532242	GCD1	Putative translation initiation factor; transcript regulated by Mig1; repressed upon phagocytosis by murine macrophage
C4_01260W	-0.0440066	0.918221	-0.966222	0.00660474	0.940213	0.000653963	0.370951	0.284272	RLM1	Putative transcription factor; required for wild-type resistance to cell wall perturbation, caspofungin treatment; regulates caspofungin induction of PGA13
C6_00600C	2.65669	1.73309e-80	3.20064	3.95045e-214	0.766795	2.99086e-07	0.370772	0.0681197	YHM2	Predicted carrier protein; exports citrate from and imports oxoglutarate into the mitochondrion; alkaline induced; Spider biofilm repressed
C7_02880C	1.13651	0.543873	-0.1188	0.957392	-0.231422	0.891746	0.369495	0.863723	LIP9	Secreted lipase, member of a lipase gene family whose members are expressed differentially in response to carbon source and during infection; may have a role in nutrition and/or in creating an acidic microenvironment
C2_06250C	0.217899	0.49839	-0.218448	0.215254	0.456235	0.0274856	0.368995	0.107322	CDC46	Putative hexameric MCM complex subunit; predicted role in control of cell division; periodic mRNA expression. peak at cell-cycle M/G1 phase; regulated by tyrosol, cell density, Plc1; repressed by alpha pheromone in SpiderM medium
C2_09140C	0.70264	0.00083194	0.516618	1.26349e-05	0.460997	0.00614125	0.36896	0.046479	MET10	Sulfite reductase; role in sulfur amino acid metabolism; induced by human whole blood or PMNs; Hog1-induced; possibly adherence-induced; flow model, Spider model, F-12/CO2 biofilm induced
CR_07360W	0.248724	0.239916	0.136132	0.47756	0.522868	0.00269252	0.368293	0.111517	PIF1	DNA helicase and 3'-5' exonuclease; decreased transcription is observed upon fluphenazine treatment
C4_04370C	-0.32384	0.345074	-0.52033	0.0283972	0.712924	0.000760884	0.3678	0.207921	VAC7	Ortholog of S. cerevisiae Vac7; integral vacuolar membrane protein involved in vacuole inheritance and morphology; mutants are viable
CR_08180C	-0.149825	0.540643	-0.157296	0.406374	0.258103	0.139775	0.367721	0.105724	TRM9	Putative tRNA methyltransferase; repressed during the mating process
C1_09680W	0.0757642	0.718203	0.00876152	0.958	-0.0588298	0.790665	0.367704	0.0379862	MTS1	Sphingolipid C9-methyltransferase; catalyzes methylation of the 9th carbon in the long chain base component of glucosylceramides; glucosylceramide biosynthesis is important for virulence; Spider biofilm repressed
C1_13190W	0.6681	0.0013536	0.474498	0.00585875	-0.785081	3.49859e-05	0.367543	0.15943	orf19.4947	Mitochondrial membrane protein of unknown function; Spider biofilm induced
C4_04110W	-0.485962	0.139569	-0.176222	0.669169	-0.266452	0.398622	0.367427	0.286508	orf19.5299.1	Protein of unknown function
C2_10570W	0.377225	0.108082	0.49825	0.000802692	0.499345	0.0166171	0.366661	0.120576	SGS1	RecQ-related DNA helicase; Bloom's syndrome-related gene; haploinsufficient for wild-type lifespan; upregulated in farnesol treated biofilm
CR_08320W	-0.669743	0.0059952	-1.02928	5.88384e-08	0.158467	0.533883	0.366631	0.130462	ATS1	Protein required for modification of wobble nucleosides in tRNA; induced upon adherence to polystyrene; regulated by Sef1, Sfu1, and Hap43
C1_03050W	-0.27053	0.402933	-0.558469	0.0444683	-0.162702	0.581024	0.366602	0.219681	orf19.2996	Ortholog(s) have cytoplasm localization
CR_04990C	1.56411	0.270488	0.490671	0.796834	1.30328	0.31723	0.3663	0.87833	orf19.654	Predicted protein only found in C. albicans and C. dubliniensis; highly induced during chlamydospore development
C2_06650C	0.0713408	0.83699	-0.249036	0.385118	0.964221	7.82103e-06	0.365826	0.222147	orf19.1296	Ortholog(s) have role in spliceosomal snRNP assembly and U4/U6 x U5 tri-snRNP complex, mitochondrion localization
C1_13970C	0.608018	0.0333967	0.170297	0.638716	0.745074	0.00363532	0.365773	0.309317	HPC2	Ortholog(s) have DNA binding, nucleosome binding activity
C5_03250W	0.250869	0.59402	0.112815	0.809288	1.28657	0.000156555	0.365653	0.403134	RMS1	Putative lysine methyltransferase; Hap43-induced; protein induced during mating; possibly essential, disruptants not obtained by UAU1 method; rat catheter and Spider biofilm induced
C4_06080W	-0.242952	0.682536	-0.117332	0.839994	-1.07652	0.0314512	0.365252	0.507528	orf19.4418.1	Has domain(s) with predicted role in gamma-tubulin complex localization and gamma-tubulin ring complex localization
C3_03030C	0.728327	0.000145915	0.455259	0.0209341	0.352801	0.112908	0.364092	0.138855	ECM14	Ortholog(s) have endoplasmic reticulum, fungal-type vacuole localization
CR_04530W	1.89596	4.32065e-36	2.15872	3.30442e-67	-1.47618	9.94834e-14	0.363655	0.0759611	FUM11	Fumarate hydratase; induced in high iron; protein in exponential and stationary-phase yeast cells, but higher in stationary phase; rat catheter biofilm repressed
C1_11370C	-0.126987	0.784188	-0.458718	0.191165	0.802813	0.0100843	0.363033	0.328658	orf19.666	Essential protein required for the DNA integrity checkpoint pathway; Spider biofilm induced
C5_05400W	0.478278	0.0136466	0.490905	0.000454275	0.0216301	0.932074	0.362988	0.100359	APM1	Ortholog of S. cerevisiae/S. pombe Apm1; a clathrin-associated protein complex (AP-1) subunit; phosphorylated protein; Tn mutation affects filamentous growth; Spider biofilm repressed
C2_10140W	0.336533	0.229123	-0.0766699	0.832109	0.686178	0.00525153	0.362821	0.241819	orf19.1767	Ortholog(s) have protein complex scaffold activity, thiol-dependent ubiquitin-specific protease activity and role in RNA splicing, histone H3-K4 methylation, histone H3-K79 methylation, histone deubiquitination
C6_03250W	-2.07741	1.11944e-22	-2.87504	2.05018e-53	-0.90723	2.45323e-06	0.362647	0.10595	BMT4	Beta-mannosyltransferase; for elongation of beta-mannose chains on the acid-labile fraction of cell wall phosphopeptidomannan; 9-gene family member; regulated by Tsa1, Tsa1B; flow model biofilm induced; rat catheter biofilm repressed
C3_01550C	0.206291	0.319589	-0.00817643	0.971213	-1.32195	3.03924e-12	0.362227	0.100359	TOS1	Protein similar to alpha agglutinin anchor subunit; secreted; exogenously expressed protein is a substrate for Kex2 processing in vitro; fluconazole-induced; induced by alpha pheromone in SpiderM medium; Hap43-induced
CR_10730C	0.0836207	0.777893	0.128222	0.638599	-0.445554	0.0498578	0.362182	0.173838	orf19.7662	Ortholog(s) have RNA polymerase II core binding activity and role in DNA damage response, detection of DNA damage, mRNA 3'-end processing, negative regulation of transposition, RNA-mediated
CR_07600W	0.428416	0.0678004	0.211842	0.225903	1.04825	5.52323e-08	0.361648	0.109483	orf19.6291	Ortholog(s) have DNA binding, DNA-dependent ATPase activity, chromatin binding activity
C2_03160C	0.0893868	0.701443	-0.235493	0.0745208	-2.01874	7.95566e-28	0.361454	0.0368086	RNR1	Ribonucleotide reductase large subunit; induced in low iron; transposon mutation affects filamentous growth; farnesol upregulated in biofilm; regulated by cell cycle, tyrosol, cell density; regulated by Sef1, Sfu1, and Hap43
CR_00630W	-0.630168	0.212833	-0.644387	0.165405	-0.0651035	0.902913	0.360946	0.483311	orf19.7468	Putative transcriptional activator; expression upregulated during growth in the mouse cecum; Spider biofilm induced
C6_03310W	-0.886684	0.000269757	-0.418517	0.11484	-0.808136	0.00102602	0.360713	0.212304	orf19.5619	Protein of unknown function; induced by alpha pheromone in SpiderM medium; Spider biofilm induced
C3_01910C	0.0743783	0.712396	0.0690336	0.686548	-0.951904	8.06009e-10	0.360604	0.0497346	orf19.1655.3	Ortholog(s) have phosphatidic acid binding, phosphatidylinositol-3,5-bisphosphate binding, phosphatidylinositol-3-phosphate binding, sphingolipid binding activity
C2_04650C	0.797872	5.64212e-05	0.679961	7.03775e-05	0.624234	0.00502248	0.360326	0.158108	RPB4	Protein similar to S. cerevisiae Rpb4p, which is a component of RNA polymerase II; transposon mutation affects filamentous growth
C1_01090C	0.596088	0.0287307	0.524169	0.0367746	-0.470748	0.0855094	0.360325	0.320813	orf19.3297	Ortholog(s) have structural constituent of ribosome activity and mitochondrial small ribosomal subunit localization
C4_02750W	-0.269074	0.560598	0.0676675	0.883387	2.17058	3.40009e-14	0.359687	0.4816	HIT1	Ortholog of S. cerevisiae Hit1; protein of unknown function required for high temperature growth; flow model biofilm induced; Spider biofilm induced
C4_07100C	0.302811	0.121913	0.0131091	0.953397	0.603436	0.00218239	0.359531	0.210408	orf19.3098	Predicted RNA-dependent ATPase RNA helicase; Hap43-induced gene
C2_08260W	3.84654	0.00476167	3.41711	0.0110072	8.02025	4.60592e-10	0.359362	0.789978	orf19.2220	Protein of unknown function; Hap43-repressed gene; by Rgt1; repressed in Spider biofilms by Bcr1, Tec1, Brg1, Rob1 and induced by Efg1, Ndt80; Spider biofilm induced
C1_08110W	0.384437	0.0792586	0.508552	0.00388572	0.758117	0.000112665	0.359126	0.12139	orf19.5085	Ortholog(s) have nuclear import signal receptor activity, nuclear localization sequence binding activity
C1_07130C	0.640542	0.00175822	0.334547	0.0581617	0.721245	4.03345e-05	0.359048	0.133378	orf19.4455	Protein of unknown function; Spider biofilm induced
C3_07600W	0.012983	0.975424	-0.285255	0.258022	0.628666	0.00579576	0.358906	0.217207	orf19.6730	Ortholog(s) have nucleolus localization
C1_04190C	0.154528	0.628724	-0.0233916	0.947024	0.284259	0.288949	0.358749	0.277276	BST1	Inositol deacylase involved in attachment of GPI-anchored proteins to cell wall; required for host invasion and immune escape
C1_06800W	0.212643	0.530545	0.103046	0.76455	1.58692	4.76037e-11	0.35735	0.28442	orf19.6230	Ortholog(s) have GDP binding, RNA pyrophosphohydrolase activity, enzyme regulator activity, phosphodiesterase decapping endonuclease activity
C5_01940W	0.184605	0.512208	0.117038	0.663112	0.218995	0.359438	0.357257	0.186494	orf19.3177	Ortholog(s) have 2,5-diamino-6-ribitylamino-4(3H)-pyrimidinone 5'-phosphate deaminase activity, pseudouridine synthase activity, role in riboflavin biosynthetic process, tRNA pseudouridine synthesis and cytosol localization
C6_02470W	0.300544	0.0781954	0.392931	0.00352683	0.105804	0.575674	0.357092	0.0849041	orf19.5516	Ortholog(s) have role in SRP-dependent cotranslational protein targeting to membrane, translocation and cytosol, nucleus, signal recognition particle, endoplasmic reticulum targeting localization
C5_02860C	-1.0067	2.80462e-07	-0.324444	0.00955052	-1.65931	1.66624e-21	0.356946	0.0753026	GRP2	NAD(H)-linked methylglyoxal oxidoreductase involved in regulation of methylglyoxal and pyruvate levels; regulation associated with azole resistance; induced in core stress response or by oxidative stress via Cap1, fluphenazine, benomyl
CR_00910W	-1.02464	1.57374e-10	-0.438772	0.000194117	-2.18586	1.14528e-45	0.35688	0.094158	orf19.3264.1	Protein of unknown function; Spider biofilm repressed
C5_04310W	-0.00122584	0.99825	-0.468845	0.114022	0.706607	0.00975002	0.355984	0.322992	orf19.3916	Ortholog of C. dubliniensis CD36 : Cd36_53980, C. parapsilosis CDC317 : CPAR2_100980, Candida tenuis NRRL Y-1498 : CANTEDRAFT_116966 and Debaryomyces hansenii CBS767 : DEHA2G19822g
C5_05100C	0.184389	0.513812	-0.155779	0.56426	-0.213909	0.445502	0.355829	0.207353	DUN1	Protein similar to S. cerevisiae Dun1p, which is a serine-threonine protein kinase involved in DNA damage cell-cycle checkpoint; induced under Cdc5p depletion
C2_07820C	0.787295	0.00193867	0.548762	0.01903	1.75163	9.38365e-12	0.354921	0.239167	PHO86	Putative endoplasmic reticulum protein; possibly adherence-induced
C2_01800W	-0.448276	0.607831	-1.44922	0.0432518	-0.630783	0.373562	0.354245	0.655866	orf19.1490.1	Predicted ORF in retrotransposon Tca16 with similarity to the Gag-Pol region of retrotransposons; added to Assembly 21 based on comparative genome analysis; overlaps orf19.1490.2, which is annotated as blocked reading frame
C4_05380C	-0.369201	0.167052	-0.438146	0.0455102	-0.807491	0.0515294	0.353046	0.287189	orf19.1795.1	Ortholog(s) have role in protein targeting to ER, signal peptide processing and signal peptidase complex localization
C3_06100C	0.782228	0.000232295	-0.139845	0.470571	1.16399	1.77897e-11	0.352853	0.247718	DED1	Predicted ATP-dependent RNA helicase; RNA strand annealing activity; Spider biofilm induced
C4_00960W	0.711529	0.0673011	0.800896	0.0278292	-0.241147	0.555115	0.352052	0.730238	PTC8	Predicted type 2C protein phosphatase, ser/thr-specific; required for hyphal growth; transcript induced by stress; flow model biofilm induced; Spider biofilm induced
C7_00150W	0.0757157	0.729886	0.0496978	0.803468	-0.258057	0.178672	0.351249	0.0869622	orf19.7108	D-ribulose-5-phosphate 3-epimerase; stationary phase enriched protein
C2_02160W	0.21661	0.424215	0.479039	0.0140679	0.193813	0.64872	0.350339	0.226035	SAM37	Protein of the mitochondrial outer membrane, component of the Sorting and Assembly Machinery (SAM) involved in insertion of proteins into the outer membrane; mutants show loss of mtDNA
C2_01130W	0.229582	0.241559	0.641312	0.000108242	0.238711	0.161344	0.349931	0.109408	NOT3	Transcriptional regulator; not required for buccal epithelial cell adherence or virulence in mouse systemic infection; null mutant colonies exhibit slightly decreased filamentation ratio; required for yeast adherence to silicone substrate
C5_01140C	1.48918	5.12537e-15	1.32062	3.83034e-20	0.644307	0.00432579	0.349415	0.151325	orf19.1956	Ortholog(s) have mRNA binding activity, role in reciprocal meiotic recombination and mitochondrial matrix localization
CR_10520C	0.101284	0.865454	0.16202	0.760965	-0.117534	0.827499	0.349382	0.528224	SLD5	Putative GINS complex subunit; cell-cycle regulated periodic mRNA expression
CR_10110W	-0.13543	0.722677	-0.16151	0.406444	-1.92215	4.68874e-13	0.348395	0.139669	CHT3	Major chitinase; secreted; functional homolog of S. cerevisiae Cts1p; 4 N-glycosylation motifs; possible O-mannosylation; putative signal peptide; hyphal-repressed; farnesol upregulated in biofilm; regulated by Efg1p, Cyr1p, Ras1p
CR_00810W	-0.0704783	0.86165	-0.121179	0.73611	0.860165	0.000796846	0.348333	0.315421	orf19.3275	Ortholog of C. dubliniensis CD36 : Cd36_25870, C. parapsilosis CDC317 : CPAR2_804000, Candida tenuis NRRL Y-1498 : CANTEDRAFT_115661 and Debaryomyces hansenii CBS767 : DEHA2B05852g
C3_03800W	-0.950429	1.94875e-08	-1.36408	6.69817e-30	-0.015451	0.953392	0.348177	0.0512643	PTR22	Oligopeptide transporter involved in uptake of di-/tripeptides; regulated by Stp2 and Stp3; transcript induced upon phagocytosis by macrophage; repressed by Rim101 at pH 8; flow model biofilm induced
CR_06790C	1.11565	1.52613e-05	1.00988	1.6558e-06	0.00224518	0.994869	0.347786	0.26793	orf19.1855	Predicted membrane transporter, member of the anion:cation symporter (ACS) family, major facilitator superfamily (MFS); Gcn4p-regulated; flucytosine induced; ketoconazole-repressed; oxidative stress-induced via Cap1p
C2_09110C	0.296128	0.766904	-0.827035	0.511173	0.920286	0.172728	0.346905	0.742159	orf19.4069	Protein of unknown function; repressed by alpha pheromone in SpiderM medium
C3_05870C	-0.00452057	0.986116	0.15221	0.383764	0.015584	0.951297	0.346354	0.102938	UBP1	Ortholog(s) have thiol-dependent ubiquitin-specific protease activity, role in protein deubiquitination and endoplasmic reticulum localization
C2_06290C	0.727743	9.27084e-06	0.804812	2.89012e-08	-0.558826	0.00102602	0.346279	0.102856	ATP14	Putative mitochondrial F1F0 ATP synthase subunit; macrophage/pseudohyphal-induced
C1_03200C	0.433758	0.13513	0.370639	0.16374	0.443972	0.0738727	0.345726	0.258446	ARO80	Zn(II)2Cys6 transcription factor; transcriptional activator of aromatic amino acid catabolism; regulator of aromatic alcohol biosynthesis via the Ehrlich pathway; mutant is viable
C4_02680C	-1.02295	0.0201963	-0.27495	0.541146	-0.773803	0.0687231	0.34569	0.469721	orf19.2731	Ortholog of Debaryomyces hansenii CBS767 : DEHA2E16016g, Pichia stipitis Pignal : PICST_38487, Spathaspora passalidarum NRRL Y-27907 : SPAPADRAFT_58603 and Candida tropicalis MYA-3404 : CTRG_00248
C5_03920C	0.482441	0.0572227	-0.0363366	0.902059	1.57767	2.16343e-18	0.344911	0.214085	orf19.3220	Putative rRNA processing protein; Spider biofilm induced
[truncated: 4,478 more rows]

## Sheet: selected all conditions
	SC5314.Malic.acid.vs.Glucoselog2FoldChange	SC5314.Malic.acid.vs.Glucosepadj	SC5314.α.ketoglutarate.vs.Glucoselog2FoldChange	SC5314.α.ketoglutarate.vs.Glucosepadj	SC5314.Proline.vs.Glucoselog2FoldChange	SC5314.Proline.vs.Glucosepadj	SC5314.Dipeptides.vs.Glucoselog2FoldChange	SC5314.Dipeptides.vs.Glucosepadj	gid	description
[truncated: 2,287 more rows]

[truncated: 5 more sheets: shared in all C-sources, malic acid specific, a-KG specific, proline specific, dipeptides specific]
