# Supplementary material for: High-Throughput Profiling of Candida auris Isolates Reveals Clade-Specific Metabolic Differences
Source: Microbiol Spectr. 2023 Apr 25;11(3):e00498-23. doi: 10.1128/spectrum.00498-23 (PMC10269459; doi:10.1128/spectrum.00498-23)
Supplement: Supplemental file 5 — Supplemental material. Download spectrum.00498-23-s0005.xlsx, XLSX file, 1.0 MB [file spectrum.00498-23-s0005.xlsx]

## Sheet: description
Table S4: C. auris transcriptomic data.
Results.B8441 contains analyzed raw data
Analysis was performed for the indicated comparisons (cells in glucose as a C-source vs. malic acid, α-ketoglutarate (α-KG) or proline. Dipeptides compares nitrogen source ammonium chloride vs. dipeptides.
Shared in all C-sources represents differentially expressed genes with significant changes (p<0.05, log2 fold change < -1 or >1) in all three tested C-sources
Selected all conditions sheet contains all genes with significant changes under at least one condition(p<0.05, log2 fold change < -1 or >1)

## Sheet: Results.B8441
	B8441.Malic.acid.vs.Glucoselog2FoldChange	B8441.Malic.acid.vs.Glucosepadj	B8441.α.ketoglutarate.vs.Glucoselog2FoldChange	B8441.α.ketoglutarate.vs.Glucosepadj	B8441.Proline.vs.Glucoselog2FoldChange	B8441.Proline.vs.Glucosepadj	B8441.Dipeptides.vs.Glucoselog2FoldChange	B8441.Dipeptides.vs.Glucosepadj			Auris.name	Albicans.chrome	Albicans.gene	Albicans.name
B9J08_004878	-0.464079	0.0544369	-1.23156	7.70635e-07	-0.977932	9.43572e-07	3.70764	7.08275e-110	CAL0000227927	Ortholog(s) have ammonium transmembrane transporter activity, high-affinity secondary active ammonium transmembrane transporter activity	CAL0000227927	C4_00430W_A	MEP2	CAL0000174646
B9J08_002202	4.40849	0.000260507	4.60776	5.11859e-26	7.90461	1.24611e-95	1.02459	0.304448	CAL0000224977	Ortholog(s) have sodium:inorganic phosphate symporter activity, role in phosphate ion transmembrane transport, phosphate ion transport, transmembrane transport and plasma membrane localization	CAL0000224977	C4_01940W_A	PHO89	CAL0000191854
B9J08_002250	8.18014	4.13038e-45	4.66909	4.49187e-14	7.71449	2.88281e-46	3.48706	2.12619e-05	CAL0000225655	Has domain(s) with predicted transmembrane transporter activity, role in transmembrane transport and integral component of membrane, membrane localization	CAL0000225655	C7_00280W_A	HGT12	CAL0000179365
B9J08_000853	7.16524	6.07455e-59	5.21514	1.23499e-28	6.72771	1.99534e-69	3.97746	4.26546e-16	CAL0000223593	Ortholog of C. albicans SC5314 : C1_05080W_A/GPT1, C. dubliniensis CD36 : Cd36_04840, C. parapsilosis CDC317 : CPAR2_108060 and Candida tenuis NRRL Y-1498 : CANTEDRAFT_100551	CAL0000223593	C1_05080W_A	GPT1	CAL0000188952
B9J08_004893	6.54371	1.5985e-61	4.57549	1.99355e-40	6.60898	1.36015e-185	-0.364324	0.513554	CAL0000218871	Has domain(s) with predicted transmembrane transporter activity, role in transmembrane transport and integral component of membrane localization
B9J08_001464	2.35266	7.06198e-09	0.76194	0.069658	6.34697	0	1.36276	2.30242e-05	CAL0000222557	Ortholog(s) have inorganic phosphate transmembrane transporter activity, manganese ion transmembrane transporter activity, selenite:proton symporter activity	CAL0000222557	C1_11480W_A	PHO84	CAL0000178178
B9J08_000990	4.39314	1.11472e-21	1.99237	4.73992e-05	6.1143	5.01391e-72	2.28885	5.4845e-07	CAL0000216975	Has domain(s) with predicted catalytic activity, pyridoxal phosphate binding, transaminase activity	CAL0000216975	C2_05360C_A	BIO32	CAL0000182851
B9J08_001614	0.0888031	0.896105	-1.70719	0.00481155	6.06791	1.93169e-90	-0.293007	0.735292	CAL0000223023	Has domain(s) with predicted hydrolase activity
B9J08_005570	6.8369	5.12005e-109	6.57088	9.84576e-118	6.02466	8.37487e-152	0.0556491	0.949182	CAL0000226153	Has domain(s) with predicted transmembrane transporter activity, role in transmembrane transport and integral component of membrane localization
B9J08_000606	4.03033	0.000132596	1.82221	0.220407	6.01947	5.61519e-11	2.5872	0.0865407	CAL0000222393	Ortholog of C. albicans SC5314 : C1_06430C_A, C. dubliniensis CD36 : Cd36_06020, C. parapsilosis CDC317 : CPAR2_803380 and Candida tenuis NRRL Y-1498 : CANTEDRAFT_91858	CAL0000222393	C1_06430C_A		CAL0000175928
B9J08_004204	8.6894	1.53688e-299	8.67682	0	5.93178	1.23134e-142	-0.39777	0.246126	CAL0000221997	Ortholog(s) have carboxylic acid transmembrane transporter activity and role in carboxylic acid transport	CAL0000221997	C4_04030W_A	JEN2	CAL0000198669
B9J08_002055	0.691468	0.0365377	-0.0248206	0.936234	5.72349	9.62821e-209	0.143223	0.754146	CAL0000220951	Protein of unknown function
B9J08_005345	7.47121	6.06927e-66	5.53034	8.07415e-80	5.71705	1.51216e-75	-0.537779	0.457812	CAL0000218553	Ortholog(s) have carboxylic acid transmembrane transporter activity and role in carboxylic acid transport, quinolinic acid transmembrane transport	CAL0000218553	C5_03060C_A	TNA1	CAL0000180798
B9J08_002251	4.98418	5.6828e-07	4.27043	5.5002e-21	5.55682	3.67568e-19	-0.531175	0.691042	CAL0000218687	Has domain(s) with predicted transmembrane transporter activity, role in transmembrane transport and integral component of membrane, membrane localization
B9J08_004842	5.74506	4.08171e-52	4.06869	5.74152e-53	5.0672	3.46809e-60	0.105498	0.878193	CAL0000219259	Ortholog of Candida lusitaniae ATCC 42720 : CLUG_02350
B9J08_000077	3.81375	1.24843e-15	2.18083	1.92849e-08	4.98396	4.39323e-154	1.51659	0.000192792	CAL0000226547	Ortholog(s) have role in maturation of 5.8S rRNA from tricistronic rRNA transcript (SSU-rRNA, 5.8S rRNA, LSU-rRNA), maturation of LSU-rRNA from tricistronic rRNA transcript (SSU-rRNA, 5.8S rRNA and LSU-rRNA), more	CAL0000226547	C2_06360C_A	MAK16	CAL0000176460
B9J08_001548	2.74789	1.40648e-05	1.61164	0.0131494	4.9569	4.54013e-30	1.35506	0.105004	CAL0000223651	Protein of unknown function
B9J08_000989	4.02548	9.97625e-38	1.8913	3.74474e-09	4.8305	1.3717e-77	1.06926	0.0165348	CAL0000217971	Has domain(s) with predicted 2-dehydropantoate 2-reductase activity, NADP binding, oxidoreductase activity, oxidoreductase activity, acting on the CH-OH group of donors, NAD or NADP as acceptor activity
B9J08_001344	5.71107	1.03014e-56	5.05652	2.20129e-128	4.75632	2.35691e-86	0.12035	0.8276	CAL0000226267	Has domain(s) with predicted ATP binding, adenylate kinase activity, nucleobase-containing compound kinase activity and role in nucleobase-containing compound metabolic process, nucleotide phosphorylation
B9J08_002660	9.05532	3.00578e-82	9.03055	3.75318e-50	4.72398	2.38164e-11	-1.12474	0.0975445	CAL0000217327	Has domain(s) with predicted transmembrane transporter activity, role in transmembrane transport and integral component of membrane, membrane localization	CAL0000217327	C4_01070W_A	HGT17	CAL0000196104
B9J08_002006	1.45004	7.67668e-06	1.52814	2.71203e-07	4.7185	2.07779e-71	-0.601557	0.219803	CAL0000224293	Ortholog(s) have basic amino acid transmembrane transporter activity, role in basic amino acid transmembrane export from vacuole and integral component of fungal-type vacuolar membrane localization	CAL0000224293	C3_03690W_A		CAL0000187845
B9J08_002171	-0.939423	1.90273e-07	-1.31896	5.01248e-17	4.49923	1.62383e-166	0.116492	0.658266	CAL0000217867	Ortholog(s) have D-amino-acid N-acetyltransferase activity, N-acetyltransferase activity and role in D-amino acid metabolic process, cellular detoxification of nitrogen compound, protein acetylation	CAL0000217867	C6_00140C_A	HPA2	CAL0000189823
B9J08_001276	3.24802	2.23206e-16	2.33621	2.17311e-12	4.48865	1.53736e-99	1.42574	5.39435e-06	CAL0000223405	Ortholog(s) have RNA binding, nuclear localization sequence binding, single-stranded telomeric DNA binding activity and nuclear envelope, nucleus localization	CAL0000223405	C1_00160C_A		CAL0000200313
B9J08_004098	9.81286	0	9.47338	0	4.46883	1.86141e-68	-0.934265	0.0252113	CAL0000224613	Protein of unknown function
B9J08_004149	3.46809	3.51257e-24	2.97539	1.49593e-28	4.41255	9.19077e-116	2.63907	5.07693e-21	CAL0000227435	Has domain(s) with predicted role in lipid metabolic process	CAL0000227435	C1_13070C_A	FAD3	CAL0000200872
B9J08_000699	3.57102	1.89739e-19	2.53526	4.08123e-14	4.37496	2.37378e-85	1.66906	0.00280256	CAL0000224127	Ortholog(s) have snoRNA binding activity, role in rRNA processing, ribosomal small subunit biogenesis and Mpp10 complex, small-subunit processome localization	CAL0000224127	CR_00460C_A		CAL0000189738
B9J08_004413	3.23815	1.38236e-14	2.11311	1.69763e-09	4.32726	1.44876e-106	1.18703	0.00409532	CAL0000225197	Ortholog(s) have ATPase activator activity, role in assembly of large subunit precursor of preribosome, ribosomal large subunit biogenesis and nucleolus, preribosome, large subunit precursor localization	CAL0000225197	C4_00510C_A	RLP24	CAL0000179590
B9J08_001915	3.36233	1.21573e-14	2.13053	3.37299e-11	4.32409	6.68655e-119	1.55262	1.92533e-08	CAL0000226833	Ortholog(s) have role in assembly of large subunit precursor of preribosome, rRNA processing, ribosomal large subunit biogenesis, ribosomal subunit export from nucleus	CAL0000226833	C3_06030W_A	NOG1	CAL0000194572
B9J08_003905	3.48291	1.1954e-12	2.55622	3.17647e-13	4.30299	4.18768e-48	0.960525	0.0779715	CAL0000221243	Ortholog(s) have rRNA (uridine-2'-O-)-methyltransferase activity, role in rRNA methylation and mitochondrion localization	CAL0000221243	CR_10260W_A		CAL0000180659
B9J08_003563	4.61885	1.97053e-35	3.64251	2.00914e-69	4.16845	1.27428e-69	0.611697	0.108116	CAL0000222649	Has domain(s) with predicted acyltransferase activity, transferring groups other than amino-acyl groups, oxidoreductase activity, zinc ion binding activity
B9J08_001984	4.74709	1.16168e-14	2.92069	3.27589e-08	4.16411	1.64615e-24	-0.229844	0.843559	CAL0000225457	Has domain(s) with predicted transmembrane transporter activity, role in transmembrane transport and integral component of membrane, membrane localization
B9J08_000120	3.27952	2.6616e-14	2.73555	3.3543e-15	4.15762	2.76119e-66	1.34609	0.000336536	CAL0000224985	Ortholog(s) have ribonucleoprotein complex binding activity	CAL0000224985	CR_08490W_A	TSR1	CAL0000183541
B9J08_000363	1.40696	1.64225e-05	0.858385	0.00306091	4.13885	4.73922e-69	0.803071	0.0308807	CAL0000219545	Ortholog(s) have carbonate dehydratase activity, role in cellular response to carbon dioxide, cellular response to oxidative stress and mitochondrial intermembrane space localization	CAL0000219545	C3_01300C_A	NCE103	CAL0000198627
B9J08_000844	2.61831	6.37701e-17	2.37026	3.13105e-18	4.12161	4.72132e-62	0.48925	0.322938	CAL0000221159	Has domain(s) with predicted oxidoreductase activity and mitochondrion localization	CAL0000221159	C7_03310W_A		CAL0000199598
B9J08_003014	2.73044	7.62536e-10	1.79264	4.40453e-07	4.05129	5.06e-107	1.11906	0.00721863	CAL0000216265	Ortholog(s) have nucleolus localization	CAL0000216265	CR_02980C_A	SRP40	CAL0000197163
B9J08_000938	2.64768	1.52488e-16	1.17255	5.53691e-07	3.99304	5.52901e-54	0.678001	0.0109332	CAL0000221581	Ortholog(s) have solute:proton symporter activity, role in glycerol transport, transmembrane transport and plasma membrane localization	CAL0000221581	C6_03790C_A	HGT10	CAL0000200530
B9J08_005551	2.36305	0.0494511	-0.231823	0.91428	3.88259	8.3658e-05	-0.47811	0.892283	CAL0000224387	Protein of unknown function
B9J08_005106	3.13264	5.9085e-17	2.22631	5.50319e-16	3.87272	1.33339e-106	1.6438	1.49991e-08	CAL0000218147	Ortholog(s) have role in ribosomal large subunit biogenesis and Noc1p-Noc2p complex, Noc2p-Noc3p complex, nucleoplasm, nucleus, preribosome, large subunit precursor localization	CAL0000218147	CR_05520W_A	NOC2	CAL0000192871
B9J08_000116	0.378876	0.670075	-1.1128	0.222473	3.85778	4.69571e-18	0.50628	0.6453	CAL0000225715	Protein of unknown function
B9J08_005041	2.85153	0.115239	2.35565	0.231461	3.8512	0.0129474	2.97005	0.199882	CAL0000226469	Protein of unknown function
B9J08_000036	3.59677	3.33849e-32	2.4405	3.06893e-29	3.83888	2.76404e-61	-0.115076	0.845988	CAL0000219183	Has domain(s) with predicted hydrolase activity
B9J08_000995	3.36546	3.12565e-20	3.24631	1.47243e-26	3.80798	1.29765e-48	0.441831	0.370596	CAL0000221821	Ortholog(s) have sulfate transmembrane transporter activity, role in sulfate transport, transmembrane transport and plasma membrane localization	CAL0000221821	C4_02610C_A	SUL2	CAL0000182617
B9J08_000013	2.66061	2.47062e-30	2.69918	8.99246e-31	3.80226	1.74956e-89	-0.518234	0.168508	CAL0000224135	Ortholog(s) have dihydroxy-acid dehydratase activity and role in branched-chain amino acid biosynthetic process	CAL0000224135	C5_05410C_A	ILV3	CAL0000180914
B9J08_000207	3.08298	7.17975e-14	2.25272	1.64966e-12	3.79831	1.88727e-76	1.14907	0.00104545	CAL0000219943	Ortholog(s) have mRNA binding activity	CAL0000219943	C3_02040C_A		CAL0000180322
B9J08_003046	2.06119	0.102254	2.28942	0.0687457	3.7816	0.00258129	0.479957	0.810708	CAL0000221959	Ortholog of C. albicans SC5314 : C2_01270W_A/CHA1, C. dubliniensis CD36 : Cd36_16150, C. parapsilosis CDC317 : CPAR2_213940/CHA1 and Candida tenuis NRRL Y-1498 : CANTEDRAFT_101751	CAL0000221959	C2_01270W_A	CHA1	CAL0000177673
B9J08_000686	1.30404	1.87673e-09	1.74113	3.81529e-28	3.75461	4.67492e-169	-1.75144	4.61729e-16	CAL0000226509	Ortholog(s) have argininosuccinate synthase activity, role in arginine biosynthetic process and cytosol, intracellular anatomical structure localization	CAL0000226509	CR_00620C_A	ARG1	CAL0000190248
B9J08_004781	2.9109	5.38603e-25	3.12294	2.75091e-31	3.73423	1.09331e-61	0.363173	0.48301	CAL0000218963	Ortholog(s) have 3-isopropylmalate dehydratase activity, role in leucine biosynthetic process and cytoplasmic stress granule, cytosol localization	CAL0000218963	CR_00360C_A	LEU1	CAL0000187273
B9J08_000432	2.2417	4.26934e-24	1.95351	2.33372e-16	3.70006	1.61278e-92	-0.323608	0.37721	CAL0000226673	Ortholog(s) have ribosomal protein S6 kinase activity and role in TORC1 signaling
B9J08_001134	2.77626	1.09628e-11	1.99954	2.12939e-10	3.69504	7.62069e-64	1.36087	9.8093e-05	CAL0000225751	Ortholog(s) have RNA polymerase I activity, RNA polymerase II-specific DNA-binding transcription factor binding activity	CAL0000225751	C2_07300C_A	RPA12	CAL0000195650
B9J08_000582	3.52004	4.38768e-60	3.15674	3.61414e-50	3.69483	3.66912e-86	0.256181	0.619086	CAL0000227349	Has domain(s) with predicted transmembrane transporter activity, role in transmembrane transport and integral component of membrane, membrane localization	CAL0000227349	CR_07270C_A	HGT16	CAL0000180854
B9J08_004634	1.38035	0.257103	0.0501005	0.97692	3.68854	1.45887e-06	0.511397	0.823451	CAL0000220609	Protein of unknown function
B9J08_003031	3.0779	1.44131e-17	2.45648	5.46663e-20	3.67101	8.32748e-96	1.13435	9.75062e-08	CAL0000220581	Ortholog(s) have large ribosomal subunit rRNA binding activity and role in maturation of SSU-rRNA from tricistronic rRNA transcript (SSU-rRNA, 5.8S rRNA, LSU-rRNA), ribosomal large subunit biogenesis	CAL0000220581	C2_09320C_A	PES1	CAL0000200824
B9J08_004322	2.93166	8.88438e-13	1.96574	3.93946e-11	3.6631	1.35944e-87	1.212	0.000141264	CAL0000227639	Ortholog(s) have ATP-dependent activity, acting on RNA, RNA binding, RNA helicase activity	CAL0000227639	C5_04750C_A	HAS1	CAL0000175982
B9J08_005373	2.47623	1.96359e-10	1.58856	1.22164e-07	3.66171	9.23546e-91	0.957549	0.000124253	CAL0000221837	Ortholog(s) have DNA helicase activity, DNA/RNA helicase activity, RNA helicase activity, role in maturation of LSU-rRNA from tricistronic rRNA transcript (SSU-rRNA, 5.8S rRNA, LSU-rRNA) and nucleolus localization	CAL0000221837	C6_01890C_A		CAL0000180288
B9J08_004099	3.19617	4.65733e-12	1.24457	0.000253483	3.65815	2.09528e-31	0.166979	0.738986	CAL0000226331	Has domain(s) with predicted transmembrane transporter activity, role in transmembrane transport and integral component of membrane localization	CAL0000226331	C3_03640W_A	DAL9	CAL0000198232
B9J08_004823	2.75872	1.30153e-16	1.81169	2.7405e-15	3.65451	6.58265e-85	0.839359	0.0494632	CAL0000218901	Has domain(s) with predicted heme binding activity	CAL0000218901	C2_09570C_A		CAL0000190719
B9J08_000883	2.74123	3.01753e-14	1.67604	1.2808e-09	3.64073	8.92974e-90	1.22029	0.000141406	CAL0000223767	Ortholog(s) have rRNA binding activity and role in maturation of LSU-rRNA from tricistronic rRNA transcript (SSU-rRNA, 5.8S rRNA, LSU-rRNA), rRNA processing, ribosomal large subunit export from nucleus	CAL0000223767	C2_05750W_A		CAL0000191069
B9J08_002135	2.43686	2.60088e-11	1.89454	2.69472e-13	3.58356	6.85933e-85	1.01775	2.30173e-05	CAL0000225315	Ortholog(s) have U3 snoRNA binding activity	CAL0000225315	C5_02550C_A	UTP13	CAL0000184822
B9J08_002615	2.79189	1.86437e-14	1.93343	7.09364e-11	3.57601	9.19077e-116	1.19636	2.8113e-05	CAL0000220369	Ortholog(s) have GTP binding, GTPase activity, U3 snoRNA binding activity	CAL0000220369	C3_01000W_A	BMS1	CAL0000199005
B9J08_003684	0.437995	0.646616	-1.18678	6.87605e-05	3.5629	1.40669e-41	1.13704	0.00210965	CAL0000219451	Has domain(s) with predicted NAD binding, glycerol-3-phosphate dehydrogenase [NAD+] activity, oxidoreductase activity, acting on the CH-OH group of donors, NAD or NADP as acceptor, protein homodimerization activity	CAL0000219451	C6_02010C_A	GPD2	CAL0000176146
B9J08_002211	2.32032	8.33969e-11	1.40931	4.33465e-08	3.56164	2.45341e-142	1.03848	9.23195e-09	CAL0000221443	Ortholog(s) have role in endonucleolytic cleavage in 5'-ETS of tricistronic rRNA transcript (SSU-rRNA, 5.8S rRNA and LSU-rRNA), more	CAL0000221443	C4_02790C_A	SAS10	CAL0000185070
B9J08_002741	2.5679	2.96952e-11	1.50287	2.96272e-06	3.55363	1.95208e-80	1.431	2.47226e-06	CAL0000226763	Ortholog(s) have role in endonucleolytic cleavage in 5'-ETS of tricistronic rRNA transcript (SSU-rRNA, 5.8S rRNA and LSU-rRNA), more	CAL0000226763	C1_09710C_A		CAL0000181309
B9J08_004777	-0.206928	0.877165	-0.681745	0.602295	3.54848	7.05485e-08	-1.90822	0.392653	CAL0000225157	Protein of unknown function
B9J08_001803	2.99353	1.07381e-14	2.48103	6.48497e-14	3.48467	1.12681e-40	1.15396	0.00111576	CAL0000221115	Ortholog(s) have histone-glutamine methyltransferase activity, mRNA binding, rRNA methyltransferase activity and role in box C/D RNA 3'-end processing, histone glutamine methylation, rRNA methylation, rRNA processing, sno(s)RNA processing	CAL0000221115	C4_06720W_A	NOP1	CAL0000195815
B9J08_004625	2.31134	1.11098e-08	1.30939	0.000119576	3.48335	2.77531e-67	0.906744	0.0128897	CAL0000219333	Ortholog(s) have role in maturation of 5.8S rRNA from tricistronic rRNA transcript (SSU-rRNA, 5.8S rRNA, LSU-rRNA), maturation of LSU-rRNA from tricistronic rRNA transcript (SSU-rRNA, 5.8S rRNA and LSU-rRNA), more	CAL0000219333	C3_06380W_A	NSA2	CAL0000197650
B9J08_000537	2.60022	5.56982e-10	1.57758	3.99128e-08	3.48002	1.48203e-100	1.26506	8.58978e-05	CAL0000224853	Ortholog(s) have unfolded protein binding activity	CAL0000224853	CR_10410C_A		CAL0000173996
B9J08_002781	1.95371	3.28346e-06	0.522095	0.0445609	3.47657	4.74589e-74	-0.836252	0.00828843	CAL0000220351	Ortholog(s) have long-chain fatty acid-CoA ligase activity, medium-chain fatty acid-CoA ligase activity, very long-chain fatty acid-CoA ligase activity, role in long-chain fatty acid metabolic process and peroxisome localization	CAL0000220351	C3_02810C_A	FAA21	CAL0000178021
B9J08_003602	2.36663	7.03655e-15	1.83567	2.90473e-16	3.46914	3.48176e-92	0.764887	0.00124837	CAL0000225113	Ortholog(s) have chromatin binding activity	CAL0000225113	C1_06760C_A		CAL0000201524
B9J08_001087	2.52678	1.20502e-11	1.96506	1.27722e-15	3.45456	1.49457e-72	0.918203	0.000643878	CAL0000224371	Ortholog(s) have mRNA 3'-UTR binding, mRNA 5'-UTR binding, translation repressor activity, mRNA regulatory element binding activity and role in negative regulation of translation, protein stabilization, ribosomal large subunit biogenesis	CAL0000224371	C2_05160C_A		CAL0000178700
B9J08_001698	1.97632	6.75553e-09	1.37953	1.47308e-09	3.45195	1.37269e-43	-0.0530559	0.876475	CAL0000217809	Ortholog of C. albicans SC5314 : CR_05750W_A, C. dubliniensis CD36 : Cd36_31150, C. parapsilosis CDC317 : CPAR2_205350 and Candida tenuis NRRL Y-1498 : CANTEDRAFT_112958	CAL0000217809	CR_05750W_A		CAL0000200020
B9J08_003974	0.497088	0.5749	1.01865	0.202258	3.44694	5.01824e-12	0.472729	0.722567	CAL0000227849	Ortholog of C. albicans SC5314 : C5_05240C_A, C. dubliniensis CD36 : Cd36_54840, C. parapsilosis CDC317 : CPAR2_100270 and Candida tenuis NRRL Y-1498 : cten_CGOB_00242	CAL0000227849	C5_05240C_A		CAL0000192843
B9J08_001399	2.60204	2.42513e-32	2.56167	6.13183e-41	3.44678	1.05102e-97	0.633669	0.0210082	CAL0000217429	Ortholog of C. albicans SC5314 : C4_02080W_A, C. dubliniensis CD36 : Cd36_41970, Candida tenuis NRRL Y-1498 : CANTEDRAFT_114740 and Debaryomyces hansenii CBS767 : DEHA2G18260g	CAL0000217429	C4_02080W_A		CAL0000179012
B9J08_002321	2.2309	2.54702e-09	1.62982	1.70523e-10	3.44323	1.28159e-85	0.971196	2.45978e-05	CAL0000224229	Ortholog(s) have role in ribosomal large subunit export from nucleus and cytoplasm, nucleolus, nucleoplasm, nucleus, preribosome, large subunit precursor localization	CAL0000224229	C1_03230C_A	ARX1	CAL0000194302
B9J08_001899	0.702615	0.00132434	0.237139	0.234398	3.43466	1.13072e-90	0.716456	0.0475975	CAL0000226685	Has domain(s) with predicted ATP binding, ATPase, ATPase-coupled transmembrane transporter activity, nucleoside-triphosphatase activity, nucleotide binding activity and role in transmembrane transport	CAL0000226685	C1_08210C_A	MLT1	CAL0000178329
B9J08_001547	0.994655	0.0122258	0.726476	0.0207845	3.42907	3.26098e-62	0.830783	0.0227166	CAL0000225103	Protein of unknown function
B9J08_000838	0.877453	0.00649018	0.344048	0.111276	3.42675	1.39243e-148	0.45081	0.0707331	CAL0000226395	Ortholog(s) have N(6)-L-threonylcarbamoyladenine synthase activity, single-stranded telomeric DNA binding activity	CAL0000226395	C7_00330C_A		CAL0000197105
B9J08_001133	2.27746	5.18805e-08	1.70529	1.77991e-09	3.42479	4.6689e-74	1.03588	0.000268378	CAL0000227391	Ortholog(s) have small ribosomal subunit rRNA binding activity	CAL0000227391	CR_02420W_A		CAL0000197728
B9J08_003112	3.71554	1.17678e-46	2.20806	9.67663e-12	3.41856	2.66417e-85	0.230441	0.544485	CAL0000216961	Ortholog of C. albicans SC5314 : C5_04030W_A, C. dubliniensis CD36 : Cd36_53740, C. parapsilosis CDC317 : CPAR2_502250 and Candida tenuis NRRL Y-1498 : CANTEDRAFT_115404	CAL0000216961	C5_04030W_A		CAL0000179600
B9J08_004080	2.50285	3.53742e-11	1.67124	3.16014e-09	3.41115	4.02483e-84	1.22972	2.685e-06	CAL0000223675	Ortholog(s) have U3 snoRNA binding activity	CAL0000223675	CR_02710W_A	RRP9	CAL0000183718
B9J08_003293	2.8739	5.33537e-12	1.62986	2.02891e-07	3.4061	1.6009e-44	0.836894	0.0332157	CAL0000224939	Ortholog(s) have tRNA binding activity, role in protein urmylation, tRNA wobble position uridine thiolation, tRNA wobble uridine modification and cytosol, cytosolic tRNA wobble base thiouridylase complex localization	CAL0000224939	C4_01500W_A		CAL0000179269
B9J08_005116	2.16755	1.46946e-07	1.18598	0.000158366	3.39893	4.73787e-80	1.07158	0.00607108	CAL0000226749	Ortholog(s) have ATPase, RNA helicase activity	CAL0000226749	CR_05630W_A	DBP8	CAL0000181153
B9J08_004798	0.257906	0.29818	0.962101	9.45042e-06	3.37734	1.68651e-72	-2.18436	8.76448e-14	CAL0000224639	Ortholog(s) have ornithine carbamoyltransferase activity and role in arginine biosynthetic process, arginine biosynthetic process via ornithine, asexual sporulation	CAL0000224639	C6_03230W_A	ARG3	CAL0000176534
B9J08_003906	2.43585	5.23493e-10	1.71679	1.10636e-08	3.36629	1.32308e-65	1.18401	2.92595e-05	CAL0000223001	Ortholog(s) have role in endonucleolytic cleavage in 5'-ETS of tricistronic rRNA transcript (SSU-rRNA, 5.8S rRNA and LSU-rRNA), more	CAL0000223001	C2_00070C_A	MPP10	CAL0000175136
B9J08_002965	2.37605	1.08276e-11	0.590849	0.000130521	3.34926	8.08828e-164	0.99073	6.76243e-08	CAL0000225677	Ortholog(s) have L-proline transmembrane transporter activity, neutral amino acid transmembrane transporter activity and role in gamma-aminobutyric acid transport, neutral amino acid transport, proline transport
B9J08_003223	4.15774	1.97977e-40	4.00542	2.75847e-39	3.34728	5.22622e-34	0.92648	0.0239514	CAL0000217861	Ortholog of C. albicans SC5314 : C4_05580C_A, C. dubliniensis CD36 : Cd36_45180, C. parapsilosis CDC317 : CPAR2_500500 and Candida tenuis NRRL Y-1498 : CANTEDRAFT_113522	CAL0000217861	C4_05580C_A		CAL0000176097
B9J08_002026	1.49829	5.27905e-18	1.03868	1.22958e-14	3.32768	2.41057e-88	0.47334	0.0551025	CAL0000227423	Ortholog(s) have 2 iron, 2 sulfur cluster binding, disulfide oxidoreductase activity, glutathione disulfide oxidoreductase activity, iron-sulfur cluster binding activity	CAL0000227423	C4_02710C_A	GRX3	CAL0000186233
B9J08_004898	0.983752	9.02195e-07	1.11508	8.31856e-14	3.32138	9.88407e-92	0.67289	0.0882979	CAL0000226111	Ortholog(s) have mitochondrion localization	CAL0000226111	C5_03080C_A		CAL0000197279
B9J08_004602	4.27639	1.9495e-82	3.40556	1.13418e-86	3.32121	1.99391e-66	1.54322	1.01402e-08	CAL0000225939	Ortholog(s) have oligopeptide transmembrane transporter activity, proton-dependent oligopeptide secondary active transmembrane transporter activity, tetrapeptide transmembrane transporter activity	CAL0000225939	CR_02020C_A	OPT1	CAL0000194963
B9J08_005338	2.41929	3.32545e-11	1.90592	3.23822e-13	3.31109	4.85514e-69	0.83309	0.000291506	CAL0000223507	Ortholog(s) have role in maturation of SSU-rRNA from tricistronic rRNA transcript (SSU-rRNA, 5.8S rRNA, LSU-rRNA), positive regulation of transcription by RNA polymerase I	CAL0000223507	C3_02130W_A	UTP4	CAL0000184134
B9J08_005571	6.1264	1.851e-105	4.94648	8.39132e-129	3.30552	6.35692e-39	-1.33566	0.022886	CAL0000221363	Has domain(s) with predicted transmembrane transporter activity, role in transmembrane transport and integral component of membrane localization
B9J08_000034	2.79	3.95864e-18	2.97937	1.26006e-29	3.30118	3.39135e-81	0.702635	0.234984	CAL0000222043	Ortholog(s) have isopropylmalate transmembrane transporter activity, malonate(1-) transmembrane transporter activity, oxaloacetate transmembrane transporter activity, sulfate transmembrane transporter activity	CAL0000222043	C3_06220C_A	OAC1	CAL0000186918
B9J08_001512	2.48771	4.77701e-13	1.86992	6.21999e-16	3.27618	6.0543e-86	0.772893	0.000753094	CAL0000227263	Ortholog(s) have role in rRNA processing, ribosomal large subunit assembly and preribosome, large subunit precursor localization	CAL0000227263	CR_10550W_A	DRS1	CAL0000182242
B9J08_000257	2.20883	3.88598e-09	1.44953	1.79233e-07	3.27061	5.54037e-76	1.09565	5.0213e-05	CAL0000221151	Ortholog(s) have U3 snoRNA binding activity	CAL0000221151	C1_10880W_A		CAL0000174108
B9J08_004826	2.66338	2.59531e-12	1.88179	1.57713e-13	3.26415	9.45818e-71	0.91438	0.000231837	CAL0000222641	Ortholog(s) have U3 snoRNA binding activity	CAL0000222641	C3_04900W_A	NOP14	CAL0000199172
B9J08_004059	4.24217	2.01744e-44	2.98231	7.63166e-77	3.2619	1.12232e-49	0.299128	0.180721	CAL0000228075	Has domain(s) with predicted catalytic activity and role in metabolic process	CAL0000228075	C3_05980C_A	FAA2	CAL0000176665
B9J08_000005	3.26876	8.41481e-33	1.93549	6.39765e-16	3.23903	4.67178e-42	0.111937	0.764679	CAL0000226401	Protein of unknown function
B9J08_000910	2.20461	7.78107e-10	1.52072	1.22725e-08	3.23015	6.5388e-75	0.741711	0.00176466	CAL0000225095	Ortholog(s) have GTPase activity, RNA binding activity and role in maturation of LSU-rRNA from tricistronic rRNA transcript (SSU-rRNA, 5.8S rRNA, LSU-rRNA), rRNA processing, ribosomal large subunit export from nucleus	CAL0000225095	C4_06210C_A		CAL0000184634
B9J08_003998	5.68673	2.26449e-74	5.54378	1.15078e-97	3.23009	5.32483e-29	-0.0808221	0.907726	CAL0000221655	Ortholog(s) have acetate-CoA ligase activity, acid-ammonia (or amide) ligase activity, role in acetate fermentation, acetyl-CoA biosynthetic process, histone acetylation and cytosol localization	CAL0000221655	C2_10350C_A	ACS1	CAL0000184618
B9J08_003620	2.33483	1.11915e-09	1.76576	7.88293e-12	3.22938	8.0193e-63	1.12803	2.82131e-06	CAL0000223085	Ortholog(s) have U3 snoRNA binding activity	CAL0000223085	C1_08290C_A	DIP2	CAL0000188650
B9J08_002508	2.33653	6.1885e-10	1.30264	0.000131668	3.22913	1.10854e-72	0.907984	0.025839	CAL0000221823	Ortholog(s) have role in maturation of SSU-rRNA from tricistronic rRNA transcript (SSU-rRNA, 5.8S rRNA, LSU-rRNA), rRNA modification and preribosome, small subunit precursor localization	CAL0000221823	C1_13730C_A	DIM1	CAL0000196194
B9J08_002629	2.22922	4.57896e-15	2.53943	1.96248e-28	3.21832	1.35906e-53	0.203673	0.715223	CAL0000225567	Ortholog(s) have acetolactate synthase activity, flavin adenine dinucleotide binding activity and role in branched-chain amino acid biosynthetic process, isoleucine biosynthetic process, valine biosynthetic process	CAL0000225567	C3_02320W_A	ILV2	CAL0000198378
B9J08_003754	2.43179	2.41914e-09	2.13641	1.56117e-11	3.19472	4.15718e-36	1.60411	0.00717409	CAL0000218037	Ortholog(s) have L-ornithine transmembrane transporter activity, role in arginine biosynthetic process, mitochondrial L-ornithine transmembrane transport and mitochondrial envelope localization	CAL0000218037	C3_04660C_A	ARG11	CAL0000181651
B9J08_003440	2.46122	1.57852e-23	2.66456	5.56565e-28	3.19349	3.23293e-55	0.0947689	0.845765	CAL0000222753	Ortholog(s) have double-stranded DNA binding, ketol-acid reductoisomerase activity, role in branched-chain amino acid biosynthetic process, mitochondrial genome maintenance and mitochondrial nucleoid, mitochondrion localization	CAL0000222753	C6_00870C_A	ILV5	CAL0000180692
B9J08_000008	0.75311	0.00784979	-0.0900905	0.797035	3.18948	3.48606e-52	0.897558	0.0271494	CAL0000216845	Has domain(s) with predicted oxidoreductase activity
B9J08_003952	2.83132	9.94628e-18	1.87016	4.39247e-11	3.18629	3.72889e-68	0.39301	0.175402	CAL0000221631	Ortholog of S. cerevisiae : YBL028C, C. albicans SC5314 : C3_04510W_A, C. glabrata CBS138 : CAGL0F04103g, C. dubliniensis CD36 : Cd36_84450 and C. parapsilosis CDC317 : CPAR2_805950	CAL0000221631	C3_04510W_A		CAL0000196880
B9J08_002531	4.28118	3.82388e-53	4.96621	7.04548e-86	3.18055	7.78594e-43	0.151581	0.752317	CAL0000219347	Ortholog(s) have uroporphyrin-III C-methyltransferase activity and role in siroheme biosynthetic process	CAL0000219347	C2_02940W_A	MET1	CAL0000185049
B9J08_001537	2.89029	6.39561e-17	2.22421	5.88744e-10	3.17622	7.50752e-26	-0.211638	0.81429	CAL0000216873	Protein of unknown function
B9J08_001538	1.71763	4.123e-07	0.798271	0.00917379	3.16921	3.74621e-39	-0.981396	0.0373002	CAL0000218619	Protein of unknown function
B9J08_000870	2.29487	5.80093e-11	1.64456	7.10061e-12	3.16288	1.47982e-93	0.862139	0.00128372	CAL0000221939	Ortholog(s) have rRNA binding activity, role in maturation of LSU-rRNA from tricistronic rRNA transcript (SSU-rRNA, 5.8S rRNA, LSU-rRNA) and nucleolus, preribosome localization	CAL0000221939	C2_04120C_A		CAL0000199505
B9J08_004841	1.82806	7.38626e-06	1.72599	5.87025e-05	3.16209	1.89045e-20	0.295951	0.754484	CAL0000220621	Ortholog(s) have chitin deacetylase activity and role in ascospore wall assembly	CAL0000220621	CR_00300W_A	CDA2	CAL0000189877
B9J08_003429	2.26016	1.29641e-08	1.40153	9.19989e-07	3.15576	2.06355e-84	0.648181	0.00922187	CAL0000220885	Ortholog(s) have single-stranded RNA binding activity	CAL0000220885	C1_00900W_A	RRS1	CAL0000188560
B9J08_005120	2.59388	2.80248e-15	1.85188	3.50438e-16	3.14418	2.73255e-95	0.87789	1.1739e-05	CAL0000222359	Ortholog(s) have role in actin cytoskeleton organization, ribosomal large subunit biogenesis, ribosomal large subunit export from nucleus, traversing start control point of mitotic cell cycle and nucleus localization	CAL0000222359	CR_05660W_A	SDA1	CAL0000201072
B9J08_005405	1.66773	0.00522763	0.578758	0.458256	3.13697	1.1319e-10	0.655536	0.613092	CAL0000219905	Ortholog(s) have role in cell morphogenesis involved in conjugation with cellular fusion, cytogamy and fungal-type cell wall, mating projection tip localization	CAL0000219905	C6_01310W_A	FIG1	CAL0000178722
B9J08_002366	4.29388	5.07847e-195	3.56191	2.61175e-115	3.13567	2.6572e-137	-0.293633	0.304778	CAL0000219435	Ortholog(s) have cytochrome-c peroxidase activity, role in cellular response to oxidative stress and intracellular anatomical structure, mitochondrial intermembrane space localization	CAL0000219435	C3_02480C_A	CCP1	CAL0000199533
B9J08_003713	2.58635	1.23469e-12	1.88347	1.97975e-11	3.12955	4.0393e-47	0.775794	0.0494632	CAL0000218767	Ortholog(s) have role in wybutosine biosynthetic process	CAL0000218767	C6_02290C_A		CAL0000201526
B9J08_003382	1.94113	2.16347e-07	1.18584	1.51448e-05	3.12953	1.14635e-108	0.723156	0.000523523	CAL0000216649	Ortholog(s) have large ribosomal subunit rRNA binding activity and role in maturation of LSU-rRNA from tricistronic rRNA transcript (SSU-rRNA, 5.8S rRNA, LSU-rRNA), ribosomal large subunit biogenesis	CAL0000216649	C1_04390C_A	NOP4	CAL0000184653
B9J08_002288	1.45859	0.00731481	-0.0740502	0.88143	3.12703	4.55166e-39	0.453633	0.357063	CAL0000219019	Ortholog of C. albicans SC5314 : C1_07150W_A, C. dubliniensis CD36 : Cd36_06690, Debaryomyces hansenii CBS767 : DEHA2F26620g and Pichia stipitis Pignal : PICST_62738	CAL0000219019	C1_07150W_A		CAL0000184286
B9J08_004111	0.921962	0.0893885	1.29374	0.0117204	3.12624	1.01174e-13	0.70054	0.363387	CAL0000216947	Has domain(s) with predicted triglyceride lipase activity and role in lipid catabolic process
B9J08_002120	2.00964	2.73787e-08	1.28199	3.04057e-06	3.12444	5.56054e-86	1.00967	4.18431e-07	CAL0000222127	Ortholog(s) have role in maturation of SSU-rRNA from tricistronic rRNA transcript (SSU-rRNA, 5.8S rRNA, LSU-rRNA), ribosomal small subunit biogenesis and nucleolus, small-subunit processome localization	CAL0000222127	C7_03540C_A	ENP2	CAL0000177364
B9J08_005010	2.36514	3.53456e-10	1.56207	5.34153e-08	3.10591	1.05831e-84	0.987063	0.00598885	CAL0000227401	Ortholog(s) have RNA polymerase I activity, RNA polymerase III activity and role in tRNA transcription by RNA polymerase III, transcription by RNA polymerase I, transcription by RNA polymerase III, transposon integration	CAL0000227401	C2_05340C_A	RPC40	CAL0000195273
B9J08_003733	4.13328	3.40783e-74	3.79467	1.147e-113	3.10259	5.65229e-51	-0.672374	0.0589199	CAL0000218035	Ortholog of C. albicans SC5314 : C2_04280W_A, C. dubliniensis CD36 : Cd36_18930, C. parapsilosis CDC317 : CPAR2_211130 and Candida tenuis NRRL Y-1498 : CANTEDRAFT_115781	CAL0000218035	C2_04280W_A		CAL0000187128
B9J08_000714	2.04541	6.35343e-09	1.38494	7.224e-08	3.09265	9.28782e-71	0.904317	4.81274e-05	CAL0000218223	Ortholog(s) have role in maturation of SSU-rRNA from tricistronic rRNA transcript (SSU-rRNA, 5.8S rRNA, LSU-rRNA) and nucleus, preribosome, small subunit precursor localization	CAL0000218223	C7_01030C_A		CAL0000188040
B9J08_004130	2.11041	4.40484e-10	1.56356	1.25688e-09	3.08629	2.0949e-59	1.01279	3.52732e-05	CAL0000223331	Ortholog(s) have U3 snoRNA binding activity and role in maturation of SSU-rRNA from tricistronic rRNA transcript (SSU-rRNA, 5.8S rRNA, LSU-rRNA), positive regulation of transcription by RNA polymerase I	CAL0000223331	C3_07750W_A	UTP9	CAL0000175459
B9J08_004323	2.24021	1.02068e-11	1.52861	1.42812e-08	3.08046	3.90987e-57	0.412806	0.224669	CAL0000226133	Has domain(s) with predicted tRNA (adenine-N1-)-methyltransferase activity, role in tRNA methylation and tRNA (m1A) methyltransferase complex localization
B9J08_004035	2.30488	1.1669e-08	1.37688	1.74332e-06	3.07434	2.85308e-88	0.825678	0.0014071	CAL0000220761	Ortholog(s) have RNA polymerase I activity, role in nucleolar large rRNA transcription by RNA polymerase I, transcription elongation from RNA polymerase I promoter and RNA polymerase I complex, nucleolus, nucleus localization	CAL0000220761	C1_10260C_A	RPA34	CAL0000179921
B9J08_003547	1.59433	0.00153737	1.2642	0.00210937	3.0682	1.00529e-37	0.859068	0.0353278	CAL0000220955	Ortholog(s) have role in mRNA splicing, via spliceosome and U2 snRNP, U2-type spliceosomal complex, post-mRNA release spliceosomal complex, spliceosomal complex localization	CAL0000220955	C1_09880C_A	BUD31	CAL0000199633
B9J08_002394	2.3516	2.691e-13	1.5309	6.65632e-10	3.05579	1.09774e-77	0.867361	0.00883986	CAL0000223093	Ortholog(s) have role in ribosomal large subunit biogenesis and nucleolus, nucleus, preribosome, large subunit precursor localization	CAL0000223093	C2_09660W_A		CAL0000180616
B9J08_004169	2.1722	5.12139e-07	1.3911	6.88512e-05	3.05468	5.22379e-41	0.97825	0.00335047	CAL0000224675	Ortholog(s) have DNA-directed 5'-3' RNA polymerase activity, RNA polymerase I activity, RNA polymerase III activity	CAL0000224675	CR_02520W_A	RPC19	CAL0000179133
B9J08_000934	2.16102	4.47348e-10	1.35331	5.81738e-08	3.05395	1.87355e-92	0.910131	2.22706e-05	CAL0000222529	Ortholog(s) have large ribosomal subunit rRNA binding activity and role in regulation of ribosomal subunit export from nucleus, ribosomal large subunit export from nucleus	CAL0000222529	C6_03640W_A	NOG2	CAL0000182741
B9J08_003687	2.16327	4.83956e-08	1.51047	3.2153e-07	3.05185	4.48314e-68	0.897053	8.79295e-05	CAL0000225477	Ortholog(s) have rRNA binding activity, role in maturation of LSU-rRNA from tricistronic rRNA transcript (SSU-rRNA, 5.8S rRNA, LSU-rRNA), ribosomal large subunit assembly and nucleolus, preribosome, large subunit precursor localization	CAL0000225477	CR_09730C_A	SSF1	CAL0000187750
B9J08_002483	2.22148	5.65382e-11	1.51246	1.22725e-08	3.04826	9.47379e-75	0.998543	5.66493e-07	CAL0000217457	Ortholog(s) have role in maturation of 5.8S rRNA from tricistronic rRNA transcript (SSU-rRNA, 5.8S rRNA, LSU-rRNA), maturation of LSU-rRNA from tricistronic rRNA transcript (SSU-rRNA, 5.8S rRNA and LSU-rRNA), more	CAL0000217457	C2_05090W_A	MAK5	CAL0000200900
B9J08_005365	2.34048	9.03482e-12	1.49104	5.29068e-08	3.04523	3.77263e-95	0.945471	1.2479e-06	CAL0000217847	Ortholog(s) have rRNA (cytosine-C5-)-methyltransferase activity	CAL0000217847	CR_04170W_A		CAL0000190202
B9J08_001515	3.74985	1.55492e-17	3.99457	2.82877e-57	3.04254	2.92214e-21	-1.03715	0.0984497	CAL0000223075	Has domain(s) with predicted electron transfer activity, heme binding, iron ion binding, monooxygenase activity, oxidoreductase activity and acting on paired donors, more
B9J08_001535	1.35128	0.000154818	0.364173	0.263727	3.038	1.79718e-30	-0.0107992	0.986221	CAL0000217097	Has domain(s) with predicted catalytic activity, oxidoreductase activity
B9J08_000313	1.45535	7.0528e-08	-0.0982552	0.642043	3.03255	6.69187e-59	0.600804	0.00548737	CAL0000227407	Ortholog of C. albicans SC5314 : C4_03820C_A/HRQ2, C. dubliniensis CD36 : Cd36_43560, C. parapsilosis CDC317 : CPAR2_403920 and Candida tenuis NRRL Y-1498 : CANTEDRAFT_114301	CAL0000227407	C4_03820C_A	HRQ2	CAL0000183083
B9J08_001482	2.3121	6.72063e-23	1.6398	2.2595e-20	3.0258	1.96563e-62	0.599414	0.0204466	CAL0000222663	Protein of unknown function
B9J08_003491	1.8393	0.0144883	2.38555	0.000844891	3.02344	9.7713e-07	2.06445	0.0180649	CAL0000219847	Protein of unknown function
B9J08_002312	2.14115	7.74937e-10	1.71318	1.24567e-11	3.02279	9.29286e-73	1.06334	6.80363e-07	CAL0000220641	Ortholog(s) have U3 snoRNA binding, tRNA binding activity	CAL0000220641	C3_00330W_A	UTP8	CAL0000200844
B9J08_003981	2.09363	5.8051e-11	-0.593598	0.12679	3.01752	3.13512e-28	3.20145	2.79881e-16	CAL0000221279	Ortholog(s) have fluconazole transmembrane transporter activity, role in xenobiotic detoxification by transmembrane export across the plasma membrane and plasma membrane localization	CAL0000221279	C6_03170C_A	MDR1	CAL0000173998
B9J08_000673	2.23873	3.47154e-08	1.33031	0.000131987	3.0148	1.58014e-64	0.936123	0.0254591	CAL0000219875	Ortholog(s) have endoribonuclease activity	CAL0000219875	C5_03920C_A		CAL0000182246
B9J08_004148	4.33105	5.50308e-80	4.19091	7.78622e-101	3.00435	2.38426e-50	0.405076	0.168508	CAL0000226139	Ortholog of C. albicans SC5314 : C1_13080W_A/OP4, C. dubliniensis CD36 : Cd36_12150, C. parapsilosis CDC317 : CPAR2_801850 and Candida tenuis NRRL Y-1498 : cten_CGOB_00178	CAL0000226139	C1_13080W_A	OP4	CAL0000186990
B9J08_002864	3.97389	3.75111e-25	3.38801	2.62426e-23	2.9822	1.55107e-21	1.56055	0.000238657	CAL0000223827	Ortholog of C. albicans SC5314 : C3_00650W_A/NGT1, C. dubliniensis CD36 : Cd36_80600, C. parapsilosis CDC317 : CPAR2_503880 and Candida tenuis NRRL Y-1498 : CANTEDRAFT_114476	CAL0000223827	C3_00650W_A	NGT1	CAL0000196334
B9J08_002310	0.800905	0.0419491	0.378388	0.113138	2.98088	9.81847e-83	0.663056	0.0838938	CAL0000216689	Ortholog(s) have tRNA 2'-phosphotransferase activity, role in tRNA splicing, via endonucleolytic cleavage and ligation and cytoplasm, nucleus localization	CAL0000216689	C3_00350W_A	TPT1	CAL0000187877
B9J08_005552	3.9313	1.46331e-27	3.95981	3.40524e-46	2.9731	8.32881e-26	-0.0743265	0.901176	CAL0000222723	Ortholog of Candida tenuis NRRL Y-1498 : CANTEDRAFT_121681, Candida guilliermondii ATCC 6260 : PGUG_00029 and Candida lusitaniae ATCC 42720 : CLUG_04099
B9J08_005015	1.86945	1.10433e-08	1.36036	9.54401e-10	2.97004	1.25766e-89	0.769075	0.000553682	CAL0000225801	Ortholog(s) have 5S rRNA binding, 7S RNA binding, rRNA binding activity	CAL0000225801	C2_05230C_A	RPF2	CAL0000180822
B9J08_004626	2.04283	5.92243e-11	1.25674	7.82778e-07	2.956	4.16397e-95	0.868797	0.000671636	CAL0000227473	Ortholog(s) have role in endonucleolytic cleavage in 5'-ETS of tricistronic rRNA transcript (SSU-rRNA, 5.8S rRNA and LSU-rRNA), more	CAL0000227473	C3_06370C_A		CAL0000175453
B9J08_002801	2.26309	5.43398e-11	1.37707	5.22676e-07	2.95303	8.12373e-44	0.535141	0.0911265	CAL0000225459	Ortholog(s) have snoRNA binding activity and role in box C/D snoRNP assembly, ribosome biogenesis, sno(s)RNA metabolic process	CAL0000225459	C2_07040W_A		CAL0000191866
B9J08_004192	3.31941	2.74584e-30	3.03098	3.9228e-36	2.94612	1.33796e-51	-0.370291	0.335489	CAL0000222105	Ortholog(s) have glutamate dehydrogenase (NAD+) activity, role in nitrogen compound metabolic process and cytosol localization	CAL0000222105	C2_07900W_A	GDH2	CAL0000201467
B9J08_005040	1.78308	9.00322e-06	1.13341	0.000308014	2.94562	9.0532e-47	0.830855	0.0246491	CAL0000227965	Ortholog(s) have role in maturation of SSU-rRNA from tricistronic rRNA transcript (SSU-rRNA, 5.8S rRNA, LSU-rRNA) and nucleolus localization	CAL0000227965	C4_05650W_A		CAL0000182332
B9J08_001363	2.27061	8.40834e-15	1.85682	2.01946e-18	2.94024	1.0322e-98	0.82088	2.45421e-06	CAL0000225907	Ortholog(s) have ATP-dependent activity, acting on RNA, RNA helicase activity and role in endonucleolytic cleavage in ITS1 upstream of 5.8S rRNA from tricistronic rRNA transcript (SSU-rRNA, 5.8S rRNA, LSU-rRNA)	CAL0000225907	C1_10030W_A	DBP3	CAL0000185988
B9J08_000393	1.9459	7.91899e-10	1.34525	1.09112e-06	2.93997	1.06494e-57	0.823047	0.0048329	CAL0000224115	Ortholog(s) have N-terminal protein N-methyltransferase activity, role in N-terminal peptidyl-proline dimethylation, cytoplasmic translation and cytosol localization	CAL0000224115	C7_00490C_A		CAL0000182703
B9J08_002816	2.27195	1.28001e-17	2.10192	2.03026e-22	2.9395	3.48812e-69	0.515444	0.0425042	CAL0000217963	Ortholog(s) have glycine transmembrane transporter activity, organic acid transmembrane transporter activity and role in glycine import into mitochondrion, heme biosynthetic process, mitochondrial transport	CAL0000217963	C1_07200W_A	YMC1	CAL0000175477
B9J08_001255	2.67872	3.16902e-36	1.85332	2.3499e-30	2.93278	5.70831e-58	-0.430105	0.0782125	CAL0000221357	Ortholog(s) have dextrin alpha-glucosidase activity, maltose alpha-glucosidase activity, oligo-1,6-glucosidase activity, starch alpha-glucosidase activity, sucrose alpha-glucosidase activity and role in disaccharide catabolic process	CAL0000221357	CR_10790W_A	MAL2	CAL0000190188
B9J08_000192	2.13234	3.91254e-08	1.41006	9.15737e-07	2.92991	1.29962e-48	1.11899	0.000189227	CAL0000227135	Ortholog(s) have RNA polymerase I activity, role in nucleolar large rRNA transcription by RNA polymerase I, transcription by RNA polymerase I and RNA polymerase I complex localization	CAL0000227135	C7_00570W_A	RPA135	CAL0000201405
B9J08_001118	2.18887	4.46993e-09	1.48612	1.8689e-08	2.92887	1.63782e-58	0.930902	0.001613	CAL0000216481	Ortholog(s) have large ribosomal subunit rRNA binding, proteasome binding, protein-macromolecule adaptor activity, rRNA binding activity	CAL0000216481	C6_01170W_A	CIC1	CAL0000187983
B9J08_003640	2.22452	4.70903e-12	1.55192	2.18873e-10	2.92387	6.35116e-96	0.924303	3.57275e-08	CAL0000223079	Ortholog(s) have role in rRNA processing and Pwp2p-containing subcomplex of 90S preribosome, nucleolus, small-subunit processome localization	CAL0000223079	C2_02430W_A	UTP21	CAL0000192006
B9J08_001353	2.11848	1.96483e-10	1.08696	7.12741e-05	2.92047	7.15964e-102	0.618402	0.0217537	CAL0000221349	Ortholog(s) have role in rRNA processing, ribosome biogenesis and nucleolus localization	CAL0000221349	C1_11000C_A		CAL0000173953
B9J08_000475	1.98632	3.0333e-10	1.38882	1.65161e-08	2.91501	2.19117e-69	0.883675	0.00483588	CAL0000227563	Ortholog(s) have ribosomal large subunit binding activity	CAL0000227563	CR_07080W_A		CAL0000186684
B9J08_004502	2.04053	5.47833e-07	1.19115	7.31562e-05	2.90471	3.53381e-51	0.853111	0.0128322	CAL0000224701	Ortholog(s) have role in endonucleolytic cleavage in 5'-ETS of tricistronic rRNA transcript (SSU-rRNA, 5.8S rRNA and LSU-rRNA), more	CAL0000224701	CR_09800C_A		CAL0000180872
B9J08_003298	1.93535	2.09907e-08	1.47817	1.36783e-10	2.90241	4.73996e-66	0.850746	0.000160644	CAL0000224245	Ortholog(s) have role in rRNA processing	CAL0000224245	C4_01450W_A	PWP1	CAL0000198308
B9J08_004477	1.93333	6.36413e-10	1.38521	3.57473e-09	2.886	2.88621e-85	0.0569743	0.896521	CAL0000219101	Has domain(s) with predicted catalytic activity, hydrolase activity, hydrolyzing O-glycosyl compounds activity and role in carbohydrate metabolic process
B9J08_002124	1.95551	5.28866e-07	1.30298	2.753e-06	2.87081	1.50516e-36	0.833711	0.0103443	CAL0000227399	Ortholog(s) have RNA helicase activity, RNA strand annealing activity, eukaryotic initiation factor 4G binding, mRNA binding, translation initiation factor activity	CAL0000227399	C3_06100C_A	DED1	CAL0000190729
B9J08_002306	1.91701	4.20226e-06	0.724894	0.0345732	2.86529	3.07265e-47	0.534528	0.0983315	CAL0000217137	Ortholog of S. cerevisiae : TMA16, C. albicans SC5314 : C1_09330W_A, C. glabrata CBS138 : CAGL0K09042g, C. dubliniensis CD36 : Cd36_08800 and C. parapsilosis CDC317 : CPAR2_207530	CAL0000217137	C1_09330W_A		CAL0000197859
B9J08_002981	1.7905	1.07995e-07	1.19601	1.8374e-06	2.84495	1.3219e-80	1.08699	8.85584e-06	CAL0000220207	Ortholog(s) have role in endonucleolytic cleavage in 5'-ETS of tricistronic rRNA transcript (SSU-rRNA, 5.8S rRNA and LSU-rRNA), more	CAL0000220207	CR_03360W_A		CAL0000180806
B9J08_001317	-0.598205	0.0750787	0.125446	0.702705	2.83972	1.62155e-30	-0.279243	0.590135	CAL0000225573	Ortholog of Candida tenuis NRRL Y-1498 : CANTEDRAFT_116538, Debaryomyces hansenii CBS767 : DEHA2D11440g and Candida guilliermondii ATCC 6260 : PGUG_04539
B9J08_001674	2.24434	1.22578e-09	1.83826	1.74469e-11	2.81913	5.57409e-36	0.821427	0.0176744	CAL0000217885	Ortholog(s) have role in endonucleolytic cleavage in 5'-ETS of tricistronic rRNA transcript (SSU-rRNA, 5.8S rRNA and LSU-rRNA), more	CAL0000217885	C6_00370C_A	NOP5	CAL0000190357
B9J08_000233	2.0561	1.77196e-08	1.22363	1.06017e-05	2.81445	3.5319e-66	0.664347	0.00435593	CAL0000227393	Ortholog(s) have rRNA primary transcript binding activity	CAL0000227393	CR_06120W_A	RPL7	CAL0000194902
B9J08_001283	2.09351	1.46439e-09	1.63971	1.85274e-10	2.81252	3.54788e-55	0.736962	0.0022037	CAL0000218119	Ortholog(s) have RNA polymerase I activity and role in nucleolar large rRNA transcription by RNA polymerase I, transcription by RNA polymerase I, transcription elongation from RNA polymerase I promoter	CAL0000218119	C2_01070W_A		CAL0000186371
B9J08_002604	1.81936	4.59993e-07	1.22739	1.74183e-06	2.80726	2.49071e-91	0.669718	0.000561991	CAL0000226249	Ortholog(s) have role in maturation of SSU-rRNA from tricistronic rRNA transcript (SSU-rRNA, 5.8S rRNA, LSU-rRNA), rRNA processing and nucleolus, small-subunit processome localization	CAL0000226249	CR_10470C_A		CAL0000174056
B9J08_002746	2.36038	1.06261e-13	1.86394	2.34435e-15	2.80547	7.26633e-86	0.834281	8.63686e-07	CAL0000220119	Ortholog(s) have role in rRNA processing and box C/D RNP complex, nucleolus, small-subunit processome localization	CAL0000220119	CR_09950C_A	SIK1	CAL0000178436
B9J08_001610	1.99308	3.343e-08	1.51914	3.62222e-09	2.80339	1.44785e-39	0.813709	0.0311932	CAL0000221677	Ortholog(s) have double-stranded DNA binding, double-stranded RNA binding, enzyme regulator activity, protein-containing complex binding activity	CAL0000221677	C1_07960W_A		CAL0000186441
B9J08_004740	2.00655	6.02691e-09	1.38248	1.32913e-09	2.80197	2.12909e-84	0.551375	0.00483588	CAL0000216619	Ortholog(s) have rRNA binding activity and role in maturation of LSU-rRNA from tricistronic rRNA transcript (SSU-rRNA, 5.8S rRNA, LSU-rRNA), ribosomal large subunit biogenesis	CAL0000216619	C7_00690W_A	NOP15	CAL0000196813
B9J08_003748	1.4592	2.02253e-07	0.927642	2.36582e-06	2.79191	4.00513e-85	0.848582	0.000671636	CAL0000218551	Ortholog(s) have ATP-dependent activity, acting on RNA, RNA helicase activity	CAL0000218551	C1_12600C_A	CHR1	CAL0000178978
B9J08_002081	1.8988	1.077e-07	1.62768	4.39347e-12	2.77978	1.24392e-66	0.822148	0.00295872	CAL0000225443	Ortholog(s) have rRNA primary transcript binding, single-stranded telomeric DNA binding, snoRNA binding activity, role in rRNA processing, ribosomal small subunit biogenesis and Mpp10 complex, small-subunit processome localization	CAL0000225443	CR_07950W_A	IMP4	CAL0000181923
B9J08_003094	2.08315	6.03209e-10	1.50308	3.23106e-10	2.77657	1.31129e-82	0.689669	0.000164312	CAL0000225287	Ortholog(s) have role in assembly of large subunit precursor of preribosome, maturation of 5.8S rRNA from tricistronic rRNA transcript (SSU-rRNA, 5.8S rRNA and LSU-rRNA), more	CAL0000225287	C3_05160C_A		CAL0000186628
B9J08_002000	1.87306	2.07718e-08	1.30123	3.91872e-06	2.77573	7.02676e-60	0.789142	0.00386138	CAL0000221527	Ortholog(s) have RNA binding activity	CAL0000221527	C1_04040C_A		CAL0000182236
B9J08_002154	1.51467	2.18087e-05	0.908442	0.000388957	2.77134	4.02809e-97	0.749014	4.15619e-05	CAL0000225447	Ortholog(s) have role in maturation of SSU-rRNA, ribosomal small subunit biogenesis and 90S preribosome, nucleus localization	CAL0000225447	CR_00680W_A	BUD22	CAL0000194312
B9J08_004481	3.39358	0.0106049	2.12016	0.19317	2.75723	0.0499767	1.10374	0.71302	CAL0000221167	Ortholog of C. albicans SC5314 : C2_04090W_A, C. dubliniensis CD36 : Cd36_18730, C. parapsilosis CDC317 : CPAR2_212510 and Candida tenuis NRRL Y-1498 : CANTEDRAFT_135843	CAL0000221167	C2_04090W_A		CAL0000179704
B9J08_000894	2.01167	1.0389e-10	1.45435	1.1084e-10	2.75549	7.06921e-90	0.608441	0.00855438	CAL0000228097	Ortholog(s) have role in ribosomal large subunit biogenesis and cytoplasm, nucleus localization	CAL0000228097	C7_00160C_A		CAL0000182219
B9J08_005043	2.44357	2.79749e-30	2.21631	6.29878e-67	2.75307	2.75646e-101	0.136909	0.578535	CAL0000223307	Has domain(s) with predicted acyltransferase activity, transferring groups other than amino-acyl groups, oxidoreductase activity
B9J08_003181	0.781917	0.115722	0.375785	0.458256	2.75185	3.04365e-18	0.306879	0.740634	CAL0000221295	Protein of unknown function
B9J08_001473	1.54904	4.99252e-06	1.02494	3.12663e-05	2.74996	2.69584e-54	0.766019	0.000880714	CAL0000216185	Ortholog(s) have unfolded protein binding activity, role in ribosomal large subunit assembly, ribosomal large subunit biogenesis and cytosol localization	CAL0000216185	C5_05340W_A		CAL0000180910
B9J08_002968	0.653816	0.0758295	1.50251	1.61035e-05	2.74226	4.76235e-44	1.42927	1.84851e-09	CAL0000220095	Protein of unknown function
B9J08_002002	2.02459	1.56498e-09	1.52819	8.00613e-11	2.74199	1.16295e-61	1.24909	2.73229e-08	CAL0000217099	Ortholog(s) have endoribonuclease activity, small ribosomal subunit rRNA binding activity and role in maturation of SSU-rRNA, maturation of SSU-rRNA from tricistronic rRNA transcript (SSU-rRNA, 5.8S rRNA, LSU-rRNA), proteasome assembly	CAL0000217099	C3_03650W_A	HBR3	CAL0000176350
B9J08_002587	2.61667	2.92349e-14	1.52193	4.85584e-08	2.74084	5.1618e-27	1.31472	5.91535e-06	CAL0000216399	Has domain(s) with predicted hydrolase activity, acting on carbon-nitrogen (but not peptide) bonds, in linear amidines, metal ion binding activity	CAL0000216399	C3_04200W_A	AFP99	CAL0000194495
B9J08_000214	1.99973	4.87962e-08	1.27526	3.22661e-06	2.73781	1.33371e-66	0.884326	0.00248475	CAL0000227099	Ortholog(s) have U3 snoRNA binding activity and role in maturation of SSU-rRNA from tricistronic rRNA transcript (SSU-rRNA, 5.8S rRNA, LSU-rRNA), positive regulation of transcription by RNA polymerase I	CAL0000227099	C4_03030C_A	NAN1	CAL0000198224
B9J08_003078	2.02334	1.68658e-10	1.61957	2.75405e-17	2.72521	3.80697e-79	1.11499	0.000113179	CAL0000218541	Has domain(s) with predicted role in nucleoside metabolic process
B9J08_001024	1.73647	5.88242e-07	1.29246	3.08307e-09	2.7199	1.66106e-50	0.762878	0.00127655	CAL0000220589	Ortholog(s) have role in endonucleolytic cleavage in 5'-ETS of tricistronic rRNA transcript (SSU-rRNA, 5.8S rRNA and LSU-rRNA), more	CAL0000220589	CR_00800C_A	PWP2	CAL0000174443
B9J08_003622	1.96037	1.31765e-06	0.787601	0.015205	2.71094	2.37336e-66	0.731834	0.00751072	CAL0000222999	Ortholog of C. albicans SC5314 : C2_04080W_A, C. dubliniensis CD36 : Cd36_18720, C. parapsilosis CDC317 : CPAR2_212520 and Candida tenuis NRRL Y-1498 : cten_CGOB_00124	CAL0000222999	C2_04080W_A		CAL0000179553
B9J08_000357	1.78052	2.06434e-08	1.31454	6.7196e-07	2.70972	7.49646e-38	0.153381	0.745423	CAL0000216695	Protein of unknown function
B9J08_002316	1.72923	1.12803e-06	1.24813	3.49261e-11	2.69773	2.38566e-65	0.53822	0.0028419	CAL0000227673	Ortholog(s) have tRNA (guanine-N7-)-methyltransferase activity, role in tRNA (guanine-N7)-methylation and tRNA (m7G46) methyltransferase complex localization	CAL0000227673	C4_04810C_A		CAL0000183898
B9J08_002907	1.8555	1.247e-07	1.22299	2.27222e-06	2.69619	2.36797e-53	0.473403	0.125967	CAL0000221387	Ortholog(s) have role in rRNA processing and preribosome, large subunit precursor localization	CAL0000221387	C3_06760W_A		CAL0000174798
B9J08_005434	1.8083	2.71541e-07	1.3453	5.64271e-07	2.69261	2.22522e-49	0.888163	0.00483588	CAL0000223979	Ortholog(s) have role in maturation of 5.8S rRNA from tricistronic rRNA transcript (SSU-rRNA, 5.8S rRNA, LSU-rRNA), maturation of LSU-rRNA from tricistronic rRNA transcript (SSU-rRNA, 5.8S rRNA, LSU-rRNA) and nucleolus localization	CAL0000223979	C1_07660W_A		CAL0000198519
B9J08_003035	1.67701	5.50949e-08	0.640791	0.0224708	2.69221	1.42228e-69	0.828207	0.0016294	CAL0000224615	Ortholog(s) have role in maturation of 5.8S rRNA from tricistronic rRNA transcript (SSU-rRNA, 5.8S rRNA, LSU-rRNA), maturation of LSU-rRNA from tricistronic rRNA transcript (SSU-rRNA, 5.8S rRNA, LSU-rRNA)	CAL0000224615	C2_09380W_A	RRP15	CAL0000177236
B9J08_000245	1.7213	2.43792e-06	1.18347	4.70309e-06	2.68188	3.47697e-56	0.737644	0.000308758	CAL0000218175	Ortholog(s) have RNA binding activity and role in rRNA processing	CAL0000218175	C1_10970W_A		CAL0000194444
B9J08_004465	4.20136	1.87463e-54	3.70221	4.91671e-67	2.66811	1.49529e-32	-0.367923	0.234826	CAL0000221277	Ortholog of C. albicans SC5314 : C2_09800C_A, C. dubliniensis CD36 : Cd36_23890, C. parapsilosis CDC317 : CPAR2_407280 and Candida tenuis NRRL Y-1498 : CANTEDRAFT_112249	CAL0000221277	C2_09800C_A		CAL0000187480
B9J08_005031	1.82744	8.69287e-07	1.43174	1.14485e-06	2.66193	2.44979e-37	0.809777	0.00918529	CAL0000219373	Ortholog(s) have role in maturation of SSU-rRNA from tricistronic rRNA transcript (SSU-rRNA, 5.8S rRNA, LSU-rRNA), positive regulation of transcription by RNA polymerase I	CAL0000219373	CR_10240W_A	UTP5	CAL0000191285
B9J08_003821	1.56173	4.59315e-07	0.721975	0.00276429	2.65906	1.04611e-71	0.86922	1.22396e-05	CAL0000223431	Ortholog(s) have role in maturation of SSU-rRNA from tricistronic rRNA transcript (SSU-rRNA, 5.8S rRNA, LSU-rRNA) and nucleolus, small-subunit processome localization	CAL0000223431	C3_00560C_A	SOF1	CAL0000196031
B9J08_004017	2.58691	1.89869e-30	2.33711	1.85397e-39	2.65879	2.12204e-60	0.904185	0.0118162	CAL0000218835	Ortholog of C. albicans SC5314 : C2_08510W_A, C. dubliniensis CD36 : Cd36_22640, C. parapsilosis CDC317 : CPAR2_406910 and Candida tenuis NRRL Y-1498 : CANTEDRAFT_104937	CAL0000218835	C2_08510W_A		CAL0000195938
B9J08_002333	3.41421	1.40605e-29	2.88547	5.10493e-22	2.65834	5.62023e-28	-0.525213	0.285677	CAL0000224875	Protein of unknown function
B9J08_005529	1.77526	5.69362e-07	1.2204	2.83342e-07	2.64994	8.66872e-52	0.636358	0.00331299	CAL0000220315	Ortholog(s) have role in chromosome organization, protein-RNA complex remodeling, ribosomal large subunit biogenesis and PeBoW complex, nucleolus, preribosome, large subunit precursor localization	CAL0000220315	C1_09510W_A	YTM1	CAL0000176486
B9J08_001560	1.75955	7.35302e-07	1.2482	2.07261e-06	2.64278	1.43544e-58	0.846836	7.64887e-05	CAL0000220055	Ortholog(s) have unfolded protein binding activity, role in maturation of SSU-rRNA, ribosomal small subunit biogenesis and cytoplasm localization	CAL0000220055	C7_02930C_A		CAL0000182014
B9J08_002831	6.12117	3.65424e-194	5.82266	1.30911e-171	2.64168	2.78224e-53	-0.420487	0.361729	CAL0000223301	Ortholog(s) have ammonium transmembrane transporter activity, role in ammonium transport, nitrogen utilization and plasma membrane localization	CAL0000223301	C2_06680W_A	FRP3	CAL0000177981
B9J08_001062	1.89475	7.71022e-08	1.16766	3.64963e-05	2.63935	2.56189e-36	0.99275	0.000752646	CAL0000218077	Ortholog(s) have RNA helicase activity, mitochondrial ribosomal large subunit rRNA binding activity, role in RNA metabolic process, mitochondrial large ribosomal subunit assembly and mitochondrial matrix, mitochondrion localization	CAL0000218077	C6_02380W_A		CAL0000186407
B9J08_005426	1.35391	0.000925135	0.42965	0.0801554	2.63387	4.26118e-64	0.702078	0.0588697	CAL0000222461	Ortholog(s) have role in endonucleolytic cleavage in 5'-ETS of tricistronic rRNA transcript (SSU-rRNA, 5.8S rRNA and LSU-rRNA), more	CAL0000222461	C7_04190C_A	UTP18	CAL0000175893
B9J08_001595	1.20245	5.62792e-06	1.983	6.37433e-12	2.622	1.80055e-38	-2.91721	2.65568e-08	CAL0000216297	Has domain(s) with predicted DNA-binding transcription factor activity, RNA polymerase II-specific, zinc ion binding activity, role in regulation of transcription, DNA-templated and nucleus localization	CAL0000216297	C1_07670W_A	ZCF4	CAL0000189382
B9J08_004897	1.36873	0.19205	-0.396854	0.811626	2.62116	0.000952835	0.963008	0.554071	CAL0000225229	Protein of unknown function
B9J08_005198	4.33142	5.10832e-42	4.27266	5.01781e-98	2.61698	8.98509e-46	-0.515109	0.113549	CAL0000227585	Ortholog(s) have GTPase activator activity and role in adenylate cyclase-modulating G protein-coupled receptor signaling pathway	CAL0000227585	CR_06590C_A	RGS2	CAL0000195677
B9J08_004654	1.2719	4.44789e-05	0.99261	1.41426e-05	2.6149	9.29187e-55	0.438285	0.0476321	CAL0000217315	Ortholog(s) have tRNA (adenine-N1-)-methyltransferase activity, role in tRNA methylation and nucleus, tRNA (m1A) methyltransferase complex localization	CAL0000217315	CR_08940W_A		CAL0000194641
B9J08_000420	2.29798	7.45121e-10	1.98066	6.23421e-08	2.59635	3.9606e-17	0.674726	0.151539	CAL0000224383	Ortholog(s) have role in aerobic respiration	CAL0000224383	C5_01080C_A	GDS1	CAL0000180979
B9J08_004311	1.79573	2.42429e-07	1.26984	9.9258e-07	2.59504	7.57475e-39	0.603885	0.0544474	CAL0000223571	Ortholog(s) have role in endonucleolytic cleavage in 5'-ETS of tricistronic rRNA transcript (SSU-rRNA, 5.8S rRNA and LSU-rRNA), more	CAL0000223571	C5_04840C_A		CAL0000189299
B9J08_003010	1.97965	1.57498e-07	1.54922	1.47063e-07	2.5921	2.22149e-31	0.597234	0.0866601	CAL0000216335	Ortholog(s) have role in protein deubiquitination, regulation of ER to Golgi vesicle-mediated transport, regulation of retrograde vesicle-mediated transport, Golgi to ER, ribophagy	CAL0000216335	C6_04290W_A		CAL0000181939
B9J08_003082	1.72944	1.41036e-06	1.21796	1.59167e-05	2.58667	3.86287e-35	1.01564	0.00484635	CAL0000216773	Ortholog(s) have rRNA binding activity, role in rRNA processing, ribosomal small subunit assembly and CURI complex, UTP-C complex localization	CAL0000216773	C2_02710C_A		CAL0000178916
B9J08_000999	1.44171	3.21503e-06	0.925547	1.78585e-05	2.58568	6.09892e-63	0.394721	0.0585847	CAL0000227405	Ortholog(s) have double-stranded DNA 5'-3' exodeoxyribonuclease activity, single-stranded DNA endodeoxyribonuclease activity, tRNA (m5U54) methyltransferase activity and role in tRNA modification	CAL0000227405	C1_01380C_A	TRM2	CAL0000192336
B9J08_005084	1.61245	8.72723e-07	1.14656	1.52966e-06	2.57693	1.86394e-50	0.745481	0.00061603	CAL0000218467	Ortholog(s) have nuclear localization sequence binding activity and role in NLS-bearing protein import into nucleus, protein import into nucleus, regulation of pseudohyphal growth	CAL0000218467	C1_05630C_A		CAL0000182139
B9J08_005085	1.48035	2.36766e-05	0.804213	0.00594392	2.56454	2.58773e-46	0.492818	0.0586795	CAL0000220157	Ortholog(s) have role in maturation of SSU-rRNA from tricistronic rRNA transcript (SSU-rRNA, 5.8S rRNA, LSU-rRNA) and FAL1-SGD1 complex, nucleolus, preribosome, small subunit precursor localization	CAL0000220157	C1_05640C_A	FAL1	CAL0000189056
B9J08_004566	1.56758	9.60255e-06	1.00842	0.00026778	2.56417	1.93586e-58	0.686427	0.00585706	CAL0000225525	Ortholog(s) have U3 snoRNA binding, rRNA binding activity and role in maturation of SSU-rRNA from tricistronic rRNA transcript (SSU-rRNA, 5.8S rRNA, LSU-rRNA), ribosomal small subunit biogenesis	CAL0000225525	CR_06840W_A		CAL0000179907
B9J08_001362	1.47653	4.62297e-08	1.28702	1.23767e-13	2.55935	1.7255e-44	0.422972	0.322938	CAL0000218475	Ortholog(s) have L-leucine transmembrane transporter activity, amino acid transmembrane transporter activity and role in amino acid transport, leucine import across plasma membrane, transmembrane transport	CAL0000218475	C4_04840C_A	AGP3	CAL0000176516
B9J08_001945	1.08182	0.00413841	0.34474	0.205385	2.54355	2.1111e-42	0.599391	0.0196417	CAL0000217011	Ortholog(s) have tRNA dihydrouridine synthase activity and role in tRNA modification	CAL0000217011	C2_09500W_A		CAL0000188810
B9J08_001277	0.928824	0.000114756	1.49965	8.00613e-11	2.54049	1.80332e-33	-0.660982	0.0643178	CAL0000224617	Ortholog(s) have 2-isopropylmalate synthase activity, role in leucine biosynthetic process and cytoplasm, mitochondrion localization	CAL0000224617	C1_00170W_A	LEU4	CAL0000186267
B9J08_001613	-0.855717	0.021334	-1.22284	0.000203154	2.5392	6.49488e-25	-0.593248	0.130241	CAL0000220639	Has domain(s) with predicted hydrolase activity	CAL0000220639	C1_07430W_A	PHO100	CAL0000174526
B9J08_003021	1.85306	8.17879e-07	1.19217	1.72966e-05	2.53842	7.78625e-41	0.730502	0.00347488	CAL0000225657	Ortholog(s) have U3 snoRNA binding activity and role in maturation of SSU-rRNA from tricistronic rRNA transcript (SSU-rRNA, 5.8S rRNA, LSU-rRNA), positive regulation of transcription by RNA polymerase I	CAL0000225657	C2_08670C_A	UTP15	CAL0000175436
B9J08_005256	2.3029	8.3294e-25	1.60389	3.92603e-12	2.52743	4.17755e-39	-0.112327	0.817689	CAL0000217185	Ortholog(s) have oxidized purine nucleobase lesion DNA N-glycosylase activity and role in DNA repair, base-excision repair, AP site formation, error-free translesion synthesis, telomere maintenance via telomerase	CAL0000217185	C7_03910W_A	OGG1	CAL0000183658
B9J08_004900	3.01737	1.3949e-12	2.02985	4.63622e-30	2.52336	6.47432e-26	-0.126828	0.723452	CAL0000227029	Protein of unknown function
B9J08_001139	1.30215	0.000349483	0.393777	0.103097	2.52132	1.90913e-54	0.629001	0.000820083	CAL0000218205	Ortholog(s) have endoribonuclease activity, enzyme activator activity	CAL0000218205	C2_07450C_A	RCL1	CAL0000188003
B9J08_001105	3.45715	1.86121e-37	2.82975	5.24785e-26	2.51531	1.44576e-27	0.951378	0.0244279	CAL0000217585	Ortholog(s) have 3'-5' DNA helicase activity, 3'-5' DNA/RNA helicase activity, ATPase, DNA helicase activity, DNA replication origin binding and four-way junction helicase activity, more	CAL0000217585	CR_02110W_A	MCM6	CAL0000192979
B9J08_001163	1.51765	8.27718e-06	1.23078	5.41208e-08	2.51235	4.45592e-50	0.553738	0.0135748	CAL0000225745	Ortholog(s) have role in endonucleolytic cleavage in ITS1 to separate SSU-rRNA from 5.8S rRNA and LSU-rRNA from tricistronic rRNA transcript (SSU-rRNA, 5.8S rRNA, LSU-rRNA) and 90S preribosome, nucleolus localization	CAL0000225745	C3_02350W_A		CAL0000194501
B9J08_003688	1.76189	3.52246e-05	1.09427	7.77771e-06	2.50971	2.82634e-52	0.943055	4.15619e-05	CAL0000226359	Ortholog(s) have ATP-dependent activity, acting on RNA, RNA helicase activity and role in maturation of SSU-rRNA from tricistronic rRNA transcript (SSU-rRNA, 5.8S rRNA, LSU-rRNA)	CAL0000226359	CR_09740W_A		CAL0000176052
B9J08_002505	1.7348	9.33485e-08	1.20098	2.43767e-08	2.50715	9.74403e-83	0.688004	1.96761e-05	CAL0000217577	Ortholog(s) have unfolded protein binding activity, role in ribosome biogenesis and nucleolus localization	CAL0000217577	C1_12680W_A		CAL0000198380
B9J08_000229	2.02282	1.80594e-15	2.37742	1.50755e-26	2.5071	4.66252e-34	0.694969	0.0826327	CAL0000227889	Ortholog(s) have 3-isopropylmalate dehydrogenase activity, role in glyoxylate cycle, leucine biosynthetic process and cytosol localization	CAL0000227889	C7_00400W_A	LEU2	CAL0000185901
B9J08_003283	1.47616	0.11521	1.32136	3.67944e-06	2.50267	8.90774e-06	0.927998	0.001613	CAL0000225651	Protein of unknown function
B9J08_003045	1.67065	6.58581e-16	1.22852	7.92972e-09	2.49838	1.92031e-62	0.88998	0.0169264	CAL0000220339	Ortholog of Debaryomyces hansenii CBS767 : DEHA2A01958g, Pichia stipitis Pignal : PICST_66779, Candida guilliermondii ATCC 6260 : PGUG_04965 and Candida lusitaniae ATCC 42720 : CLUG_02857
B9J08_001624	0.079732	0.719036	0.291433	0.0468095	2.49662	6.69984e-61	0.117735	0.542695	CAL0000221691	Ortholog(s) have isoleucine-tRNA ligase activity, role in isoleucyl-tRNA aminoacylation and cytosol localization	CAL0000221691	C6_04520W_A	ILS1	CAL0000188404
B9J08_002577	0.0968785	0.729787	0.0334787	0.889478	2.49426	3.3649e-50	-0.60191	0.0207517	CAL0000227459	Has domain(s) with predicted hydrolase activity, hydrolase activity, acting on carbon-nitrogen (but not peptide) bonds, in linear amidines activity and role in metabolic process	CAL0000227459	C2_09810C_A		CAL0000199831
B9J08_002193	1.80446	2.22364e-09	1.30256	7.48819e-09	2.48788	2.35198e-60	0.813957	0.00241587	CAL0000217477	Ortholog(s) have RNA helicase activity, role in maturation of SSU-rRNA from tricistronic rRNA transcript (SSU-rRNA, 5.8S rRNA, LSU-rRNA), ribosome biogenesis and nucleolus, small-subunit processome localization	CAL0000217477	C2_00410C_A		CAL0000195316
B9J08_001502	-0.656699	8.62686e-06	-0.385349	0.00447436	2.48671	1.23965e-66	-0.237909	0.298775	CAL0000218897	Ortholog(s) have aminoacyl-tRNA hydrolase activity, thiol-dependent deubiquitinase activity	CAL0000218897	C2_10850C_A		CAL0000178143
B9J08_005141	1.44396	8.21597e-06	0.977702	1.19184e-05	2.4854	1.79784e-70	0.303677	0.0922003	CAL0000218431	Ortholog(s) have large ribosomal subunit rRNA binding activity, role in rRNA processing, ribosomal large subunit biogenesis and PeBoW complex, nucleolus, preribosome, large subunit precursor localization	CAL0000218431	C1_04130W_A	ERB1	CAL0000194713
B9J08_003464	2.56271	5.93574e-24	2.01023	2.25744e-46	2.47726	5.98636e-64	-0.418903	0.0479103	CAL0000225965	Ortholog(s) have intracellular anatomical structure localization	CAL0000225965	C4_00080C_A		CAL0000195960
B9J08_000179	2.12884	7.58433e-18	1.75192	1.61e-18	2.47258	4.23395e-66	-0.318538	0.170255	CAL0000223975	Ortholog of S. cerevisiae : RRT14, C. albicans SC5314 : C3_01430W_A, C. glabrata CBS138 : CAGL0G08778g, C. dubliniensis CD36 : Cd36_81360 and C. parapsilosis CDC317 : CPAR2_503790	CAL0000223975	C3_01430W_A		CAL0000186307
B9J08_004495	1.42382	0.000368548	0.997786	8.33797e-05	2.46814	2.13842e-37	-0.0998932	0.823035	CAL0000226537	Ortholog(s) have role in mRNA cis splicing, via spliceosome and U2-type prespliceosome, U2AF complex, commitment complex localization	CAL0000226537	C1_05090W_A	TRY2	CAL0000191257
B9J08_000770	1.39976	1.89145e-07	0.718091	0.00025783	2.45701	2.46177e-48	0.723803	0.00204933	CAL0000223785	Ortholog(s) have RNA binding activity, role in mRNA splicing, via spliceosome and U2 snRNP, U2-type prespliceosome localization	CAL0000223785	C4_01280C_A		CAL0000181890
B9J08_002469	0.702716	0.00242405	1.17762	1.06056e-10	2.45156	2.66843e-70	-1.48566	3.00367e-10	CAL0000223995	Ortholog(s) have carbamoyl-phosphate synthase (glutamine-hydrolyzing) activity, role in arginine biosynthetic process and carbamoyl-phosphate synthase complex localization	CAL0000223995	CR_01330W_A	CPA2	CAL0000195469
B9J08_004095	1.58615	7.96479e-09	1.48121	5.35921e-12	2.44407	1.33757e-42	-0.223253	0.476217	CAL0000218307	Ortholog(s) have pantoate-beta-alanine ligase activity and role in pantothenate biosynthetic process	CAL0000218307	CR_02580W_A	PAN6	CAL0000174427
B9J08_002714	2.22875	1.25451e-09	1.80675	2.28879e-08	2.44308	1.38117e-19	1.07348	0.00834673	CAL0000221645	Ortholog of C. albicans SC5314 : C7_03270W_A, C. dubliniensis CD36 : Cd36_72920, C. parapsilosis CDC317 : CPAR2_704090 and Candida tenuis NRRL Y-1498 : CANTEDRAFT_113191	CAL0000221645	C7_03270W_A		CAL0000178224
B9J08_003562	1.57128	1.29382e-07	0.883815	0.000472527	2.4344	1.67867e-58	0.478146	0.0108484	CAL0000227615	Ortholog(s) have nucleolus, preribosome localization	CAL0000227615	C3_07300W_A	NOP13	CAL0000196304
B9J08_000035	3.4594	1.2488e-30	2.70234	1.7859e-30	2.4315	3.72496e-19	-0.707056	0.177632	CAL0000223011	Has domain(s) with predicted hydrolase activity
B9J08_000917	1.7863	1.03701e-10	1.14947	8.50861e-08	2.43048	1.02024e-69	0.440258	0.0326602	CAL0000221597	Ortholog(s) have enzyme activator activity, telomerase inhibitor activity, role in box C/D RNA 3'-end processing, negative regulation of telomere maintenance via telomerase and nucleolus, nucleoplasm localization	CAL0000221597	C4_04520W_A		CAL0000197682
B9J08_001296	0.800346	0.0286635	0.602168	0.0808263	2.4282	7.5015e-17	0.321106	0.513819	CAL0000222645	Ortholog(s) have 3-hydroxyacyl-[acyl-carrier-protein] dehydratase activity, [acyl-carrier-protein] S-acetyltransferase activity and [acyl-carrier-protein] S-malonyltransferase activity, more	CAL0000222645	C5_00190C_A	FAS1	CAL0000183162
B9J08_004317	0.450712	0.000617256	0.3914	0.00209547	2.42789	3.56811e-64	0.352709	0.0286462	CAL0000226235	Ortholog(s) have 1-pyrroline-5-carboxylate dehydrogenase activity, role in glutamate biosynthetic process, proline catabolic process to glutamate and mitochondrial matrix localization	CAL0000226235	C5_04880C_A	PUT2	CAL0000194832
B9J08_002266	3.19726	1.86183e-50	2.51403	1.15925e-45	2.4274	1.04029e-38	0.112089	0.843559	CAL0000225307	Has domain(s) with predicted nucleic acid binding, zinc ion binding activity	CAL0000225307	C3_05050W_A	TRY4	CAL0000199253
B9J08_000286	1.68807	2.3214e-06	1.05102	6.99611e-06	2.42606	2.6514e-50	0.664343	0.001613	CAL0000218073	Ortholog(s) have role in ribosomal large subunit assembly, ribosomal large subunit biogenesis and Noc1p-Noc2p complex, nucleolus, preribosome, large subunit precursor localization	CAL0000218073	C3_04560W_A	MAK21	CAL0000182474
B9J08_001738	1.16061	2.27433e-11	0.624111	0.000664837	2.41434	1.18523e-62	0.110703	0.684415	CAL0000217413	Ortholog of C. albicans SC5314 : C1_08170C_A/BUL1, C. dubliniensis CD36 : Cd36_07700, C. parapsilosis CDC317 : CPAR2_201800/BUL1 and Candida tenuis NRRL Y-1498 : CANTEDRAFT_136492	CAL0000217413	C1_08170C_A	BUL1	CAL0000184571
B9J08_003036	1.98124	1.19113e-11	1.14394	1.2252e-07	2.41322	1.00581e-46	0.83112	0.00048846	CAL0000226321	Has domain(s) with predicted transmembrane transporter activity, role in transmembrane transport and integral component of membrane localization	CAL0000226321	C2_09280C_A		CAL0000177390
B9J08_000705	1.88609	4.3509e-06	1.07004	0.00360937	2.40782	7.32044e-19	0.314264	0.508895	CAL0000227791	Ortholog(s) have iron ion binding activity and role in positive regulation of translation, ribosomal large subunit biogenesis, ribosomal subunit export from nucleus, ribosome disassembly, translational initiation, translational termination	CAL0000227791	C1_03350C_A	RLI1	CAL0000178640
B9J08_005510	1.92411	1.60786e-08	1.39663	7.97479e-08	2.40059	1.2177e-39	0.849025	0.000880714	CAL0000222887	Ortholog(s) have RNA binding, U3 snoRNA binding, U4 snRNA binding activity	CAL0000222887	C3_04380C_A		CAL0000183109
B9J08_000503	1.23541	4.53524e-12	0.309032	0.155023	2.40041	3.58478e-58	0.0315333	0.90776	CAL0000225779	Ortholog(s) have glycerol-3-phosphate transmembrane transporter activity, glycerophosphodiester transmembrane transporter activity	CAL0000225779	C2_06590C_A	GIT1	CAL0000193792
B9J08_002210	1.6037	4.09332e-06	1.00508	8.68294e-05	2.39628	1.95555e-34	0.771263	0.0201694	CAL0000220047	Ortholog(s) have RNA polymerase III activity, role in tRNA transcription by RNA polymerase III and RNA polymerase III complex localization	CAL0000220047	C4_02800W_A	RPC53	CAL0000175841
B9J08_003452	1.76254	1.20567e-11	0.596692	0.016899	2.3874	1.51033e-29	1.38435	6.71425e-08	CAL0000218621	Ortholog(s) have 4-aminobutyrate transaminase activity, pyridoxal phosphate binding activity and role in cellular amide catabolic process, gamma-aminobutyric acid catabolic process, glutamate metabolic process	CAL0000218621	C2_03640W_A	UGA11	CAL0000176906
B9J08_004959	1.59693	8.5008e-08	1.5173	2.41484e-16	2.38524	2.82461e-39	0.520371	0.0494632	CAL0000218263	Ortholog(s) have macrolide binding, peptidyl-prolyl cis-trans isomerase activity, role in meiotic recombination checkpoint signaling, nucleosome assembly and nucleolus, nucleus localization	CAL0000218263	C1_03790C_A		CAL0000196167
B9J08_005511	1.45964	5.03489e-06	0.977726	0.00012611	2.38152	4.1382e-39	1.06902	1.1381e-05	CAL0000227311	Ortholog(s) have role in rRNA metabolic process, ribosome biogenesis and nucleolus localization	CAL0000227311	C3_04370C_A		CAL0000187255
B9J08_003927	1.64282	1.40583e-06	1.02532	3.71723e-05	2.37586	2.62381e-59	0.398909	0.0214099	CAL0000224577	Ortholog(s) have 5S rRNA binding, rRNA primary transcript binding activity	CAL0000224577	C1_12310C_A	CSI2	CAL0000186593
B9J08_001451	1.44711	3.51581e-07	0.982274	4.30295e-08	2.36727	4.01425e-60	0.484275	0.0337772	CAL0000224339	Ortholog(s) have protein-arginine N5-methyltransferase activity, role in peptidyl-arginine methylation and cytoplasm, nucleus localization	CAL0000224339	C5_00680W_A	RMT2	CAL0000180017
B9J08_001497	1.49877	7.1464e-08	0.998467	1.47357e-05	2.36406	3.37679e-41	0.81772	0.00042446	CAL0000220179	Ortholog(s) have role in mRNA splicing, via spliceosome and Prp19 complex, post-mRNA release spliceosomal complex, spliceosomal complex localization	CAL0000220179	C2_10810W_A		CAL0000189228
B9J08_004920	1.44548	4.85177e-06	1.23247	3.3277e-13	2.36012	1.60129e-66	0.438297	0.0475364	CAL0000226433	Ortholog(s) have unfolded protein binding activity	CAL0000226433	C7_04140C_A		CAL0000187301
B9J08_003135	1.447	2.78485e-06	0.886049	1.32311e-05	2.35557	1.89581e-57	0.112121	0.664038	CAL0000225823	Ortholog(s) have role in maturation of SSU-rRNA from tricistronic rRNA transcript (SSU-rRNA, 5.8S rRNA, LSU-rRNA), ribosomal small subunit biogenesis and 90S preribosome, nucleolus localization	CAL0000225823	C2_04700C_A		CAL0000194786
B9J08_005206	0.0664982	0.773352	1.1778	7.49631e-30	2.35285	3.22962e-63	0.950938	2.81219e-11	CAL0000217005	Ortholog of C. albicans SC5314 : C4_04160W_A, C. dubliniensis CD36 : Cd36_43710, C. parapsilosis CDC317 : CPAR2_402940 and Candida tenuis NRRL Y-1498 : CANTEDRAFT_114940	CAL0000217005	C4_04160W_A		CAL0000174198
B9J08_004466	3.8356	1.27242e-27	2.97711	3.46143e-27	2.34961	7.78665e-17	0.261121	0.635372	CAL0000223149	Has domain(s) with predicted glutathione hydrolase activity and role in glutathione catabolic process	CAL0000223149	C4_03540C_A	ECM38	CAL0000189923
B9J08_000419	1.77746	4.91949e-08	1.75497	2.15371e-10	2.34655	1.05246e-24	0.477922	0.214471	CAL0000219931	Ortholog(s) have mitochondrion localization	CAL0000219931	C5_01960C_A		CAL0000188515
B9J08_001939	1.22667	0.00080226	0.862518	0.000999686	2.34393	2.54407e-45	0.971074	1.44221e-05	CAL0000224893	Ortholog(s) have role in ribosomal large subunit biogenesis, ribosomal large subunit export from nucleus and nucleolus, nucleus, preribosome, large subunit precursor localization	CAL0000224893	C5_02120C_A	RIX7	CAL0000179059
B9J08_005251	2.16015	1.30053e-11	1.84992	2.7014e-14	2.34124	2.08338e-32	1.00412	0.00657331	CAL0000216969	Ortholog(s) have rRNA (pseudouridine) methyltransferase activity	CAL0000216969	C1_11380W_A	NEP1	CAL0000197320
B9J08_004207	1.21685	4.97536e-05	0.627618	0.00242715	2.33884	5.68077e-57	0.16891	0.506601	CAL0000221897	Ortholog(s) have role in ribosomal large subunit export from nucleus and nucleolus, nucleus, preribosome, large subunit precursor localization	CAL0000221897	C4_04100C_A	ECM1	CAL0000196644
B9J08_002429	0.797723	0.0042161	1.41733	2.65982e-10	2.3324	3.59411e-29	0.676833	0.0885273	CAL0000216591	Ortholog(s) have asparagine synthase (glutamine-hydrolyzing) activity and role in asparagine biosynthetic process	CAL0000216591	C2_09060C_A	ASN1	CAL0000188342
B9J08_001241	1.43771	4.58868e-14	0.663893	0.000131417	2.33065	2.11523e-46	0.797144	0.001613	CAL0000227701	Ortholog(s) have L-arginine transmembrane transporter activity, L-glutamine transmembrane transporter activity and L-histidine transmembrane transporter activity, more	CAL0000227701	C1_11750W_A	AVT4	CAL0000187441
B9J08_003695	2.58101	1.12943e-14	1.70303	1.89313e-09	2.32993	2.68029e-29	0.404761	0.258311	CAL0000218259	Ortholog(s) have structural constituent of ribosome activity	CAL0000218259	CR_07630C_A	RPS27	CAL0000200692
B9J08_005126	1.51177	6.2635e-06	0.928767	0.000130229	2.3059	1.77284e-45	0.256575	0.399313	CAL0000218143	Ortholog(s) have role in cleavage involved in rRNA processing, maturation of SSU-rRNA from tricistronic rRNA transcript (SSU-rRNA, 5.8S rRNA, LSU-rRNA), ribosomal small subunit biogenesis and 90S preribosome, nucleolus localization	CAL0000218143	CR_07030C_A		CAL0000179560
B9J08_005014	1.5212	5.58102e-05	1.16987	6.24793e-05	2.30458	3.99956e-22	1.56735	6.10929e-05	CAL0000223751	Ortholog of C. albicans SC5314 : C2_05330C_A, C. dubliniensis CD36 : Cd36_19810, C. parapsilosis CDC317 : CPAR2_206450 and Candida tenuis NRRL Y-1498 : CANTEDRAFT_113905	CAL0000223751	C2_05330C_A		CAL0000193867
B9J08_002661	1.36647	4.39862e-12	0.740066	4.68752e-08	2.29478	1.63349e-87	0.234122	0.301095	CAL0000216085	Ortholog(s) have 5'-3' exoribonuclease activity, role in nuclear-transcribed mRNA catabolic process, exonucleolytic, 5'-3' and nucleus localization
B9J08_000164	1.57927	1.1432e-11	0.955064	2.37365e-12	2.28697	6.04287e-37	1.18227	9.59251e-13	CAL0000220423	Ortholog(s) have ABC-type xenobiotic transporter activity, role in cellular cation homeostasis, response to drug, xenobiotic detoxification by transmembrane export across the plasma membrane and plasma membrane localization	CAL0000220423	C3_05220W_A	CDR1	CAL0000186516
B9J08_003206	1.4342	2.50547e-05	0.98613	4.80664e-05	2.28459	1.27667e-40	0.40444	0.104237	CAL0000225291	Ortholog(s) have protein kinase inhibitor activity	CAL0000225291	C4_05330C_A		CAL0000187814
B9J08_001545	2.18149	2.08465e-19	0.832792	0.000209799	2.27993	1.39144e-25	-0.313675	0.311267	CAL0000217839	Has domain(s) with predicted metal ion binding activity	CAL0000217839	C5_03670C_A		CAL0000177400
B9J08_003098	1.0709	0.00223877	0.331986	0.193965	2.27906	2.9388e-54	0.661491	0.00179384	CAL0000218797	Ortholog(s) have tRNA (guanine-N2-)-methyltransferase activity, role in tRNA methylation and cytoplasm, tRNA (m2G10) methyltransferase complex localization	CAL0000218797	C3_05140C_A		CAL0000185296
B9J08_001104	1.87479	1.37887e-11	1.32526	5.18578e-09	2.27866	1.87756e-28	1.23165	2.97185e-05	CAL0000218885	Has domain(s) with predicted nucleic acid binding activity	CAL0000218885	CR_02120C_A		CAL0000180482
B9J08_005289	2.98314	1.85458e-15	1.1689	1.34897e-10	2.27252	2.58928e-25	0.127205	0.604122	CAL0000225883	Has domain(s) with predicted role in amino acid transport, transmembrane transport and integral component of membrane, membrane localization
B9J08_004117	1.32219	7.40054e-06	0.810143	6.11065e-05	2.26521	6.85314e-62	0.442791	0.0103827	CAL0000225999	Ortholog(s) have role in ATP export, cellular response to oxidative stress, response to osmotic stress, ribosomal small subunit biogenesis, ribosomal small subunit export from nucleus	CAL0000225999	CR_10650W_A	LTV1	CAL0000196926
B9J08_003722	1.15433	1.95983e-05	0.918067	2.94218e-05	2.26321	1.83963e-31	0.0392905	0.937144	CAL0000227865	Has domain(s) with predicted catalytic activity, homocitrate synthase activity and role in lysine biosynthetic process via aminoadipic acid	CAL0000227865	C2_04460W_A	LYS22	CAL0000201759
B9J08_002220	1.26689	2.32614e-05	0.426217	0.031139	2.26166	1.45821e-39	0.245367	0.361938	CAL0000219383	Ortholog(s) have cyclin-dependent protein serine/threonine kinase regulator activity, role in positive regulation of macroautophagy and cyclin-dependent protein kinase holoenzyme complex localization	CAL0000219383	CR_07240C_A	CLG1	CAL0000194840
B9J08_001385	1.77289	5.8468e-07	1.9222	3.78956e-11	2.25514	4.30507e-17	0.862864	0.0538307	CAL0000223015	Ortholog(s) have ribosome binding activity and role in 'de novo' cotranslational protein folding, rRNA processing, regulation of translational fidelity, ribosomal subunit export from nucleus, translational frameshifting	CAL0000223015	C4_02870C_A	ZUO1	CAL0000192667
B9J08_005548	3.4092	2.10648e-14	2.46985	1.34386e-08	2.25479	4.60088e-07	0.771374	0.350023	CAL0000227287	Has domain(s) with predicted electron transfer activity, heme binding, iron ion binding, monooxygenase activity, oxidoreductase activity and acting on paired donors, more
B9J08_002339	1.63151	1.63094e-07	1.11477	2.1666e-05	2.25083	1.76491e-41	0.694426	0.00324272	CAL0000226023	Ortholog(s) have role in assembly of large subunit precursor of preribosome, maturation of LSU-rRNA, ribosomal large subunit assembly and 90S preribosome, nucleolus, nucleoplasm, preribosome, large subunit precursor localization	CAL0000226023	C5_01600C_A	SPB4	CAL0000185825
B9J08_004320	1.76102	9.35163e-07	0.848664	5.02231e-05	2.24749	8.76527e-49	0.610177	0.0651814	CAL0000218261	Ortholog(s) have role in maturation of SSU-rRNA from tricistronic rRNA transcript (SSU-rRNA, 5.8S rRNA, LSU-rRNA), nuclear RNA surveillance, re-entry into mitotic cell cycle after pheromone arrest	CAL0000218261	C5_04910W_A		CAL0000198404
B9J08_003532	0.376368	0.702035	0.152812	0.870486	2.24234	3.2715e-05	0.489195	0.678396	CAL0000219487	Protein of unknown function
B9J08_005308	1.95533	7.49551e-08	0.965485	0.0013252	2.241	4.08807e-20	0.181491	0.714442	CAL0000221947	Has domain(s) with predicted electron transfer activity, heme binding, iron ion binding, monooxygenase activity, oxidoreductase activity, acting on paired donors, with incorporation or reduction of molecular oxygen activity
B9J08_004504	1.52225	7.35166e-08	1.14702	2.76923e-09	2.23989	1.73132e-38	0.712455	0.000576794	CAL0000221035	Ortholog(s) have ATP binding, ATPase, ribosome binding, translation termination factor activity and role in poly(A)+ mRNA export from nucleus, regulation of translational termination, ribosomal small subunit biogenesis	CAL0000221035	CR_09370W_A	ELF1	CAL0000177541
B9J08_002207	1.33505	5.86991e-06	0.854884	4.26372e-05	2.23963	6.59962e-54	0.407589	0.0190371	CAL0000223173	Ortholog(s) have microtubule binding activity, role in protein urmylation, regulation of transcription by RNA polymerase II, tRNA wobble uridine modification and cytoplasm, elongator holoenzyme complex, nucleus localization	CAL0000223173	C4_02850W_A		CAL0000181143
B9J08_001224	3.08261	3.25424e-25	3.3572	1.90517e-40	2.23918	7.50762e-23	0.621221	0.250993	CAL0000227687	Ortholog(s) have sulfite reductase (NADPH) activity, role in hydrogen sulfide biosynthetic process, sulfate assimilation, sulfur amino acid biosynthetic process and cytoplasmic stress granule, sulfite reductase complex (NADPH) localization	CAL0000227687	C2_06170C_A	ECM17	CAL0000177258
B9J08_001180	-0.257813	0.541596	-0.620206	0.13294	2.23575	1.02705e-21	-0.649935	0.20669	CAL0000217775	Ortholog of Candida tenuis NRRL Y-1498 : CANTEDRAFT_135884, Debaryomyces hansenii CBS767 : DEHA2G03366g and Pichia stipitis Pignal : PICST_31412
B9J08_001597	1.55736	6.00589e-07	1.06875	2.99668e-05	2.2335	4.0535e-33	0.489728	0.0557527	CAL0000220379	Ortholog of S. cerevisiae : CMS1, C. albicans SC5314 : C1_07790C_A, C. glabrata CBS138 : CAGL0J01155g, C. dubliniensis CD36 : Cd36_07310 and C. parapsilosis CDC317 : CPAR2_208310	CAL0000220379	C1_07790C_A		CAL0000195062
B9J08_002734	3.24098	2.19686e-26	2.87244	6.05193e-31	2.23246	5.36554e-23	0.486178	0.140134	CAL0000225967	Protein of unknown function
B9J08_004170	1.15536	0.00081348	0.411943	0.141752	2.2318	1.67128e-22	1.09615	8.40963e-05	CAL0000218165	Ortholog(s) have ATP-dependent activity, acting on RNA, RNA helicase activity, mRNA binding, snoRNA binding activity	CAL0000218165	CR_02530W_A	DBP2	CAL0000194603
B9J08_005062	2.79471	3.42989e-27	2.07147	2.601e-40	2.22911	2.25983e-36	1.42455	1.49991e-08	CAL0000226561	Has domain(s) with predicted carbon-nitrogen ligase activity, with glutamine as amido-N-donor, hydrolase activity	CAL0000226561	C7_02920W_A		CAL0000179259
B9J08_000033	2.266	5.94961e-28	1.42822	7.14777e-18	2.21002	1.02354e-27	0.151229	0.605331	CAL0000217473	Has domain(s) with predicted transmembrane transporter activity, role in transmembrane transport and integral component of membrane localization
B9J08_000188	1.69299	4.25217e-08	1.36845	1.37123e-12	2.20105	2.2932e-54	1.00797	1.01375e-09	CAL0000220779	Ortholog(s) have RNA helicase activity	CAL0000220779	C3_01560W_A		CAL0000191988
B9J08_000796	0.0974426	0.750918	-0.013219	0.965984	2.19874	1.02134e-30	0.0136829	0.980352	CAL0000217441	Ortholog(s) have fungal-type vacuole membrane localization	CAL0000217441	C1_01750W_A		CAL0000179216
B9J08_001315	2.10382	1.70509e-18	1.46828	3.57955e-16	2.19591	1.78692e-28	0.699572	0.000619343	CAL0000222935	Ortholog(s) have allantoicase activity and role in allantoin catabolic process	CAL0000222935	C2_00630C_A		CAL0000178575
B9J08_001704	1.23144	2.44754e-05	0.773263	3.14668e-05	2.19202	8.98137e-68	0.696446	8.17424e-05	CAL0000219833	Ortholog(s) have DNA helicase activity, role in regulation of translational termination and cytoplasmic stress granule, polysome localization	CAL0000219833	CR_06680C_A		CAL0000189072
B9J08_004040	1.76465	4.56634e-06	1.0045	0.00279576	2.19163	1.62136e-35	0.606352	0.0219405	CAL0000224645	Ortholog(s) have alcohol transmembrane transporter activity, inorganic cation transmembrane transporter activity and role in cation transport, organic hydroxy compound transport	CAL0000224645	C1_10200C_A		CAL0000190891
B9J08_001756	1.441	3.68576e-09	1.26248	3.50118e-12	2.1894	1.76189e-39	-0.377716	0.479001	CAL0000225833	Ortholog(s) have role in lysine biosynthetic process, lysine biosynthetic process via aminoadipic acid and mitochondrion localization	CAL0000225833	C4_04410C_A	LYS4	CAL0000195924
B9J08_001877	1.80613	1.94379e-10	1.76591	1.74658e-12	2.18883	1.65972e-24	0.963828	0.000774867	CAL0000220751	Ortholog(s) have eukaryotic 43S preinitiation complex, eukaryotic translation initiation factor 3 complex localization	CAL0000220751	C3_07420W_A		CAL0000188406
B9J08_002540	3.63477	1.72108e-34	3.41906	5.4203e-44	2.18211	9.39111e-21	0.814302	0.0294022	CAL0000220513	Ortholog of C. albicans SC5314 : C1_05890W_A, C. dubliniensis CD36 : Cd36_05550, C. parapsilosis CDC317 : CPAR2_107330 and Candida tenuis NRRL Y-1498 : CANTEDRAFT_132135	CAL0000220513	C1_05890W_A		CAL0000181700
B9J08_005488	1.32262	1.17898e-05	1.05444	7.93362e-08	2.18176	5.25227e-44	0.492105	0.0084146	CAL0000224811	Ortholog(s) have rRNA cytidine N-acetyltransferase activity, snoRNA binding, tRNA binding activity and role in mRNA modification, rRNA acetylation involved in maturation of SSU-rRNA, ribosomal small subunit biogenesis	CAL0000224811	CR_04240C_A		CAL0000178904
B9J08_002735	3.23185	2.63879e-31	2.92752	1.10481e-30	2.1757	7.21829e-22	0.322644	0.379555	CAL0000227537	Protein of unknown function
B9J08_000174	0.578978	0.0644782	0.16608	0.422024	2.17548	3.29858e-33	0.602287	0.00805548	CAL0000220495	Ortholog(s) have cystathionine gamma-lyase activity, cysteine-S-conjugate beta-lyase activity	CAL0000220495	CR_08340W_A	CYS3	CAL0000178125
B9J08_000168	0.968999	0.000589543	1.13635	7.5863e-09	2.1747	1.30469e-41	1.09718	0.00127655	CAL0000225615	Has domain(s) with predicted oxidoreductase activity	CAL0000225615	C2_05070W_A	FRE9	CAL0000198445
B9J08_002476	1.55285	4.20722e-08	1.28357	3.55589e-09	2.16883	1.49144e-29	1.33308	3.74521e-05	CAL0000222589	Ortholog(s) have DNA-binding transcription factor activity, RNA polymerase II-specific, sequence-specific DNA binding activity	CAL0000222589	CR_02850C_A	GZF3	CAL0000183131
B9J08_004887	1.92438	0.000674723	0.316209	0.690831	2.16764	3.07484e-06	-1.0204	0.462597	CAL0000219903	Ortholog of Candida tenuis NRRL Y-1498 : CANTEDRAFT_116386, Debaryomyces hansenii CBS767 : DEHA2B12276g, Pichia stipitis Pignal : PICST_29977 and Candida guilliermondii ATCC 6260 : PGUG_05541
B9J08_005072	2.28887	2.55106e-09	1.0983	8.20603e-05	2.16701	1.60914e-22	0.0886454	0.77383	CAL0000218105	Ortholog of C. albicans SC5314 : C2_08260W_A, C. dubliniensis CD36 : Cd36_22390, C. parapsilosis CDC317 : CPAR2_805760 and Candida tenuis NRRL Y-1498 : CANTEDRAFT_104120	CAL0000218105	C2_08260W_A		CAL0000176806
B9J08_002484	1.92714	3.56306e-11	1.61445	8.41065e-11	2.16011	5.82307e-27	0.875107	0.00138476	CAL0000218819	Ortholog(s) have GTPase regulator activity, translation release factor activity, translation release factor activity, codon specific activity	CAL0000218819	C2_05100C_A	ERF1	CAL0000184893
B9J08_003791	1.23255	1.61539e-15	1.46805	2.00674e-37	2.15825	1.1071e-101	0.297119	0.156943	CAL0000221143	Ortholog(s) have glycine hydroxymethyltransferase activity, role in one-carbon metabolic process and mitochondrion localization	CAL0000221143	C7_03330C_A	SHM1	CAL0000174200
B9J08_002666	1.55236	1.04007e-08	0.540035	0.0407617	2.15616	3.22391e-22	0.269237	0.381606	CAL0000226157	Ortholog(s) have role in positive regulation of (R)-carnitine transmembrane transport, positive regulation of polyamine transmembrane transport	CAL0000226157	C4_01100C_A	AGP2	CAL0000191370
B9J08_004260	-0.21494	0.295508	-0.41979	0.0481535	2.1552	7.07137e-43	-0.0938774	0.758002	CAL0000226575	Protein of unknown function
B9J08_003449	1.12481	0.000152106	0.963925	8.54945e-08	2.15517	1.73379e-33	0.332605	0.205086	CAL0000221455	Ortholog(s) have glycerol-3-phosphate dehydrogenase [NAD+] activity and role in NADH oxidation, glycerol biosynthetic process, intracellular accumulation of glycerol, protein import into peroxisome matrix	CAL0000221455	C2_10240W_A	GPD1	CAL0000200026
B9J08_005264	1.15385	0.000753546	1.25115	0.000101469	2.15007	7.8137e-16	1.42541	0.000108983	CAL0000223531	Ortholog(s) have guanine deaminase activity and role in guanine catabolic process	CAL0000223531	C7_00870W_A		CAL0000177418
B9J08_000003	0.535047	0.136126	0.61324	0.0413419	2.14994	0.000167255	0.249446	0.464664	CAL0000226711	Has domain(s) with predicted metal ion transmembrane transporter activity, role in metal ion transport, transmembrane transport and membrane localization
B9J08_004803	3.19722	1.49091e-29	2.32432	6.63976e-33	2.14965	7.31153e-25	0.431041	0.230008	CAL0000222351	Ortholog of C. parapsilosis CDC317 : CPAR2_601190, Candida tenuis NRRL Y-1498 : CANTEDRAFT_113252, Debaryomyces hansenii CBS767 : DEHA2A06160g and Pichia stipitis Pignal : PICST_45364
B9J08_004009	-0.0617764	0.851928	-0.267704	0.0955331	2.14836	4.14227e-51	0.0487967	0.84814	CAL0000226367	Ortholog(s) have 3'-tRNA processing endoribonuclease activity	CAL0000226367	C3_00420W_A		CAL0000186672
B9J08_004153	1.38809	1.87857e-05	1.01508	7.95438e-06	2.14822	4.80332e-39	0.388508	0.0723618	CAL0000219321	Ortholog(s) have ATPase, adenylate kinase activity and role in cellular response to oxidative stress, maturation of SSU-rRNA from tricistronic rRNA transcript (SSU-rRNA, 5.8S rRNA, LSU-rRNA)	CAL0000219321	C1_00340W_A	HBR1	CAL0000197369
B9J08_001796	1.13582	0.000334827	0.742304	0.00135255	2.14216	3.67116e-41	0.832016	0.00107642	CAL0000220347	Ortholog(s) have RNA helicase activity, role in maturation of SSU-rRNA from tricistronic rRNA transcript (SSU-rRNA, 5.8S rRNA, LSU-rRNA), ribosome biogenesis and nucleolus localization	CAL0000220347	C6_01040C_A		CAL0000190791
B9J08_005528	2.04341	2.40387e-13	1.82834	2.23641e-19	2.1373	1.36839e-48	0.819742	3.74521e-05	CAL0000220285	Ortholog(s) have GMP synthase (glutamine-hydrolyzing) activity and role in GMP biosynthetic process	CAL0000220285	C1_09490C_A	GUA1	CAL0000179678
B9J08_005481	1.47796	2.08675e-07	1.22871	3.14804e-08	2.13706	1.90368e-34	0.443867	0.0624368	CAL0000222295	Ortholog(s) have tRNA (cytosine-5-)-methyltransferase activity, tRNA binding activity	CAL0000222295	CR_04300W_A		CAL0000192993
B9J08_003552	3.26102	1.92021e-41	3.64557	3.83794e-88	2.13349	1.09153e-34	1.0245	0.0128592	CAL0000217789	Ortholog(s) have sulfite reductase (NADPH) activity, role in sulfate assimilation and sulfite reductase complex (NADPH) localization	CAL0000217789	C2_09140C_A	MET10	CAL0000199215
B9J08_003422	0.960272	1.76974e-09	-0.0216297	0.921509	2.13279	2.21353e-35	-0.150222	0.619192	CAL0000227299	Protein of unknown function
B9J08_004851	1.63379	6.37383e-10	1.28936	4.78013e-15	2.13268	1.5691e-51	0.540765	0.0518526	CAL0000218539	Ortholog(s) have role in hyperosmotic response, ribosomal small subunit biogenesis and FAL1-SGD1 complex, nucleolus, nucleus localization	CAL0000218539	CR_03650W_A	SGD1	CAL0000199737
B9J08_002127	1.38772	3.83564e-07	0.826286	0.000242295	2.12816	9.27873e-52	0.596128	0.00204933	CAL0000221267	Has domain(s) with predicted transcription coregulator activity and role in regulation of ribosomal protein gene transcription by RNA polymerase II
B9J08_000057	0.0337295	0.856258	0.317931	0.0239117	2.12697	7.20497e-66	0.744408	0.0148094	CAL0000219675	Ortholog(s) have glutaminase activity and role in 'de novo' pyridoxal 5'-phosphate biosynthetic process, negative regulation of apoptotic process, pyridoxine biosynthetic process, vitamin B6 biosynthetic process	CAL0000219675	C1_02600W_A	SNO1	CAL0000182201
B9J08_002602	1.53539	2.35631e-07	1.10138	1.57478e-07	2.12375	6.84847e-42	0.429986	0.0848219	CAL0000222607	Ortholog(s) have ribosomal large subunit binding activity, role in ribosomal large subunit export from nucleus and cytoplasm, nucleus, preribosome, large subunit precursor localization	CAL0000222607	C1_02450C_A		CAL0000190982
B9J08_004739	1.54302	3.49227e-09	1.23692	9.12482e-07	2.12322	6.29996e-36	0.168371	0.622013	CAL0000227241	Has domain(s) with predicted nucleoside-triphosphate diphosphatase activity and cytoplasm localization	CAL0000227241	C7_00680W_A		CAL0000192590
B9J08_001926	1.85126	5.72845e-15	1.14163	2.20309e-07	2.12121	3.19655e-26	-0.182392	0.610324	CAL0000225025	Ortholog(s) have transcription factor binding activity and role in positive regulation of transcription by RNA polymerase II, regulation of transcription involved in G1/S transition of mitotic cell cycle	CAL0000225025	C6_02280W_A		CAL0000196675
B9J08_000423	1.85051	1.01182e-11	1.72207	1.42688e-12	2.11779	6.21262e-25	0.518291	0.115556	CAL0000216537	Ortholog of S. cerevisiae : OTU2, C. albicans SC5314 : C5_01110W_A, C. dubliniensis CD36 : Cd36_51210, C. parapsilosis CDC317 : CPAR2_303850 and Candida tenuis NRRL Y-1498 : CANTEDRAFT_114159	CAL0000216537	C5_01110W_A		CAL0000189600
B9J08_001741	3.74536	3.23201e-19	2.93715	5.93798e-17	2.1145	4.04614e-05	-0.954414	0.0848219	CAL0000221519	Has domain(s) with predicted acyl-CoA dehydrogenase activity, acyl-CoA oxidase activity, flavin adenine dinucleotide binding, oxidoreductase activity, acting on the CH-CH group of donors activity	CAL0000221519	C3_01930W_A	PXP2	CAL0000188703
B9J08_000103	1.64095	2.39348e-07	1.18783	2.56104e-07	2.11254	3.60402e-48	0.71634	0.000281008	CAL0000218141	Ortholog(s) have protein kinase activity and role in maturation of SSU-rRNA from tricistronic rRNA transcript (SSU-rRNA, 5.8S rRNA, LSU-rRNA), positive regulation of RNA import into nucleus	CAL0000218141	CR_08100C_A	RIO2	CAL0000193362
B9J08_003872	1.2219	0.000149637	0.700299	0.00386452	2.1039	9.76778e-57	0.690465	4.81274e-05	CAL0000223163	Ortholog(s) have snoRNA binding activity	CAL0000223163	C7_03700C_A	ENP1	CAL0000201090
B9J08_004443	1.30755	6.87869e-06	0.927839	0.000292963	2.10304	4.12724e-18	0.97673	0.0247583	CAL0000220149	Ortholog(s) have role in positive regulation of ribosomal protein gene transcription by RNA polymerase II, positive regulation of transcription by RNA polymerase II, regulation of cell size and cytoplasm, nucleus localization	CAL0000220149	C3_04860W_A	SFP1	CAL0000199346
B9J08_005110	1.34681	7.30214e-05	0.807516	0.00073824	2.10239	4.29543e-33	0.735488	0.00190608	CAL0000222797	Ortholog(s) have RNA polymerase III activity, role in tRNA transcription by RNA polymerase III and RNA polymerase III complex localization	CAL0000222797	CR_05550C_A		CAL0000190208
B9J08_004960	0.733127	0.0875426	0.8611	2.71225e-05	2.09966	1.41884e-11	-0.626353	0.121225	CAL0000221483	Has domain(s) with predicted transmembrane transporter activity, role in transmembrane transport and membrane localization	CAL0000221483	C4_06530C_A	XUT1	CAL0000189819
B9J08_000928	1.24641	0.0515533	0.219148	0.788184	2.09319	6.23289e-05	1.94039	0.00607126	CAL0000219055	Ortholog(s) have water channel activity, role in ascospore formation, transmembrane transport, water transport and plasma membrane localization	CAL0000219055	CR_02920C_A	AQY1	CAL0000176060
B9J08_000720	1.11109	0.000686152	0.738039	2.70485e-05	2.09311	5.6146e-40	0.375472	0.0760915	CAL0000219997	Ortholog(s) have role in maturation of LSU-rRNA from tricistronic rRNA transcript (SSU-rRNA, 5.8S rRNA, LSU-rRNA) and nucleolus localization	CAL0000219997	C7_01200C_A	DBP7	CAL0000199731
B9J08_002808	1.0896	3.27198e-05	0.800224	2.60004e-05	2.09112	1.85565e-32	0.455941	0.0665573	CAL0000216317	Ortholog(s) have rRNA (guanine) methyltransferase activity	CAL0000216317	C5_01060C_A	BUD23	CAL0000183972
B9J08_001737	0.885511	1.66134e-05	0.766612	1.77723e-06	2.08502	4.30629e-58	0.288515	0.216991	CAL0000224991	Ortholog(s) have vitamin transmembrane transporter activity, role in vitamin transport and plasma membrane localization	CAL0000224991	C1_10610W_A	FCY23	CAL0000191201
B9J08_000583	1.22721	0.000236515	0.830919	0.000893984	2.0841	4.33427e-30	0.470038	0.156883	CAL0000216181	Ortholog of C. albicans SC5314 : CR_08280W_A, C. dubliniensis CD36 : Cd36_33870, C. parapsilosis CDC317 : CPAR2_204450 and Candida tenuis NRRL Y-1498 : CANTEDRAFT_113827	CAL0000216181	CR_08280W_A		CAL0000194497
B9J08_005284	1.59855	3.03618e-08	1.27129	3.37347e-09	2.08026	1.98057e-40	0.498902	0.0161998	CAL0000223115	Ortholog(s) have role in ribosomal large subunit biogenesis, ribosomal small subunit biogenesis and nucleolus localization	CAL0000223115	C2_08180C_A		CAL0000200640
B9J08_000460	1.7091	6.19343e-11	1.82847	1.35824e-14	2.08016	1.88127e-23	-0.119732	0.714902	CAL0000218543	Ortholog(s) have L-aspartate:2-oxoglutarate aminotransferase activity, role in aspartate biosynthetic process and cytosol, extracellular region, peroxisome localization	CAL0000218543	CR_07620W_A	AAT21	CAL0000174616
B9J08_001769	1.14934	0.000274369	0.744448	0.000176477	2.07775	2.62935e-44	0.571545	0.0022077	CAL0000217817	Ortholog(s) have U3 snoRNA binding, box C/D RNA binding, box H/ACA snoRNA binding, poly(U) RNA binding, rRNA primary transcript binding, snoRNA binding activity	CAL0000217817	C2_02540W_A		CAL0000188474
B9J08_003162	1.86507	4.84558e-08	1.0676	0.00140139	2.07714	1.2869e-20	0.0789621	0.865065	CAL0000226049	Ortholog(s) have RNA polymerase I core binding, RNA polymerase I general transcription initiation factor activity, RNA polymerase I general transcription initiation factor binding, rDNA binding activity	CAL0000226049	C2_00030W_A	RRN3	CAL0000198505
B9J08_001573	1.55748	4.74361e-09	1.10562	7.84655e-05	2.07506	1.74264e-22	0.800136	0.0022254	CAL0000223591	Ortholog(s) have box H/ACA snoRNA binding activity, role in snRNA pseudouridine synthesis and box H/ACA snoRNP complex, nucleolus localization	CAL0000223591	C1_11550W_A	GAR1	CAL0000187800
B9J08_000701	1.29211	1.14883e-10	1.09085	2.66737e-08	2.07415	4.1131e-45	0.868988	0.0217091	CAL0000219293	Has domain(s) with predicted oxidoreductase activity	CAL0000219293	C4_04320W_A	FRE10	CAL0000177334
B9J08_001914	0.053973	0.897767	-0.638172	0.00670028	2.07398	7.73631e-36	0.76132	0.0052388	CAL0000222213	Has domain(s) with predicted nucleic acid binding, zinc ion binding activity	CAL0000222213	C3_06040W_A		CAL0000176267
B9J08_001419	1.55162	5.7505e-07	0.995067	3.51175e-05	2.0729	9.57264e-35	0.544159	0.0342132	CAL0000218377	Ortholog of S. cerevisiae : YMR310C, C. albicans SC5314 : C4_02260C_A, C. glabrata CBS138 : CAGL0M13915g, C. dubliniensis CD36 : Cd36_42150 and C. parapsilosis CDC317 : CPAR2_401610	CAL0000218377	C4_02260C_A		CAL0000191193
B9J08_000062	1.30109	1.89473e-06	0.937996	1.86094e-05	2.07204	1.72677e-45	0.472171	0.120761	CAL0000220497	Ortholog(s) have RNA polymerase II cis-regulatory region sequence-specific DNA binding activity	CAL0000220497	C2_06830C_A	FHL1	CAL0000186899
B9J08_001434	1.34437	1.32732e-05	0.878328	0.000124682	2.06988	2.00706e-36	0.223657	0.364472	CAL0000219433	Ortholog(s) have role in nuclear-transcribed mRNA catabolic process, rRNA processing, ribosomal large subunit biogenesis, ribosomal large subunit export from nucleus	CAL0000219433	C6_02770W_A	MRT4	CAL0000181896
B9J08_004393	1.67461	1.0124e-10	1.12231	2.74616e-08	2.06688	2.69826e-46	0.814579	1.25025e-05	CAL0000224919	Ortholog(s) have CTP synthase activity, role in CTP biosynthetic process, phospholipid biosynthetic process, pyrimidine nucleobase biosynthetic process and cytoophidium localization	CAL0000224919	C5_04570C_A	URA7	CAL0000193754
B9J08_004582	-0.352555	0.826858	-0.863414	0.49797	2.06285	0.00380488	0.595629	0.752602	CAL0000224651	Protein of unknown function
B9J08_005491	1.04284	0.0440039	-0.193202	0.777547	2.05771	4.01972e-08	5.6974	8.05181e-48	CAL0000226895	Ortholog(s) have gamma-aminobutyric acid:proton symporter activity, putrescine transmembrane transporter activity and role in gamma-aminobutyric acid transport, putrescine transport, transmembrane transport	CAL0000226895	C1_05710C_A	UGA4	CAL0000180274
B9J08_003053	1.53048	1.62134e-26	0.908966	4.38987e-07	2.05614	2.10638e-55	0.267101	0.113205	CAL0000225077	Ortholog(s) have RNA polymerase II complex binding, eukaryotic initiation factor 4G binding, mRNA binding, poly(A) binding activity	CAL0000225077	C1_14280C_A	NPL3	CAL0000201005
B9J08_004325	1.3105	3.33748e-05	0.555282	0.0402456	2.05119	3.09759e-25	0.739367	0.038077	CAL0000218587	Ortholog(s) have DNA-directed 5'-3' RNA polymerase activity, RNA polymerase III activity and role in tRNA transcription by RNA polymerase III, transcription initiation from RNA polymerase III promoter	CAL0000218587	C5_04990W_A		CAL0000193163
B9J08_000059	1.83038	4.32396e-08	1.9267	2.11651e-17	2.05061	4.29592e-18	-0.362096	0.398071	CAL0000221011	Ortholog of C. albicans SC5314 : C2_06690C_A/PEX22, C. dubliniensis CD36 : Cd36_20990, C. parapsilosis CDC317 : CPAR2_104440 and Candida tenuis NRRL Y-1498 : CANTEDRAFT_113444	CAL0000221011	C2_06690C_A	PEX22	CAL0000191468
B9J08_003938	2.26321	2.53976e-19	1.4694	1.12542e-05	2.04629	9.30576e-24	0.105858	0.82885	CAL0000221517	Ortholog(s) have role in cellular response to DNA damage stimulus, double-strand break repair via synthesis-dependent strand annealing and FANCM-MHF complex localization	CAL0000221517	C1_12840W_A		CAL0000187076
B9J08_001182	3.17029	4.10501e-17	2.9832	6.22297e-22	2.04359	8.18123e-13	0.283973	0.564052	CAL0000223193	Has domain(s) with predicted heme binding, iron ion binding, oxygen binding activity and role in oxygen transport	CAL0000223193	C2_02230C_A		CAL0000201896
B9J08_001135	1.42411	0.000212611	0.955645	0.000240211	2.04129	1.77501e-25	0.619754	0.0191326	CAL0000224049	Ortholog(s) have deoxyhypusine monooxygenase activity, role in microtubule cytoskeleton organization, peptidyl-lysine modification to peptidyl-hypusine and cytoplasm localization	CAL0000224049	C2_07290W_A		CAL0000183521
B9J08_002685	1.4534	1.1289e-08	0.62144	0.00260234	2.04097	8.4698e-26	-0.38738	0.252128	CAL0000224231	Has domain(s) with predicted transmembrane transporter activity, role in transmembrane transport and integral component of membrane localization	CAL0000224231	C1_13850C_A	DAL7	CAL0000193894
B9J08_005550	-0.151159	0.369215	0.122784	0.417946	2.04088	4.0471e-66	-0.0991751	0.653915	CAL0000216547	Has domain(s) with predicted RNA binding activity
B9J08_002800	1.50033	1.61025e-06	1.21972	0.000198234	2.03223	2.13908e-15	-0.270077	0.633078	CAL0000223495	Ortholog(s) have RNA binding activity, role in mRNA splicing, via spliceosome and U2 snRNP, U2-type prespliceosome localization	CAL0000223495	C2_07060W_A		CAL0000197531
B9J08_003775	0.774062	0.0378002	0.425469	0.161293	2.03135	1.2869e-20	0.446158	0.193954	CAL0000222355	Ortholog(s) have role in mitotic sister chromatid cohesion, protein import into nucleus	CAL0000222355	C4_06790W_A		CAL0000198582
B9J08_005403	1.20416	2.80227e-07	1.57767	1.90116e-17	2.03005	1.95444e-28	0.713892	0.0289491	CAL0000217485	Ortholog(s) have efflux transmembrane transporter activity, polyamine transmembrane transporter activity, role in ascospore wall assembly, polyamine homeostasis, transmembrane transport and plasma membrane localization	CAL0000217485	C6_01290C_A	QDR3	CAL0000174097
B9J08_002644	0.97101	0.00556437	0.488573	0.0809672	2.02499	8.9735e-40	0.885409	5.363e-06	CAL0000223339	Ortholog(s) have role in invasive growth in response to glucose limitation, protein urmylation, pseudohyphal growth, tRNA wobble position uridine thiolation and cytosolic tRNA wobble base thiouridylase complex localization	CAL0000223339	CR_03550W_A	NCS2	CAL0000189560
B9J08_005431	-0.912132	0.467244	-0.306268	0.777046	2.02363	0.0017127	-0.442323	0.782394	CAL0000227859	Protein of unknown function
B9J08_000721	1.4129	4.74818e-06	0.950735	1.61672e-05	2.0106	7.36625e-38	0.445787	0.113502	CAL0000221983	Ortholog(s) have RNA polymerase III activity, role in tRNA transcription by RNA polymerase III and RNA polymerase III complex localization	CAL0000221983	C7_01210C_A		CAL0000182770
B9J08_004034	2.10767	2.06186e-10	1.70344	8.12447e-11	2.00961	3.46933e-23	0.558505	0.255403	CAL0000225183	Ortholog of C. albicans SC5314 : C1_10250C_A, C. dubliniensis CD36 : Cd36_09650, C. parapsilosis CDC317 : CPAR2_805060 and Candida tenuis NRRL Y-1498 : CANTEDRAFT_95780	CAL0000225183	C1_10250C_A		CAL0000178209
B9J08_003600	0.941522	0.00225412	0.463881	0.0659884	2.00622	7.07418e-52	0.134228	0.645667	CAL0000219859	Ortholog(s) have rRNA binding, snoRNA binding activity, role in ribosomal small subunit biogenesis and 90S preribosome, nucleolus localization	CAL0000219859	C1_06740C_A	NOP6	CAL0000191755
B9J08_001018	0.975213	0.00369979	0.909777	0.00356683	2.00192	3.24304e-13	0.398188	0.398071	CAL0000218593	Ortholog(s) have acetyl-CoA carboxylase activity, biotin carboxylase activity, role in long-chain fatty acid biosynthetic process, protein import into nucleus and endoplasmic reticulum membrane localization	CAL0000218593	CR_00640W_A	ACC1	CAL0000198598
B9J08_002027	2.26375	2.10433e-24	1.90921	7.57824e-20	1.99841	1.22914e-20	-0.0978852	0.836607	CAL0000220679	Ortholog(s) have DNA-binding transcription factor activity, RNA polymerase II-specific, RNA polymerase II cis-regulatory region sequence-specific DNA binding and TFIIB-class transcription factor binding, more	CAL0000220679	C4_02500C_A	ADR1	CAL0000189036
B9J08_004943	1.52875	2.36587e-14	2.10355	1.35581e-34	1.99805	1.17551e-30	0.108533	0.732626	CAL0000223991	Ortholog(s) have C-8 sterol isomerase activity and role in ergosterol biosynthetic process	CAL0000223991	C1_00800C_A	ERG2	CAL0000177093
B9J08_000118	1.09415	0.000366501	0.72604	0.000267348	1.99747	3.50663e-55	0.435571	0.0387604	CAL0000221885	Ortholog(s) have unfolded protein binding activity and role in protein import into nucleus, ribosomal large subunit biogenesis	CAL0000221885	CR_08500W_A		CAL0000176600
B9J08_001609	1.21566	0.000181633	0.73008	0.00563899	1.99422	2.20551e-32	0.350508	0.147728	CAL0000224553	Ortholog(s) have role in rRNA processing and cytoplasm localization	CAL0000224553	C1_07950C_A		CAL0000175073
B9J08_001598	1.3029	7.91884e-05	0.75001	0.00837162	1.99208	1.0667e-34	0.427392	0.224517	CAL0000219063	Ortholog(s) have role in mitochondrial tRNA wobble uridine modification and mitochondrion localization	CAL0000219063	C1_07800W_A	MTO1	CAL0000190865
B9J08_000863	1.23861	9.57432e-06	0.566614	0.00487805	1.989	1.4153e-22	0.0933215	0.77664	CAL0000217767	Ortholog(s) have 4-aminobutyrate transaminase activity, role in gamma-aminobutyric acid catabolic process and cytosol localization	CAL0000217767	C2_04190C_A	UGA1	CAL0000181031
B9J08_001878	1.61782	2.62877e-13	1.54209	1.70311e-17	1.98713	2.86773e-40	0.656649	0.00397804	CAL0000222685	Ortholog(s) have lysine-tRNA ligase activity, role in lysyl-tRNA aminoacylation and cytoplasm localization	CAL0000222685	C3_07410C_A	KRS1	CAL0000185145
B9J08_001492	1.26656	1.91647e-05	0.955058	1.02181e-05	1.98254	1.80703e-39	0.809004	0.000706748	CAL0000217223	Ortholog(s) have role in fungal-type cell wall organization and cytoplasm, nucleus localization	CAL0000217223	C2_10740C_A		CAL0000193421
B9J08_000087	2.62846	1.05041e-24	1.86697	1.07119e-11	1.98109	3.1197e-19	0.38793	0.356145	CAL0000224217	Ortholog(s) have DNA replication origin binding, chromatin binding, single-stranded DNA binding, single-stranded DNA helicase activity	CAL0000224217	C2_06250C_A	CDC46	CAL0000182764
B9J08_002318	1.02853	0.000240002	0.720814	9.87036e-05	1.98033	7.02913e-48	0.55491	0.0133349	CAL0000218203	Ortholog(s) have ribonuclease III activity	CAL0000218203	C4_04830W_A	DCR1	CAL0000189883
B9J08_000061	1.06055	0.00114995	0.299832	0.324011	1.97934	1.99511e-30	0.595539	0.0219256	CAL0000224963	Ortholog(s) have G-quadruplex DNA binding activity and role in maturation of SSU-rRNA from tricistronic rRNA transcript (SSU-rRNA, 5.8S rRNA, LSU-rRNA), ribosomal small subunit export from nucleus	CAL0000224963	C2_06850W_A		CAL0000183209
B9J08_003863	1.56645	4.00798e-07	0.338756	0.266333	1.97383	2.68029e-29	0.374938	0.185839	CAL0000217319	Ortholog of C. albicans SC5314 : C4_01010C_A/DAG7, C. dubliniensis CD36 : Cd36_41020/DAG7, C. parapsilosis CDC317 : CPAR2_401350/DAG7 and Candida tenuis NRRL Y-1498 : CANTEDRAFT_93275	CAL0000217319	C4_01010C_A	DAG7	CAL0000179537
B9J08_003678	3.10931	1.16239e-44	2.8577	5.77406e-42	1.96792	1.89859e-18	-0.459213	0.168508	CAL0000223005	Ortholog(s) have adenine nucleotide transmembrane transporter activity, role in ATP transport, fatty acid beta-oxidation, fatty acid metabolic process, peroxisome organization and integral component of peroxisomal membrane localization	CAL0000223005	C1_06570W_A	ANT1	CAL0000199020
B9J08_002290	1.74455	7.2479e-15	1.71081	1.11573e-21	1.9561	3.55856e-47	0.423375	0.0313623	CAL0000217901	Ortholog(s) have amidophosphoribosyltransferase activity and role in 'de novo' IMP biosynthetic process, adenine metabolic process	CAL0000217901	C1_07710C_A	ADE4	CAL0000174536
B9J08_002953	-0.630059	0.0105565	-0.153099	0.569046	1.9455	9.14915e-23	0.162854	0.62863	CAL0000226713	Ortholog(s) have phosphatidylinositol-3-phosphate binding activity	CAL0000226713	C2_06010W_A	SPO72	CAL0000178327
B9J08_005430	1.00597	0.00596722	0.680443	0.000737936	1.94505	4.09422e-43	0.436709	0.0709791	CAL0000217537	Ortholog(s) have fungal-type vacuole membrane localization	CAL0000217537	C1_01920W_A	ROA1	CAL0000197958
B9J08_002890	0.867616	8.36874e-07	1.0193	1.7995e-10	1.94236	5.02506e-41	0.270373	0.268491	CAL0000219187	Ortholog(s) have 5-formyluracil DNA N-glycosylase activity, 5-hydroxymethyluracil DNA N-glycosylase activity and 8-oxo-7,8-dihydroguanine DNA N-glycosylase activity, more	CAL0000219187	C1_08200W_A	NTG1	CAL0000179989
B9J08_003042	1.66297	5.55653e-07	0.849198	0.00247863	1.93981	8.29497e-40	0.575843	0.00767143	CAL0000221799	Has domain(s) with predicted DNA binding activity	CAL0000221799	C1_13820C_A		CAL0000193700
B9J08_000075	1.32688	0.000164459	0.902849	9.42084e-06	1.93773	3.70643e-30	0.722265	9.81691e-06	CAL0000223259	Ortholog(s) have IMP dehydrogenase activity and cytoplasm localization	CAL0000223259	C2_06390C_A	IMH3	CAL0000175344
B9J08_003498	1.25407	0.000292111	0.810059	0.00088415	1.93712	9.96244e-27	0.417463	0.255058	CAL0000220737	Ortholog(s) have ATPase activator activity, role in endocytosis, rRNA processing, ribosomal large subunit biogenesis, ribosomal large subunit export from nucleus and cytoplasm, cytosol, nucleolus localization	CAL0000220737	CR_03240C_A		CAL0000195354
B9J08_003291	1.12244	0.000367346	0.14555	0.339689	1.93691	7.44455e-52	0.275677	0.298945	CAL0000219223	Ortholog(s) have heat shock protein binding, protein phosphatase regulator activity and role in glycogen metabolic process, meiotic cell cycle, mitotic spindle assembly checkpoint signaling, response to heat	CAL0000219223	C7_00660W_A	GAC1	CAL0000181604
B9J08_002201	1.29855	8.41127e-10	1.14038	1.28432e-09	1.9363	1.09544e-27	-0.344122	0.47462	CAL0000226233	Ortholog(s) have role in intracellular sequestering of iron ion, iron-sulfur cluster assembly, protein maturation by [4Fe-4S] cluster transfer, protein maturation by iron-sulfur cluster transfer and mitochondrial matrix localization	CAL0000226233	C2_00600C_A		CAL0000185460
B9J08_005069	1.34813	9.95592e-07	0.88971	1.32311e-05	1.93309	8.09121e-42	0.30377	0.119663	CAL0000227153	Ortholog(s) have rRNA (adenine) methyltransferase activity, rRNA (adenine-N1-)-methyltransferase activity, role in rRNA methylation, rRNA processing, ribosomal large subunit biogenesis and 90S preribosome, nucleolus localization	CAL0000227153	C2_08480W_A	RRP8	CAL0000191512
B9J08_003124	1.22894	4.2418e-05	0.77614	0.000103035	1.93123	3.02969e-39	0.366384	0.0430694	CAL0000227219	Ortholog(s) have role in nuclear division, rRNA processing, ribosomal large subunit biogenesis and nuclear periphery, nucleolus, preribosome, large subunit precursor localization	CAL0000227219	C2_04570W_A		CAL0000183510
B9J08_003777	0.497101	0.669458	0.58611	0.601289	1.92631	0.0161844	0.255286	0.90539	CAL0000225639	Protein of unknown function
B9J08_001358	1.51298	1.43218e-08	1.19131	5.3043e-10	1.92275	3.70997e-34	0.576172	0.000389339	CAL0000226761	Ortholog(s) have pseudouridine synthase activity	CAL0000226761	C1_10620W_A		CAL0000194674
B9J08_003485	1.07444	0.00209484	0.863277	0.000399087	1.92101	6.23801e-46	0.487037	0.00605099	CAL0000216855	Ortholog(s) have tRNA (guanine-N2-)-methyltransferase activity, role in tRNA N2-guanine methylation, tRNA methylation and mitochondrion, nuclear envelope, nuclear inner membrane localization	CAL0000216855	CR_00900W_A	TRM1	CAL0000179806
B9J08_004081	1.4559	1.49788e-07	1.21807	8.44268e-09	1.9178	1.65517e-31	0.443501	0.0918662	CAL0000224999	Ortholog(s) have RNA polymerase III activity, role in tRNA transcription by RNA polymerase III, transcription initiation from RNA polymerase III promoter and RNA polymerase III complex localization	CAL0000224999	CR_02720C_A	RPC31	CAL0000174952
B9J08_005142	1.18719	0.000322977	0.762755	0.0139207	1.91599	3.85828e-18	0.53364	0.175643	CAL0000217049	Ortholog(s) have first spliceosomal transesterification activity and role in generation of catalytic spliceosome for first transesterification step, mRNA export from nucleus, mRNA splicing, via spliceosome, spliceosomal complex assembly	CAL0000217049	C1_04120C_A		CAL0000185401
B9J08_002301	1.34803	4.10863e-06	0.933171	7.78362e-05	1.91227	2.59374e-29	0.50192	0.00527533	CAL0000216971	Ortholog(s) have RNA binding, RNA helicase activity, RNA strand annealing activity	CAL0000216971	C1_08810C_A	MSS116	CAL0000195117
B9J08_002677	1.09567	0.000633644	1.38634	5.43624e-10	1.91108	4.71882e-24	0.834024	0.00344084	CAL0000217647	Has domain(s) with predicted ATP binding, formate-tetrahydrofolate ligase activity, methylenetetrahydrofolate dehydrogenase (NADP+) activity and role in folic acid-containing compound biosynthetic process	CAL0000217647	CR_00080W_A	MIS12	CAL0000187257
B9J08_001430	1.23437	7.36816e-05	0.790859	9.49327e-05	1.90779	1.23429e-48	0.641529	4.44769e-06	CAL0000226187	Ortholog(s) have rRNA (guanine) methyltransferase activity, rRNA (uridine-2'-O-)-methyltransferase activity	CAL0000226187	C6_04160C_A	SPB1	CAL0000201177
B9J08_004590	0.793313	0.00644165	0.774454	0.00022097	1.90649	1.03387e-21	0.699864	0.0235829	CAL0000221073	Ortholog(s) have role in asexual sporulation resulting in formation of a cellular spore, fatty acid biosynthetic process	CAL0000221073	C6_01110W_A	FAD2	CAL0000180146
B9J08_002936	0.995368	0.00135876	0.610357	0.00926414	1.9028	3.54146e-29	0.483676	0.0339542	CAL0000220017	Ortholog(s) have protein-lysine N-methyltransferase activity and role in peptidyl-lysine monomethylation	CAL0000220017	C5_03250W_A	RMS1	CAL0000193221
B9J08_002209	1.41664	3.81592e-06	1.10001	2.21283e-07	1.90084	2.87644e-32	0.286229	0.216393	CAL0000219609	Ortholog(s) have ATP-dependent activity, acting on RNA, RNA helicase activity, U3 snoRNA binding, box C/D RNA binding activity, role in rRNA processing and small-subunit processome localization	CAL0000219609	C4_02830C_A	HCA4	CAL0000199884
B9J08_000433	1.42876	5.51279e-11	1.20062	3.21922e-08	1.89708	1.02099e-31	0.070191	0.828811	CAL0000224223	Ortholog(s) have adenosylmethionine decarboxylase activity and role in pantothenate biosynthetic process, spermidine biosynthetic process, spermine biosynthetic process	CAL0000224223	C5_00700C_A	SPE2	CAL0000185891
B9J08_003795	1.51716	3.27521e-06	0.990549	1.03186e-05	1.89671	4.29831e-32	0.617722	0.000752646	CAL0000225207	Ortholog(s) have 3'-5' RNA helicase activity, exoribonuclease activity, poly(A) binding activity	CAL0000225207	C7_03400C_A		CAL0000198236
B9J08_000927	1.17732	5.22049e-05	0.799638	1.55784e-05	1.89138	5.36676e-45	0.595995	0.00246142	CAL0000217263	Ortholog(s) have RNA polymerase III activity, role in tRNA transcription by RNA polymerase III and RNA polymerase III complex localization	CAL0000217263	CR_02890C_A		CAL0000174854
B9J08_000892	1.96035	7.41686e-06	0.162765	0.777046	1.88824	5.67023e-06	0.499585	0.53526	CAL0000225275	Protein of unknown function
B9J08_001322	1.13763	5.00347e-05	0.826034	0.000165444	1.88685	2.84933e-29	0.0686594	0.882498	CAL0000223839	Ortholog(s) have oxidoreductase activity, acting on NAD(P)H, heme protein as acceptor activity, role in heme A biosynthetic process, iron-sulfur cluster assembly, ubiquinone biosynthetic process and mitochondrial matrix localization	CAL0000223839	C3_03390C_A	YAH1	CAL0000201691
B9J08_001069	2.31042	6.55004e-30	2.00377	8.10901e-23	1.88121	6.62218e-21	0.21362	0.567897	CAL0000227515	Ortholog of C. albicans SC5314 : C6_02450W_A, C. dubliniensis CD36 : Cd36_62680, C. parapsilosis CDC317 : CPAR2_602000 and Candida tenuis NRRL Y-1498 : CANTEDRAFT_99133	CAL0000227515	C6_02450W_A		CAL0000198503
B9J08_005132	0.753574	0.0111474	0.192947	0.440561	1.87916	8.71877e-43	0.395549	0.0205635	CAL0000227757	Ortholog(s) have large ribosomal subunit rRNA binding, ribosomal large subunit binding activity, role in ribosomal large subunit export from nucleus and cytosol localization	CAL0000227757	CR_06720W_A	NMD3	CAL0000185434
B9J08_002690	1.75592	2.79915e-38	2.16928	3.41204e-59	1.87772	4.21736e-40	1.08624	1.26475e-16	CAL0000216819	Protein of unknown function
B9J08_005012	1.82127	7.56554e-06	1.77143	1.7439e-06	1.87671	3.4709e-09	0.870774	0.100111	CAL0000223831	Ortholog(s) have structural constituent of ribosome activity and mitochondrial small ribosomal subunit localization	CAL0000223831	C2_05300C_A		CAL0000200433
B9J08_000780	2.89332	1.99852e-58	2.49754	1.77847e-70	1.87085	6.60413e-32	0.472254	0.0156453	CAL0000226109	Ortholog(s) have 3-hydroxyisobutyryl-CoA hydrolase activity, structural constituent of ribosome activity and mitochondrial small ribosomal subunit, mitochondrion localization	CAL0000226109	C1_03320C_A	EHD3	CAL0000174772
B9J08_005364	1.10241	0.000201358	0.652625	0.00623215	1.86889	6.74265e-28	0.165335	0.512732	CAL0000216959	Ortholog(s) have tRNA (adenine-N1-)-methyltransferase activity, role in tRNA methylation and nucleus, tRNA (m1A) methyltransferase complex localization	CAL0000216959	CR_04160C_A		CAL0000185106
B9J08_000428	1.17302	0.000238344	0.714734	0.00836213	1.86625	1.59822e-26	0.439699	0.184169	CAL0000226185	Ortholog(s) have pseudouridine synthase activity, role in mRNA pseudouridine synthesis, tRNA modification and mitochondrion, nucleus localization	CAL0000226185	C5_01180W_A	PUS4	CAL0000191725
B9J08_005492	1.25362	4.86904e-06	0.975116	0.000158366	1.86494	2.11111e-23	0.534694	0.0586795	CAL0000224107	Ortholog(s) have efflux transmembrane transporter activity, role in ascospore wall assembly, transmembrane transport and plasma membrane localization	CAL0000224107	CR_04210C_A	QDR1	CAL0000179875
B9J08_001767	1.33818	1.15415e-05	0.676795	0.0139075	1.86368	3.32902e-36	0.268226	0.257875	CAL0000222129	Ortholog(s) have role in ribosomal small subunit biogenesis and nucleolus localization	CAL0000222129	CR_01710W_A		CAL0000189317
B9J08_000399	0.89349	0.00998284	0.430201	0.068376	1.86366	2.63916e-33	0.448493	0.0217091	CAL0000227167	Ortholog(s) have role in maturation of LSU-rRNA from tricistronic rRNA transcript (SSU-rRNA, 5.8S rRNA, LSU-rRNA), ribosomal large subunit biogenesis and nucleolus localization	CAL0000227167	C6_04330W_A	NOP8	CAL0000183807
B9J08_000754	0.838647	0.0149495	0.572855	0.0436802	1.86144	3.64459e-21	0.593751	0.0296425	CAL0000223669	Ortholog(s) have rRNA (cytosine-C5-)-methyltransferase activity, role in rRNA base methylation and nucleolus, nucleus localization	CAL0000223669	CR_02030C_A		CAL0000178878
B9J08_002943	1.24488	0.000279989	0.71588	0.00706011	1.85691	7.89007e-31	0.534656	0.0319259	CAL0000216919	Ortholog(s) have rRNA (guanine-N1-)-methyltransferase activity, role in rRNA modification and mitochondrion localization	CAL0000216919	C2_04820W_A		CAL0000190347
B9J08_002078	0.708679	0.0355011	0.796884	9.68216e-05	1.8554	1.51572e-19	1.22673	4.25297e-08	CAL0000218607	Ortholog(s) have GMP synthase (glutamine-hydrolyzing) activity, aspartate carbamoyltransferase activity, carbamoyl-phosphate synthase (glutamine-hydrolyzing) activity	CAL0000218607	CR_07050C_A	URA2	CAL0000196578
B9J08_001298	1.60482	3.59769e-07	1.03245	3.33655e-05	1.85402	4.13489e-24	0.437485	0.113931	CAL0000220515	Ortholog(s) have ribose phosphate diphosphokinase activity and role in 5-phosphoribose 1-diphosphate biosynthetic process, cytokinesis, fungal-type cell wall organization	CAL0000220515	C5_00260W_A		CAL0000189135
B9J08_002274	1.4872	2.00072e-09	1.02118	3.4378e-06	1.854	1.53295e-18	0.841816	0.00266504	CAL0000224493	Ortholog(s) have L-asparagine transmembrane transporter activity, L-isoleucine transmembrane transporter activity, L-lysine transmembrane transporter activity, basic amino acid transmembrane transporter activity	CAL0000224493	C4_03700W_A		CAL0000195604
B9J08_003725	1.90925	4.7329e-10	1.76165	1.13464e-11	1.85385	6.20076e-18	0.968816	0.000949157	CAL0000227053	Ortholog of C. albicans SC5314 : C2_04370W_A, C. dubliniensis CD36 : Cd36_19020, C. parapsilosis CDC317 : CPAR2_212750 and Candida tenuis NRRL Y-1498 : CANTEDRAFT_113005	CAL0000227053	C2_04370W_A		CAL0000187875
B9J08_004584	-0.341907	0.299278	-0.0556626	0.878893	1.85276	2.84509e-21	-0.388459	0.393187	CAL0000228091	Has domain(s) with predicted transmembrane transporter activity, role in transmembrane transport and integral component of membrane localization
B9J08_000661	1.0999	0.000481541	0.65101	0.0145117	1.85195	4.13491e-15	0.658229	0.0530517	CAL0000227095	Ortholog(s) have DNA-binding transcription factor activity, RNA polymerase II-specific, RNA polymerase II cis-regulatory region sequence-specific DNA binding, sequence-specific DNA binding activity	CAL0000227095	CR_05990C_A	SFL1	CAL0000178027
B9J08_004548	0.491332	0.0110114	0.15101	0.385206	1.85187	4.27886e-48	0.10874	0.734556	CAL0000216457	Ortholog(s) have role in iron-sulfur cluster assembly and cytosol, membrane localization	CAL0000216457	C1_09010W_A	NAR1	CAL0000185143
B9J08_000392	1.06072	0.000314403	0.792647	1.16777e-05	1.84447	7.60382e-41	0.333663	0.0683556	CAL0000221657	Ortholog(s) have tRNA threonylcarbamoyladenosine dehydratase activity and role in cyclic threonylcarbamoyladenosine biosynthetic process	CAL0000221657	C2_00170C_A	HMA1	CAL0000180394
B9J08_002227	1.26417	5.94162e-07	0.51923	0.0186281	1.84277	4.19383e-23	2.04252	1.71187e-13	CAL0000224019	Ortholog(s) have purine nucleobase transmembrane transporter activity, role in purine nucleobase transport and fungal-type vacuole, plasma membrane localization
B9J08_001012	-0.409649	0.467783	-2.05353	0.00722053	1.83923	1.15645e-19	0.636137	0.137522	CAL0000222447	Ortholog of S. cerevisiae : YOR338W, C. albicans SC5314 : C2_09880C_A, C. glabrata CBS138 : CAGL0E05456g, C. dubliniensis CD36 : Cd36_23960 and C. parapsilosis CDC317 : CPAR2_407140	CAL0000222447	C2_09880C_A		CAL0000180057
B9J08_003696	1.3972	4.86892e-06	0.747595	0.00102335	1.83735	6.48693e-32	0.0841298	0.764051	CAL0000222689	Ortholog(s) have structural constituent of ribosome activity and mitochondrial small ribosomal subunit localization	CAL0000222689	C1_05500W_A	RSM22	CAL0000174389
B9J08_002236	1.0952	0.000529585	0.906855	2.62277e-06	1.8369	1.14673e-42	0.327233	0.0516755	CAL0000222563	Ortholog(s) have pseudouridine synthase activity, role in mRNA pseudouridine synthesis, snRNA pseudouridine synthesis, tRNA pseudouridine synthesis and nucleus localization	CAL0000222563	C6_02350C_A		CAL0000183350
B9J08_001306	1.05676	0.00224498	0.428982	0.0713234	1.83463	3.8542e-33	0.489881	0.0296009	CAL0000223739	Ortholog of C. albicans SC5314 : C5_00310C_A, C. dubliniensis CD36 : Cd36_50340, C. parapsilosis CDC317 : CPAR2_304180 and Candida tenuis NRRL Y-1498 : CANTEDRAFT_114537	CAL0000223739	C5_00310C_A		CAL0000176010
B9J08_002297	0.904438	0.00399036	0.848626	0.0156934	1.83375	3.15483e-11	-1.4839	2.702e-05	CAL0000220629	Has domain(s) with predicted transmembrane transporter activity, role in transmembrane transport and integral component of membrane localization
B9J08_005086	1.15946	0.000135508	0.852472	6.61111e-05	1.83033	4.54137e-24	0.00611402	0.986221	CAL0000222659	Has domain(s) with predicted ATP binding, kinase activity, phosphotransferase activity, alcohol group as acceptor, uridine kinase activity and role in metabolic process	CAL0000222659	C1_05650W_A		CAL0000194407
B9J08_004437	1.31699	5.65337e-07	1.12979	1.24628e-06	1.82834	3.32827e-18	-0.127317	0.742929	CAL0000223271	Has domain(s) with predicted integral component of membrane localization	CAL0000223271	C3_05280C_A		CAL0000179740
B9J08_000215	1.76661	1.87164e-07	1.06905	3.40876e-05	1.8279	5.68768e-26	0.577474	0.0321145	CAL0000226557	Ortholog(s) have DNA-directed 5'-3' RNA polymerase activity, RNA polymerase I activity, RNA polymerase II activity, RNA polymerase III activity, RNA-directed 5'-3' RNA polymerase activity, zinc ion binding activity	CAL0000226557	C4_03040W_A		CAL0000183011
B9J08_002973	0.586899	0.158885	-0.398382	0.123868	1.82502	2.31636e-23	-0.0329683	0.924426	CAL0000218153	Ortholog(s) have histone methyltransferase activity (H4-R3 specific), histone-arginine N-methyltransferase activity and protein-arginine N-methyltransferase activity, more	CAL0000218153	C1_01030W_A	HMT1	CAL0000187520
B9J08_000171	1.19282	2.21086e-08	0.977643	2.4841e-06	1.82398	8.35532e-28	-0.0714617	0.856512	CAL0000222049	Ortholog(s) have ATP binding, RNA polymerase II CTD heptapeptide repeat kinase activity, cyclin-dependent protein serine/threonine kinase activity, protein serine/threonine kinase activity	CAL0000222049	C2_04930C_A	CRK1	CAL0000191033
B9J08_001911	0.941229	4.94833e-08	0.794535	8.83397e-07	1.81896	5.94225e-37	0.648455	0.00752787	CAL0000221555	Ortholog(s) have RNA uridylyltransferase activity, protein serine/threonine kinase activity	CAL0000221555	C1_06090C_A		CAL0000186077
B9J08_003154	1.66919	1.43979e-13	1.57926	5.82983e-21	1.81501	5.40321e-47	0.57161	0.000391129	CAL0000227957	Ortholog(s) have RNA binding, RNA strand annealing activity, tRNA binding activity, role in tRNA 3'-trailer cleavage, tRNA 3'-trailer cleavage, endonucleolytic, tRNA folding, tRNA processing and nucleolus, nucleoplasm, nucleus localization	CAL0000227957	C1_07500C_A	LHP1	CAL0000195360
B9J08_004430	0.548961	0.0179302	0.263846	0.0734163	1.811	1.68315e-44	0.558456	0.00442782	CAL0000226565	Has domain(s) with predicted ATP binding, ATPase, ATPase-coupled transmembrane transporter activity, nucleoside-triphosphatase activity, nucleotide binding activity and role in transmembrane transport
B9J08_000193	0.7119	0.0878878	0.381936	0.271774	1.81026	1.63784e-21	0.221685	0.514024	CAL0000216749	Ortholog(s) have S-adenosylmethionine-dependent methyltransferase activity, protein methyltransferase activity, role in peptidyl-glutamine methylation, regulation of translation and eRF1 methyltransferase complex localization	CAL0000216749	C3_03310C_A		CAL0000195855
B9J08_001049	0.957192	5.35976e-05	0.865073	1.46337e-09	1.80932	3.19119e-60	0.318169	0.201044	CAL0000221147	Ortholog(s) have arginine-tRNA ligase activity and role in arginyl-tRNA aminoacylation	CAL0000221147	C1_01530C_A		CAL0000176283
B9J08_003792	1.62491	1.32613e-11	1.21089	6.5735e-07	1.80758	2.28838e-20	0.479577	0.185195	CAL0000219521	Has domain(s) with predicted ATP binding, protein kinase activity, protein tyrosine kinase activity and role in protein phosphorylation	CAL0000219521	C7_03340C_A	PRR2	CAL0000181633
B9J08_004561	1.77862	5.89644e-10	1.36878	4.64519e-19	1.80695	6.4576e-34	2.35798	5.07739e-28	CAL0000218039	Ortholog(s) have glutamate-ammonia ligase activity, role in ammonia assimilation cycle, cellular response to osmotic stress, glutamine biosynthetic process, nitrogen compound metabolic process and nuclear periphery localization	CAL0000218039	CR_05050W_A	GLN1	CAL0000185613
B9J08_004732	2.98551	5.84227e-26	1.65096	2.02676e-16	1.80579	2.14217e-20	0.374352	0.05614	CAL0000226007	Ortholog of C. albicans SC5314 : C7_03760W_A, C. dubliniensis CD36 : Cd36_73420, Debaryomyces hansenii CBS767 : DEHA2A05456g and Pichia stipitis Pignal : PICST_30999	CAL0000226007	C7_03760W_A		CAL0000177515
B9J08_000942	1.19604	2.74638e-05	0.615667	0.00733435	1.80344	2.88395e-31	0.490746	0.04413	CAL0000223861	Ortholog(s) have actin filament binding, protein-macromolecule adaptor activity, tRNA (cytosine-3-)-methyltransferase activity, role in tRNA methylation and actin filament, actin filament bundle localization	CAL0000223861	C1_02190W_A	ABP140	CAL0000183988
B9J08_004222	1.15754	0.000218857	0.775535	0.000109502	1.79988	2.3246e-30	0.547085	0.00260187	CAL0000225749	Ortholog(s) have RNA polymerase I activity, promoter-specific chromatin binding activity and role in nucleolar large rRNA transcription by RNA polymerase I, transcription by RNA polymerase I	CAL0000225749	C1_10670C_A	RPA190	CAL0000187313
B9J08_003594	0.695989	0.00292724	0.240624	0.159363	1.79787	1.16462e-42	0.235135	0.262573	CAL0000222473	Ortholog(s) have deubiquitinase activity, thiol-dependent deubiquitinase activity, role in chromatin silencing at telomere, histone deubiquitination, protein deubiquitination and nucleolus, nucleus localization	CAL0000222473	C4_03440C_A	DOT4	CAL0000187993
B9J08_000887	1.38394	7.77382e-09	0.672366	0.00208167	1.79758	1.43462e-47	0.241854	0.222066	CAL0000218567	Ortholog(s) have ATP-dependent activity, acting on DNA, DNA binding, chromatin binding activity	CAL0000218567	CR_07600W_A		CAL0000192125
B9J08_004556	1.19977	0.000171894	0.526403	0.0323433	1.79747	2.71715e-29	0.496551	0.101365	CAL0000223139	Ortholog of S. cerevisiae : YNL050C, C. albicans SC5314 : C1_08710W_A, C. glabrata CBS138 : CAGL0G01276g, C. dubliniensis CD36 : Cd36_08220 and C. parapsilosis CDC317 : CPAR2_804440	CAL0000223139	C1_08710W_A		CAL0000199763
B9J08_003025	1.57487	3.29167e-12	0.992315	1.31926e-08	1.79693	1.50881e-36	0.00206282	0.994575	CAL0000220691	Ortholog of C. albicans SC5314 : C2_09420W_A, C. dubliniensis CD36 : Cd36_23530, C. parapsilosis CDC317 : CPAR2_406140 and Candida tenuis NRRL Y-1498 : CANTEDRAFT_116829	CAL0000220691	C2_09420W_A		CAL0000180818
B9J08_003780	1.08456	0.000860613	0.52662	0.0426314	1.79633	2.88165e-19	0.756561	0.00874798	CAL0000222669	Ortholog(s) have RNA polymerase III activity, role in tRNA transcription by RNA polymerase III and RNA polymerase III complex localization	CAL0000222669	C4_07060W_A		CAL0000190107
B9J08_002131	0.845996	0.000720908	0.663821	7.35809e-06	1.79621	2.68528e-31	0.341074	0.0830615	CAL0000218879	Ortholog(s) have role in aerobic respiration, mitochondrial translation and integral component of membrane, mitochondrial inner membrane, mitochondrial nucleoid localization	CAL0000218879	C5_02590C_A		CAL0000173980
B9J08_001092	1.37619	6.29215e-12	1.19311	9.85673e-15	1.79452	9.70516e-32	0.262749	0.2526	CAL0000220727	Ortholog(s) have role in protein maturation by iron-sulfur cluster transfer, tRNA wobble uridine modification and CIA complex, cytosol, nucleus localization	CAL0000220727	C5_02730C_A		CAL0000178398
B9J08_002115	1.45204	2.86278e-06	1.29716	8.60714e-08	1.78985	2.18724e-20	1.11762	5.20221e-05	CAL0000217873	Ortholog(s) have proline-tRNA ligase activity and role in prolyl-tRNA aminoacylation	CAL0000217873	C7_03660C_A		CAL0000176548
B9J08_003433	1.77045	1.18007e-10	1.51708	9.34188e-14	1.78955	1.19909e-25	0.655644	0.00475161	CAL0000218029	Has domain(s) with predicted nucleic acid binding, nucleotide binding activity
B9J08_002546	1.50413	6.60974e-12	1.49287	3.33336e-14	1.78796	2.23139e-21	0.417094	0.171497	CAL0000221853	Ortholog of S. cerevisiae : YDL157C, C. albicans SC5314 : CR_03870W_A, C. glabrata CBS138 : CAGL0I03520g, C. dubliniensis CD36 : Cd36_29140 and C. parapsilosis CDC317 : CPAR2_202460	CAL0000221853	CR_03870W_A		CAL0000180969
B9J08_004689	1.27112	1.01107e-05	0.860352	4.091e-05	1.78645	1.76559e-39	0.42256	0.0175868	CAL0000222603	Ortholog(s) have box H/ACA snoRNA binding activity, role in cleavage involved in rRNA processing, rRNA pseudouridine synthesis, snRNA pseudouridine synthesis and box H/ACA snoRNP complex, nucleolus localization	CAL0000222603	CR_04360C_A	NHP2	CAL0000183079
B9J08_001471	0.927445	0.00820243	0.485205	0.0400579	1.78134	3.55504e-26	0.225079	0.400826	CAL0000220861	Ortholog(s) have role in endonucleolytic cleavage in ITS1 to separate SSU-rRNA from 5.8S rRNA and LSU-rRNA from tricistronic rRNA transcript (SSU-rRNA, 5.8S rRNA, LSU-rRNA), rRNA processing, ribosomal small subunit biogenesis	CAL0000220861	C1_11420W_A	KRR1	CAL0000200947
B9J08_002327	1.62793	1.06602e-10	1.51392	5.54172e-11	1.78058	3.93188e-22	0.728229	0.00459025	CAL0000227689	Ortholog(s) have translation initiation factor activity and role in cytoplasmic translational initiation, positive regulation of ATPase activity, translation reinitiation, translational initiation	CAL0000227689	C1_02790W_A	TIF34	CAL0000192484
B9J08_002433	1.54818	1.48645e-18	1.16107	4.36361e-09	1.77634	4.19403e-29	0.486899	0.0461665	CAL0000217321	Ortholog(s) have role in dolichol biosynthetic process, dolichol-linked oligosaccharide biosynthetic process, pseudohyphal growth	CAL0000217321	C2_08970C_A	DFG10	CAL0000191358
B9J08_001019	0.692782	0.0908845	-0.213777	0.602726	1.77172	2.58516e-09	-0.134553	0.822724	CAL0000216875	Ortholog(s) have role in ascospore wall assembly and ascospore wall, nuclear envelope localization	CAL0000216875	CR_00660W_A		CAL0000199679
B9J08_005173	1.93768	7.95935e-07	2.52351	6.94266e-13	1.76845	1.94364e-07	0.650736	0.250595	CAL0000219051	Protein of unknown function
B9J08_003708	0.482639	0.0105872	0.514013	0.00110449	1.76842	3.83679e-23	0.227372	0.248999	CAL0000219307	Ortholog(s) have glycine-tRNA ligase activity, role in DNA-templated transcription, termination, glycyl-tRNA aminoacylation, mitochondrial glycyl-tRNA aminoacylation and cytoplasm, mitochondrion localization	CAL0000219307	C1_05290W_A	GRS1	CAL0000176302
B9J08_003890	1.51598	5.04574e-10	1.16893	1.50106e-11	1.76468	2.99135e-36	0.600301	0.000373665	CAL0000219261	Ortholog(s) have tRNA (guanine(9)-N(1))-methyltransferase activity, tRNA (guanine) methyltransferase activity and role in tRNA N1-guanine methylation, tRNA methylation	CAL0000219261	C2_06480W_A		CAL0000179584
B9J08_005368	1.21853	0.00191651	1.18915	5.5494e-05	1.76447	2.53323e-11	1.14782	0.16581	CAL0000220705	Ortholog(s) have ATPase activator activity, unfolded protein binding activity	CAL0000220705	CR_04200W_A	YDJ1	CAL0000196010
B9J08_001685	3.32796	3.10139e-26	2.2051	3.40735e-44	1.76279	1.14401e-20	-0.873409	0.00404737	CAL0000220099	Ortholog of C. albicans SC5314 : C1_01630W_A, C. dubliniensis CD36 : Cd36_01500, C. parapsilosis CDC317 : CPAR2_109400 and Candida tenuis NRRL Y-1498 : CANTEDRAFT_115006	CAL0000220099	C1_01630W_A		CAL0000177587
B9J08_002303	0.385832	0.0565657	0.654494	0.000278263	1.75489	9.86495e-39	-1.19916	4.29625e-08	CAL0000223797	Ortholog(s) have N-acetyl-gamma-glutamyl-phosphate reductase activity, acetylglutamate kinase activity, role in arginine biosynthetic process, regulation of transcription, DNA-templated and mitochondrial matrix localization	CAL0000223797	C1_09290C_A	ARG5,6	CAL0000175409
B9J08_001648	-0.565237	0.00238908	-0.44428	0.00370151	1.75337	7.59149e-30	0.00785133	0.98432	CAL0000220649	Ortholog(s) have 2-aminoadipate transaminase activity, aromatic-amino-acid:2-oxoglutarate aminotransferase activity	CAL0000220649	C2_00340C_A	ARO8	CAL0000187633
B9J08_001472	0.686367	0.125761	-0.332067	0.285945	1.75301	4.60927e-21	-0.19016	0.608021	CAL0000217289	Ortholog of C. albicans SC5314 : C1_11410C_A, C. dubliniensis CD36 : Cd36_10700, C. parapsilosis CDC317 : CPAR2_207950 and Candida tenuis NRRL Y-1498 : cten_CGOB_00164	CAL0000217289	C1_11410C_A		CAL0000188749
B9J08_004868	0.194312	0.361685	0.0676916	0.655919	1.7522	6.12633e-54	0.335415	0.247166	CAL0000224943	Ortholog(s) have 2',3'-cyclic-nucleotide 3'-phosphodiesterase activity, GTP-dependent polyribonucleotide 5'-hydroxyl-kinase activity, RNA ligase (ATP) activity	CAL0000224943	C7_02060W_A	LIG1	CAL0000175809
B9J08_004514	1.95436	2.70437e-14	1.15262	1.46533e-08	1.74816	1.43196e-19	0.300532	0.260904	CAL0000226383	Ortholog of C. albicans SC5314 : CR_09190C_A, C. dubliniensis CD36 : Cd36_34570, C. parapsilosis CDC317 : CPAR2_701240 and Candida tenuis NRRL Y-1498 : CANTEDRAFT_115405	CAL0000226383	CR_09190C_A		CAL0000189554
B9J08_001606	1.93613	3.30322e-15	1.83256	4.55437e-23	1.73721	8.05182e-36	0.468582	0.0142855	CAL0000220117	Ortholog(s) have phosphoribosylamine-glycine ligase activity, phosphoribosylformylglycinamidine cyclo-ligase activity and role in 'de novo' IMP biosynthetic process, purine nucleobase biosynthetic process	CAL0000220117	C1_07890C_A	ADE5,7	CAL0000199243
B9J08_002309	0.591851	0.0847836	0.0722787	0.831051	1.73707	1.9884e-23	0.712363	0.000792799	CAL0000216401	Protein of unknown function
B9J08_004598	1.24485	1.40101e-05	1.04565	2.57263e-06	1.73527	1.12713e-18	0.596665	0.0921815	CAL0000222537	Ortholog(s) have role in mRNA cis splicing, via spliceosome, spliceosomal snRNP assembly and U4/U6 x U5 tri-snRNP complex localization	CAL0000222537	C2_03200W_A	PRP3	CAL0000177949
B9J08_002813	1.20739	8.17952e-05	1.02544	7.99681e-08	1.73331	1.87088e-22	0.594125	0.00771397	CAL0000225031	Ortholog(s) have ATPase, translation elongation factor activity, role in translational elongation, translational termination and cytoplasmic stress granule, cytosolic ribosome, ribosome localization	CAL0000225031	C5_01580C_A	CEF3	CAL0000190871
B9J08_003467	3.0173	6.42048e-40	2.2814	3.37245e-23	1.73274	1.52349e-17	0.322824	0.342499	CAL0000225225	Ortholog(s) have 3'-5' DNA helicase activity, 3'-5' DNA/RNA helicase activity, ATPase, DNA helicase activity, DNA replication origin binding, chromatin binding and four-way junction helicase activity, more	CAL0000225225	C1_12550C_A	CDC54	CAL0000176876
B9J08_001760	1.01674	0.000173379	0.535393	0.0271844	1.73201	4.56503e-21	0.357913	0.316	CAL0000222633	Ortholog of C. albicans SC5314 : C4_04600C_A, C. dubliniensis CD36 : Cd36_44290, C. parapsilosis CDC317 : CPAR2_500740 and Candida tenuis NRRL Y-1498 : CANTEDRAFT_137302	CAL0000222633	C4_04600C_A		CAL0000178476
B9J08_003704	-2.25707	0.00292724	-2.90715	0.000321689	1.72835	1.22807e-06	-1.46599	0.171497	CAL0000226227	Protein of unknown function
B9J08_003294	1.5625	7.0825e-08	1.40686	2.56514e-09	1.72624	2.90027e-18	0.776998	0.00347488	CAL0000223601	Ortholog(s) have translation initiation factor activity, translation initiation factor binding activity and role in translational initiation	CAL0000223601	C4_01490W_A	NIP1	CAL0000176830
B9J08_002172	1.17792	1.57609e-11	1.03227	9.36693e-12	1.72592	1.16943e-31	0.00624203	0.986221	CAL0000216183	Ortholog(s) have phosphatase activity and role in dephosphorylation	CAL0000216183	C1_00520W_A		CAL0000184166
B9J08_004800	1.19282	6.3261e-06	0.840321	0.000170254	1.724	3.1973e-30	0.50127	0.0179337	CAL0000227465	Ortholog(s) have RNA polymerase III activity, role in tRNA transcription by RNA polymerase III and RNA polymerase III complex, mitochondrion localization	CAL0000227465	C6_03210C_A		CAL0000189174
B9J08_002872	1.39219	0.000147737	0.515407	0.0732754	1.72175	7.02913e-15	0.0174618	0.977466	CAL0000220893	Ortholog(s) have role in generation of catalytic spliceosome for first transesterification step, mRNA splicing, via spliceosome, snoRNA splicing and U2-type spliceosomal complex, nucleus, spliceosomal complex localization	CAL0000220893	C2_00280C_A		CAL0000187163
B9J08_001588	2.74806	1.14697e-54	2.95059	9.63698e-58	1.72023	4.55896e-32	-0.362835	0.0674395	CAL0000226971	Has domain(s) with predicted electron transfer activity, heme binding, iron ion binding, monooxygenase activity, oxidoreductase activity and acting on paired donors, more	CAL0000226971	C6_03600C_A		CAL0000191295
B9J08_000349	3.26754	3.51503e-22	3.45354	4.10129e-28	1.71842	1.59288e-07	0.739207	0.193954	CAL0000223041	Ortholog of C. albicans SC5314 : C5_03710C_A, C. dubliniensis CD36 : Cd36_53450, C. parapsilosis CDC317 : CPAR2_302910 and Candida tenuis NRRL Y-1498 : CANTEDRAFT_115875	CAL0000223041	C5_03710C_A		CAL0000196528
B9J08_004779	0.526038	0.237671	-0.131986	0.755591	1.71836	1.30898e-10	-0.466138	0.406046	CAL0000227745	Protein of unknown function
B9J08_001605	1.4238	9.74112e-08	1.70528	6.81274e-16	1.7144	3.08278e-18	0.169159	0.67072	CAL0000225329	Ortholog(s) have glutamate-cysteine ligase activity, role in glutathione biosynthetic process, response to cadmium ion, response to hydrogen peroxide and cytoplasm localization	CAL0000225329	C1_07880C_A	GCS1	CAL0000193135
B9J08_004217	1.11082	5.46908e-05	1.05296	1.67137e-08	1.71347	5.70244e-28	0.48235	0.0120309	CAL0000227637	Ortholog(s) have unfolded protein binding activity and role in 'de novo' cotranslational protein folding, cytoplasmic translation, rRNA processing, regulation of translational fidelity, translational frameshifting	CAL0000227637	C4_04700W_A	SSZ1	CAL0000182719
B9J08_001077	1.32117	1.71397e-05	0.541315	0.00446482	1.71258	2.71276e-44	0.541878	0.0275179	CAL0000218267	Ortholog(s) have RNA binding, mRNA binding, poly(U) RNA binding activity	CAL0000218267	C6_02690C_A		CAL0000201649
B9J08_005172	0.564107	0.0932808	1.92359	4.5444e-20	1.71257	3.59853e-19	0.673655	0.0387604	CAL0000225299	Has domain(s) with predicted transmembrane transporter activity, role in transmembrane transport and integral component of membrane localization
B9J08_003728	0.561193	0.00655314	0.617369	5.60543e-05	1.71188	5.80122e-41	0.0303827	0.914095	CAL0000221603	Ortholog(s) have glucokinase activity, gluconokinase activity and role in D-gluconate catabolic process, glycolytic process via Entner-Doudoroff Pathway	CAL0000221603	C2_04340C_A		CAL0000176663
B9J08_001699	1.50997	1.48103e-17	1.44222	3.99293e-16	1.71076	8.32881e-26	0.155182	0.651473	CAL0000216459	Ortholog of S. cerevisiae : YPR084W, C. albicans SC5314 : CR_05760C_A, C. glabrata CBS138 : CAGL0K07898g, C. dubliniensis CD36 : Cd36_31160 and C. parapsilosis CDC317 : CPAR2_702430	CAL0000216459	CR_05760C_A		CAL0000196718
B9J08_004993	0.525832	0.00539729	0.600202	5.78493e-06	1.7049	1.23692e-41	0.140683	0.436234	CAL0000225251	Ortholog(s) have RNA binding, aspartate-tRNA ligase activity, role in aspartyl-tRNA aminoacylation and cytoplasm, nucleus localization	CAL0000225251	CR_03170W_A	DPS1-1	CAL0000190946
B9J08_002878	0.630868	0.00100715	0.662451	9.62513e-06	1.70384	1.48206e-30	-0.304289	0.385867	CAL0000227883	Ortholog(s) have role in endoplasmic reticulum unfolded protein response and chromatin localization	CAL0000227883	C6_03320W_A		CAL0000186816
B9J08_004843	1.67862	4.45192e-12	1.43103	1.88664e-11	1.70333	5.79733e-23	0.646073	0.00721297	CAL0000223161	Ortholog(s) have role in cytoplasmic translational initiation	CAL0000223161	C5_02660C_A		CAL0000198925
B9J08_003264	1.52006	2.20026e-09	1.31464	1.94715e-09	1.70085	9.36831e-20	0.157917	0.634645	CAL0000225481	Ortholog(s) have RNA binding, flap-structured DNA binding activity and role in nuclear-transcribed mRNA catabolic process, nuclear-transcribed mRNA poly(A) tail shortening, positive regulation of endodeoxyribonuclease activity	CAL0000225481	C1_02850W_A		CAL0000193097
B9J08_004633	1.43795	9.3512e-13	1.6821	9.59718e-39	1.70027	2.70957e-35	0.705028	1.85196e-05	CAL0000224251	Ortholog(s) have L-aspartate transmembrane transporter activity, L-glutamate transmembrane transporter activity, antiporter activity, uniporter activity	CAL0000224251	C1_13400C_A	AGC1	CAL0000181319
B9J08_004051	0.558841	0.0922464	0.251748	0.314595	1.69828	3.33709e-20	0.573194	0.0961878	CAL0000224005	Ortholog(s) have 3'-5' RNA helicase activity, RNA binding, polynucleotide adenylyltransferase activity, protein-macromolecule adaptor activity	CAL0000224005	C1_09790C_A		CAL0000199717
B9J08_003827	-0.862085	0.549468	-0.581539	0.651789	1.69828	0.0187868	-0.449381	0.803179	CAL0000224105	Ortholog(s) have role in ascospore formation, ascospore wall assembly, positive regulation of protein autophosphorylation and ascospore wall localization	CAL0000224105	C2_10320C_A		CAL0000183948
B9J08_003055	1.56084	4.20722e-08	1.45926	1.81596e-09	1.69774	2.5575e-17	0.687298	0.0117206	CAL0000217195	Ortholog(s) have translation initiation factor activity and role in positive regulation of ATPase activity, translation reinitiation, translational initiation, translational termination	CAL0000217195	C1_14260C_A	TIF35	CAL0000193017
B9J08_003406	0.539346	0.0692679	0.290721	0.162181	1.69606	3.91877e-25	0.624125	0.0176744	CAL0000218857	Ortholog(s) have RNA binding, manganese ion binding activity	CAL0000218857	C1_01160C_A		CAL0000191551
B9J08_001950	0.865185	5.15946e-05	-0.0701032	0.76712	1.6926	7.25259e-21	1.12268	9.3021e-07	CAL0000225135	Ortholog(s) have extracellular region localization
B9J08_003186	1.72848	3.42273e-13	1.17773	4.52072e-19	1.69046	9.77005e-28	0.060931	0.881325	CAL0000221031	Ortholog of C. albicans SC5314 : C2_05970C_A/TES1, C. dubliniensis CD36 : Cd36_20390, C. parapsilosis CDC317 : CPAR2_209830 and Candida tenuis NRRL Y-1498 : CANTEDRAFT_114202	CAL0000221031	C2_05970C_A	TES1	CAL0000182171
B9J08_001660	1.55309	7.88039e-18	0.957066	1.21632e-06	1.68709	5.06057e-26	-0.167821	0.562733	CAL0000226737	Has domain(s) with predicted copper ion binding, primary amine oxidase activity, quinone binding activity and role in amine metabolic process	CAL0000226737	C2_06700W_A	AMO2	CAL0000179644
B9J08_001476	1.09348	0.000345446	0.823241	0.00484934	1.68584	3.43129e-14	0.481089	0.171917	CAL0000226105	Ortholog(s) have RNA helicase activity, second spliceosomal transesterification activity and role in generation of catalytic spliceosome for second transesterification step, spliceosomal complex disassembly	CAL0000226105	C5_05370C_A	PRP22	CAL0000197565
B9J08_005103	2.07025	7.38557e-27	1.99071	2.73232e-43	1.67703	1.17913e-31	-0.0576726	0.841119	CAL0000223787	Ortholog(s) have dicarboxylic acid transmembrane transporter activity, role in mitochondrial transport and mitochondrial inner membrane, mitochondrion localization	CAL0000223787	CR_05480W_A		CAL0000191490
B9J08_004921	1.62335	9.35067e-07	1.38704	2.20037e-06	1.6756	5.98758e-12	0.757035	0.0413316	CAL0000226135	Ortholog(s) have GTP binding, mRNA binding, methionyl-initiator methionine tRNA binding, translation initiation factor activity, translation initiation factor binding activity and role in formation of translation preinitiation complex	CAL0000226135	C7_04130C_A	SUI3	CAL0000188940
B9J08_002380	-0.288423	0.115718	-0.136609	0.355234	1.67293	4.84255e-41	-0.0422449	0.902124	CAL0000221507	Ortholog(s) have mannosyltransferase activity, role in GPI anchor biosynthetic process, protein processing, ubiquitin-dependent ERAD pathway and endoplasmic reticulum, glycosylphosphatidylinositol-mannosyltransferase I complex localization	CAL0000221507	C6_01370W_A		CAL0000174087
B9J08_001263	1.19118	1.66049e-05	0.803044	2.76976e-05	1.67135	4.03698e-26	0.208951	0.40847	CAL0000218093	Ortholog of S. cerevisiae : YCR087C-A, C. albicans SC5314 : CR_10750C_A, C. glabrata CBS138 : CAGL0E00517g, C. dubliniensis CD36 : Cd36_35524 and C. parapsilosis CDC317 : CPAR2_200040	CAL0000218093	CR_10750C_A		CAL0000178206
B9J08_001257	0.742977	0.000421112	0.26353	0.0902756	1.66706	9.00772e-39	0.361559	0.0657342	CAL0000226301	Ortholog(s) have ribonuclease MRP activity, ribonuclease P activity and role in intronic box C/D RNA processing, nuclear-transcribed mRNA catabolic process, endonucleolytic cleavage-dependent decay, rRNA processing, tRNA processing	CAL0000226301	CR_10690W_A	POP3	CAL0000192915
B9J08_002374	1.23867	3.41606e-06	0.70305	0.000248017	1.66352	1.8124e-38	0.451035	0.0119328	CAL0000227115	Ortholog(s) have alpha-1,6-mannosyltransferase activity and mannan polymerase complex localization	CAL0000227115	C6_01390W_A	HOC1	CAL0000179200
B9J08_005231	0.0331073	0.904795	0.662056	0.000866162	1.66197	1.81345e-24	-0.908347	2.07519e-05	CAL0000218995	Ortholog(s) have carbamoyl-phosphate synthase (glutamine-hydrolyzing) activity, role in arginine biosynthetic process and carbamoyl-phosphate synthase complex, cytoplasmic stress granule localization	CAL0000218995	C4_01550C_A	CPA1	CAL0000174966
B9J08_003327	1.35402	2.43819e-05	0.755746	0.00730338	1.65456	1.99781e-15	0.586732	0.0783283	CAL0000219203	Ortholog(s) have role in mitochondrial tRNA wobble uridine modification and mitochondrial inner membrane localization	CAL0000219203	C2_00820W_A		CAL0000188182
B9J08_003877	0.790123	0.00371734	0.325419	0.13892	1.6523	8.06075e-30	0.343781	0.0788629	CAL0000217589	Ortholog(s) have role in budding cell bud growth, mitotic cell cycle, nucleocytoplasmic transport, ribosomal large subunit biogenesis and cytoplasm, preribosome, large subunit precursor localization	CAL0000217589	C1_05060W_A	REI1	CAL0000177865
B9J08_001744	1.72186	7.37385e-07	1.74079	2.42596e-09	1.65097	3.67168e-10	0.870933	0.0352609	CAL0000226801	Ortholog(s) have structural constituent of ribosome activity and mitochondrial small ribosomal subunit localization	CAL0000226801	C3_01850W_A		CAL0000176126
B9J08_000603	1.07919	8.18471e-06	0.709413	0.000310635	1.65088	5.22769e-22	0.645021	0.0219271	CAL0000216711	Ortholog(s) have role in endoplasmic reticulum to Golgi vesicle-mediated transport and COPII-coated ER to Golgi transport vesicle, Golgi apparatus, endoplasmic reticulum localization	CAL0000216711	C1_06480C_A		CAL0000185928
B9J08_002242	0.390492	0.550135	-0.649035	0.374017	1.64588	0.00218519	3.9574	5.94797e-23	CAL0000221719	Has domain(s) with predicted role in transmembrane transport and membrane localization	CAL0000221719	C7_00630C_A		CAL0000175379
B9J08_002944	0.842644	0.000824078	1.40431	1.10969e-18	1.64374	6.29897e-32	0.264131	0.552062	CAL0000218627	Ortholog(s) have imidazoleglycerol-phosphate dehydratase activity and role in histidine biosynthetic process	CAL0000218627	C2_04810W_A	HIS3	CAL0000187142
B9J08_004129	0.933052	0.000300089	0.70399	0.000169755	1.64219	4.29751e-28	0.405117	0.0460848	CAL0000225143	Ortholog(s) have ATPase activity, role in ribosomal small subunit export from nucleus, ribosome biogenesis and nucleus localization	CAL0000225143	C2_08000C_A	KRE30	CAL0000185948
B9J08_003290	0.860632	4.79633e-08	0.647091	1.17478e-07	1.64135	5.92342e-53	0.100009	0.593017	CAL0000220799	Ortholog(s) have glutamine-tRNA ligase activity, role in glutaminyl-tRNA aminoacylation and cytosol, mitochondrion localization	CAL0000220799	C7_00550C_A	GLN4	CAL0000198388
B9J08_002304	-0.23927	0.681884	-0.530702	0.134316	1.64095	6.2062e-08	1.25403	0.0139965	CAL0000225859	Has domain(s) with predicted role in termination of G protein-coupled receptor signaling pathway	CAL0000225859	C1_09320C_A		CAL0000176411
B9J08_003448	2.34674	3.28452e-15	2.80459	1.6133e-26	1.64043	1.78363e-11	0.448837	0.294134	CAL0000222591	Ortholog(s) have DNA-binding transcription factor activity, RNA polymerase II-specific, cis-regulatory region sequence-specific DNA binding activity	CAL0000222591	C2_10230W_A		CAL0000196344
B9J08_005060	-0.295876	0.236291	-0.354139	0.0843551	1.63848	1.27749e-28	-0.715552	0.0147135	CAL0000220503	Has domain(s) with predicted RNA binding, ribonuclease III activity and role in RNA processing	CAL0000220503	C3_02750W_A		CAL0000192677
B9J08_004702	0.113804	0.653007	-0.0248168	0.916327	1.63792	4.66698e-19	0.267074	0.317686	CAL0000216195	Ortholog(s) have CoA-transferase activity, acetate CoA-transferase activity, acetyl-CoA hydrolase activity, hydrolase activity, acting on ester bonds activity	CAL0000216195	C5_02000C_A	ACH1	CAL0000189008
B9J08_000891	2.41156	0.00890554	0.261125	0.855299	1.62585	0.0899954	0.265928	0.910827	CAL0000220825	Protein of unknown function
B9J08_001023	0.890474	0.00110965	0.733751	0.00105812	1.62402	5.22242e-18	0.529313	0.0764563	CAL0000226399	Ortholog of C. albicans SC5314 : CR_00810W_A, C. dubliniensis CD36 : Cd36_25870, C. parapsilosis CDC317 : CPAR2_804000 and Candida tenuis NRRL Y-1498 : CANTEDRAFT_115661	CAL0000226399	CR_00810W_A		CAL0000190033
B9J08_003217	0.796056	0.000162456	1.63615	2.09086e-36	1.62138	3.03965e-37	-0.319709	0.184169	CAL0000224511	Ortholog(s) have aspartate kinase activity and role in homoserine biosynthetic process, methionine biosynthetic process, threonine biosynthetic process	CAL0000224511	C4_05540W_A	HOM3	CAL0000181037
B9J08_001861	2.64176	1.53629e-24	2.61982	1.67766e-67	1.61986	3.37162e-19	-0.224956	0.437278	CAL0000221867	Ortholog(s) have long-chain fatty acid transporter activity, very long-chain fatty acid-CoA ligase activity	CAL0000221867	C6_00740W_A	FAT1	CAL0000176828
B9J08_002775	0.68334	0.0295076	0.561472	0.0255432	1.61735	2.64304e-21	0.231435	0.384394	CAL0000219977	Ortholog(s) have protein-arginine omega-N monomethyltransferase activity and role in peptidyl-arginine methylation	CAL0000219977	C2_03130W_A		CAL0000176044
B9J08_003348	1.01041	5.15692e-05	1.05669	2.98813e-09	1.61615	1.28672e-23	0.555475	0.101034	CAL0000227245	Ortholog(s) have RNA polymerase I general transcription initiation factor binding activity, role in nucleolar large rRNA transcription by RNA polymerase I and RNA polymerase I core factor complex localization	CAL0000227245	C4_06090C_A		CAL0000188228
B9J08_001763	0.933997	0.000319624	1.05329	1.60148e-06	1.61439	2.41016e-18	-0.00867711	0.986221	CAL0000216911	Has domain(s) with predicted zinc ion binding activity and nucleus localization	CAL0000216911	CR_01670W_A		CAL0000178414
B9J08_001975	1.22565	1.22211e-07	1.11465	1.14902e-10	1.61322	2.27092e-30	0.475153	0.0070208	CAL0000216747	Ortholog(s) have phosphoribosylformylglycinamidine synthase activity and role in purine nucleotide biosynthetic process	CAL0000216747	CR_04740C_A	ADE6	CAL0000175495
B9J08_000440	3.1982	1.86183e-50	3.09573	1.68571e-60	1.61282	3.16744e-16	0.143574	0.755563	CAL0000226923	Ortholog of C. albicans SC5314 : C5_00540C_A/AGA1, C. dubliniensis CD36 : Cd36_50540, C. parapsilosis CDC317 : CPAR2_303980 and Candida tenuis NRRL Y-1498 : CANTEDRAFT_115902	CAL0000226923	C5_00540C_A	AGA1	CAL0000180646
B9J08_003915	1.08491	2.60009e-05	0.819234	5.28728e-06	1.61214	2.59749e-33	0.72938	5.97478e-06	CAL0000227017	Ortholog(s) have 3'-5'-exoribonuclease activity, endoribonuclease activity, exoribonuclease activity, ribonuclease activity, tRNA binding activity	CAL0000227017	C1_12350W_A		CAL0000184500
B9J08_003641	1.13391	1.31847e-05	0.819998	3.43791e-05	1.61081	8.57199e-33	0.181655	0.375477	CAL0000221145	Ortholog(s) have tRNA dihydrouridine synthase activity, role in tRNA modification and nuclear periphery localization	CAL0000221145	C2_02420C_A		CAL0000188545
B9J08_005210	1.14406	2.24935e-11	1.38342	3.74396e-19	1.60746	1.73016e-40	-0.932438	6.02071e-09	CAL0000222535	Ortholog(s) have N2-acetyl-L-ornithine:2-oxoglutarate 5-aminotransferase activity, role in arginine biosynthetic process, arginine biosynthetic process via ornithine, ornithine biosynthetic process and mitochondrial matrix localization	CAL0000222535	C4_05070C_A	ARG8	CAL0000177288
B9J08_001070	2.13165	3.32306e-12	2.15108	4.20889e-16	1.60005	5.36741e-11	0.0502461	0.923159	CAL0000219219	Ortholog(s) have role in transmembrane transport	CAL0000219219	CR_06660W_A	SEO1	CAL0000177585
B9J08_001747	0.772826	0.00552761	0.308976	0.147736	1.59999	3.3545e-23	0.423157	0.103628	CAL0000221529	Ortholog(s) have role in maturation of SSU-rRNA and mitochondrial inner membrane localization	CAL0000221529	C3_07550C_A		CAL0000193890
B9J08_002009	0.627167	0.0186522	0.364963	0.045703	1.5922	1.2528e-31	0.383302	0.0434843	CAL0000217957	Ortholog(s) have role in ribosomal large subunit assembly, ribosomal subunit export from nucleus and cytoplasm, cytosolic large ribosomal subunit localization	CAL0000217957	C6_02230W_A		CAL0000183488
B9J08_002419	1.06963	1.92522e-05	0.185204	0.507652	1.5916	2.61502e-13	0.811437	0.0109701	CAL0000219299	Has domain(s) with predicted 2-oxoglutarate-dependent dioxygenase activity	CAL0000219299	C4_03720C_A		CAL0000200656
B9J08_003601	0.503199	0.188256	-0.485856	0.148793	1.59015	1.09347e-11	-0.568713	0.237219	CAL0000221575	Protein of unknown function
B9J08_003544	1.33835	1.57523e-09	1.31857	4.5492e-10	1.58724	1.60665e-17	0.276535	0.466032	CAL0000219591	Ortholog(s) have tricarboxylate secondary active transmembrane transporter activity and role in mitochondrial citrate transmembrane transport, transmembrane transport	CAL0000219591	C3_04270C_A	CTP1	CAL0000198975
B9J08_002097	1.0748	6.79712e-06	1.08268	3.49556e-08	1.58721	3.10174e-27	0.65529	0.00219582	CAL0000217267	Ortholog(s) have protein transmembrane transporter activity and role in cellular protein-containing complex assembly, protein insertion into mitochondrial outer membrane	CAL0000217267	C3_05770C_A	SAM50	CAL0000187404
B9J08_000380	0.958351	0.000412214	0.80567	2.8626e-05	1.58399	4.56503e-21	0.873359	0.00138476	CAL0000223891	Ortholog of C. albicans SC5314 : CR_01600C_A, C. dubliniensis CD36 : Cd36_26560, C. parapsilosis CDC317 : CPAR2_802820 and Candida tenuis NRRL Y-1498 : CANTEDRAFT_110487	CAL0000223891	CR_01600C_A		CAL0000181162
B9J08_001623	0.964716	0.00178433	0.694442	0.000824229	1.58273	2.97484e-26	0.450873	0.0103443	CAL0000222765	Ortholog(s) have tRNA (guanosine-2'-O-)-methyltransferase activity, role in endocytic recycling, tRNA methylation, wobble position ribose methylation and cytoplasm, endosome localization	CAL0000222765	C6_04530C_A		CAL0000188018
B9J08_002793	0.500407	0.0159521	0.502514	0.0100628	1.5827	1.3135e-20	-0.17099	0.572681	CAL0000220089	Ortholog(s) have ubiquitin-protein transferase activity and role in double-strand break repair via nonhomologous end joining, double-strand break repair via synthesis-dependent strand annealing
B9J08_003000	1.2838	9.52693e-11	1.0475	3.57975e-07	1.58073	7.61414e-21	0.510221	0.0969147	CAL0000224863	Ortholog(s) have DNA binding activity, role in rDNA heterochromatin assembly, termination of RNA polymerase I transcription and nucleolus, rDNA heterochromatin localization	CAL0000224863	C6_03550C_A		CAL0000184035
B9J08_004888	0.334827	0.443406	-0.0125668	0.977904	1.57922	7.52456e-08	0.653611	0.226911	CAL0000224781	Has domain(s) with predicted aspartic-type endopeptidase activity and role in proteolysis
B9J08_000709	-1.06329	0.412372	-3.05009	1.31833e-23	1.57915	8.92876e-08	-1.37977	0.000281008	CAL0000220945	Ortholog of S. cerevisiae : YMR244W, C. albicans SC5314 : C3_04450C_A, C. dubliniensis CD36 : Cd36_84390, C. parapsilosis CDC317 : CPAR2_806040 and Candida tenuis NRRL Y-1498 : CANTEDRAFT_116338	CAL0000220945	C3_04450C_A		CAL0000200727
B9J08_004161	3.11832	2.36158e-19	3.80433	5.48341e-63	1.57728	1.49414e-09	-0.39776	0.442995	CAL0000223119	Has domain(s) with predicted electron transfer activity, heme binding, iron ion binding, monooxygenase activity, oxidoreductase activity and acting on paired donors, more
B9J08_003370	-0.808059	0.0289214	-0.502566	0.135268	1.57485	3.69647e-17	0.934349	0.0223714	CAL0000221895	Ortholog of S. cerevisiae : YPL067C, C. albicans SC5314 : C1_04310C_A/GIG1, C. glabrata CBS138 : CAGL0H05225g, C. dubliniensis CD36 : Cd36_04060 and C. parapsilosis CDC317 : CPAR2_106970	CAL0000221895	C1_04310C_A	GIG1	CAL0000193934
B9J08_000558	0.693813	0.000151908	0.546502	0.0014529	1.5718	6.4182e-26	0.130079	0.620574	CAL0000225179	Has domain(s) with predicted transmembrane transporter activity, role in transmembrane transport and integral component of membrane localization	CAL0000225179	CR_09700W_A		CAL0000189350
B9J08_002284	1.31012	3.58736e-07	0.962873	6.21807e-08	1.56997	2.24423e-25	0.542734	0.0627077	CAL0000219569	Ortholog(s) have 3'-5'-exoribonuclease activity	CAL0000219569	C1_07090C_A		CAL0000194430
B9J08_000809	1.68194	3.12167e-13	1.18742	6.93313e-10	1.56688	3.9252e-28	0.343571	0.07999	CAL0000227513	Ortholog of S. cerevisiae : YML108W, C. albicans SC5314 : CR_06330C_A, C. glabrata CBS138 : CAGL0J06666g, C. dubliniensis CD36 : Cd36_31830 and C. parapsilosis CDC317 : CPAR2_204870	CAL0000227513	CR_06330C_A		CAL0000181283
B9J08_004719	0.975887	4.67151e-06	0.916315	1.65454e-07	1.56662	1.36502e-34	0.390899	0.167703	CAL0000223841	Ortholog(s) have role in ribosomal large subunit biogenesis	CAL0000223841	C1_08870C_A	JIP5	CAL0000174164
B9J08_003213	-0.462726	0.166844	-0.52583	0.00636564	1.56558	1.45359e-21	0.405842	0.115775	CAL0000219893	Has domain(s) with predicted role in amino acid transport, transmembrane transport and integral component of membrane, membrane localization	CAL0000219893	C4_05430C_A	GAP5	CAL0000182050
B9J08_005476	2.19689	7.57815e-30	1.42113	7.4127e-10	1.56304	4.65776e-21	-0.097833	0.782944	CAL0000221605	Ortholog(s) have DNA replication origin binding, chromatin binding, single-stranded DNA binding, single-stranded DNA helicase activity	CAL0000221605	CR_03830C_A	MCM2	CAL0000193282
B9J08_000311	0.635488	0.0291496	0.244572	0.267918	1.56253	6.31009e-37	0.179185	0.429514	CAL0000222205	Ortholog(s) have role in exonucleolytic trimming to generate mature 3'-end of 5.8S rRNA from tricistronic rRNA transcript (SSU-rRNA, 5.8S rRNA, LSU-rRNA), nuclear polyadenylation-dependent tRNA catabolic process, rRNA catabolic process	CAL0000222205	C4_03840C_A	RRP42	CAL0000183621
B9J08_002709	0.846727	0.00794379	0.618557	0.0198468	1.56193	4.466e-17	0.394675	0.161248	CAL0000220795	Ortholog of Candida lusitaniae ATCC 42720 : CLUG_04026
B9J08_001966	-0.764792	2.78076e-05	-0.39941	0.0112677	1.55889	7.32591e-25	-0.215716	0.40897	CAL0000224803	Ortholog(s) have holo-[acyl-carrier-protein] synthase activity and role in lysine biosynthetic process via aminoadipic acid	CAL0000224803	CR_04890W_A	LYS5	CAL0000182911
B9J08_001607	1.67975	1.41547e-06	1.57657	6.84448e-08	1.55496	4.27686e-10	0.57567	0.164826	CAL0000221797	Ortholog(s) have structural constituent of ribosome activity and mitochondrial large ribosomal subunit localization	CAL0000221797	C1_07910C_A	MRPL3	CAL0000175974
B9J08_003104	1.04052	1.49719e-05	0.992295	2.06429e-06	1.55339	8.99521e-20	0.600816	0.045563	CAL0000223181	Ortholog(s) have GTPase activity, mitochondrial ribosome binding activity, role in positive regulation of translation and mitochondrial matrix localization	CAL0000223181	C2_06200C_A		CAL0000194371
B9J08_001979	1.37166	1.29442e-06	0.843477	0.000551767	1.55282	4.34411e-25	0.457836	0.0614362	CAL0000222969	Ortholog(s) have RNA polymerase I activity, RNA polymerase II activity, RNA polymerase III activity, RNA-directed 5'-3' RNA polymerase activity	CAL0000222969	CR_04780W_A	RPB8	CAL0000181508
B9J08_001007	0.860058	0.00627683	0.390691	0.0953767	1.54926	6.64329e-24	0.194248	0.396711	CAL0000218451	Ortholog(s) have RNA polymerase I activity and role in nucleolar large rRNA transcription by RNA polymerase I, transcription by RNA polymerase I, transcription initiation from RNA polymerase I promoter	CAL0000218451	CR_01950W_A		CAL0000185748
B9J08_000786	0.780398	0.00342701	0.647463	0.00282778	1.54647	9.2353e-19	0.472226	0.0859486	CAL0000225185	Ortholog(s) have role in DNA recombination, negative regulation of translation, nuclear-transcribed mRNA catabolic process, nonsense-mediated decay and P-body, cytoplasm localization	CAL0000225185	C5_05470W_A	EST1	CAL0000174640
B9J08_003418	0.675645	0.0196194	0.89313	8.2267e-05	1.54501	3.52412e-12	0.797746	0.0958218	CAL0000219865	Ortholog(s) have role in aerobic respiration and mitochondrial intermembrane space localization	CAL0000219865	C6_00920W_A		CAL0000196544
B9J08_004953	0.687981	0.021968	0.534806	0.00598527	1.54222	2.81976e-25	0.192613	0.469138	CAL0000225111	Ortholog(s) have role in maturation of SSU-rRNA from tricistronic rRNA transcript (SSU-rRNA, 5.8S rRNA, LSU-rRNA)	CAL0000225111	C1_03060C_A	TSR2	CAL0000185349
B9J08_005307	2.20211	9.60023e-18	2.35815	2.04737e-26	1.542	1.04908e-14	-0.131053	0.75929	CAL0000216859	Ortholog(s) have phosphoadenylyl-sulfate reductase (thioredoxin) activity and role in sulfate assimilation, sulfate assimilation, phosphoadenylyl sulfate reduction by phosphoadenylyl-sulfate reductase (thioredoxin)	CAL0000216859	C4_07030W_A	MET16	CAL0000192901
B9J08_003231	4.83986	1.64101e-66	3.73418	6.24361e-64	1.54067	7.51485e-15	0.415224	0.380969	CAL0000219499	Ortholog(s) have role in acetate catabolic process, carnitine metabolic process and mitochondrion localization	CAL0000219499	C1_01740W_A	CTN1	CAL0000182064
B9J08_002584	-0.0116891	0.981857	-0.528668	0.331686	1.5361	6.88124e-07	-1.50931	0.0480991	CAL0000227789	Protein of unknown function
B9J08_000915	1.13007	7.69126e-05	1.19746	2.53635e-15	1.53536	4.18824e-13	0.219776	0.393981	CAL0000220493	Ortholog(s) have protein-lysine N-methyltransferase activity and role in peptidyl-lysine trimethylation	CAL0000220493	C4_04500C_A		CAL0000196328
B9J08_001755	2.97465	1.88417e-60	2.72749	4.05333e-33	1.53324	2.25961e-12	-0.217221	0.516875	CAL0000226069	Ortholog of C. albicans SC5314 : C4_04400C_A, C. parapsilosis CDC317 : CPAR2_500680.1, Debaryomyces hansenii CBS767 : DEHA2F07194g and Candida tropicalis NEW ASSEMBLY : CTRG1_CGOB_00072	CAL0000226069	C4_04400C_A		CAL0000200415
B9J08_001452	0.785359	0.00116555	0.708486	0.000397058	1.53119	2.79681e-22	0.499522	0.0540168	CAL0000222979	Ortholog(s) have metalloendopeptidase activity, role in protein processing involved in protein targeting to mitochondrion and mitochondrial processing peptidase complex localization	CAL0000222979	C5_01640W_A	MAS2	CAL0000178676
B9J08_004919	0.599321	0.0484262	0.435136	0.0130627	1.52709	3.61435e-31	0.227267	0.240771	CAL0000223853	Ortholog(s) have role in protein import into nucleus and cytoplasm localization	CAL0000223853	C7_04150W_A		CAL0000194737
B9J08_005008	0.87288	0.00290386	0.757369	0.000497376	1.52621	2.43851e-21	0.570177	0.0179337	CAL0000221339	Ortholog(s) have role in rRNA processing, tRNA export from nucleus and CURI complex, UTP-C complex, nucleolus, small-subunit processome localization	CAL0000221339	C2_02450C_A	UTP22	CAL0000188541
B9J08_005046	1.50726	7.2184e-06	1.46192	3.35518e-07	1.52422	7.94e-10	0.541975	0.166153	CAL0000217507	Ortholog(s) have structural constituent of ribosome activity and mitochondrial large ribosomal subunit localization	CAL0000217507	C5_00820W_A		CAL0000181825
B9J08_002138	0.473972	0.0341099	0.370773	0.0125149	1.52249	2.02549e-30	0.566313	0.0103365	CAL0000225893	Ortholog(s) have role in cytoplasmic translation, positive regulation of cellular response to amino acid starvation and polysome localization	CAL0000225893	C7_01420W_A	GIR2	CAL0000185013
B9J08_002619	1.11478	0.000161577	0.559528	0.0832166	1.52102	8.46689e-12	0.656793	0.0852816	CAL0000225809	Ortholog of C. albicans SC5314 : C3_01120W_A, C. dubliniensis CD36 : Cd36_81020, C. parapsilosis CDC317 : CPAR2_103070 and Candida tenuis NRRL Y-1498 : CANTEDRAFT_116331	CAL0000225809	C3_01120W_A		CAL0000187024
B9J08_003690	1.30583	0.000107573	0.215016	0.459416	1.5201	4.95895e-11	1.51948	4.77014e-10	CAL0000224133	Has domain(s) with predicted role in transmembrane transport and membrane localization	CAL0000224133	C1_02570C_A	PUT4	CAL0000183611
B9J08_001589	1.47851	1.9549e-09	1.20762	1.78507e-10	1.51946	5.08746e-24	0.456169	0.0221874	CAL0000226941	Ortholog(s) have role in positive regulation of cellular respiration and chromatin, nucleus localization	CAL0000226941	C1_01910W_A		CAL0000185799
B9J08_004813	0.745797	0.000604946	0.422666	0.0193655	1.51694	1.56942e-26	0.0489907	0.871372	CAL0000223947	Ortholog(s) have RNA binding activity, role in mRNA 5'-splice site recognition, mRNA splicing, via spliceosome and U2-type prespliceosome localization	CAL0000223947	C5_01930W_A		CAL0000180558
B9J08_002379	1.15439	0.000607478	0.989179	0.00109647	1.51602	8.89562e-10	0.842273	0.0448791	CAL0000223389	Ortholog(s) have chaperone binding activity, role in protein folding in endoplasmic reticulum, response to unfolded protein, ubiquitin-dependent ERAD pathway and endoplasmic reticulum lumen localization	CAL0000223389	C6_01460C_A		CAL0000177221
B9J08_004715	1.09626	5.43818e-05	0.710003	0.000439323	1.51163	4.63124e-24	0.308054	0.0687227	CAL0000226107	Ortholog(s) have tRNA (guanine-N1-)-methyltransferase activity, role in mitochondrial tRNA methylation, tRNA N1-guanine methylation and cytoplasm, mitochondrial matrix localization	CAL0000226107	C4_03730C_A		CAL0000174739
B9J08_000896	1.76323	8.4444e-12	0.514672	0.00579121	1.51036	1.52126e-16	-0.239608	0.574179	CAL0000218645	Has domain(s) with predicted transmembrane transporter activity, role in transmembrane transport and integral component of membrane localization	CAL0000218645	CR_01340W_A		CAL0000176540
B9J08_003595	-0.188308	0.607	-0.522631	0.00612912	1.51033	3.2716e-27	-0.108678	0.717447	CAL0000220293	Ortholog of S. cerevisiae : MOH1, C. albicans SC5314 : C4_03430W_A/MOH1, C. glabrata CBS138 : CAGL0F04631g, C. dubliniensis CD36 : Cd36_43220 and C. parapsilosis CDC317 : CPAR2_403470	CAL0000220293	C4_03430W_A	MOH1	CAL0000187831
B9J08_000012	1.15612	0.000165537	1.01704	3.38462e-05	1.50972	1.9949e-14	0.728969	0.0624407	CAL0000220367	Ortholog(s) have ribose phosphate diphosphokinase activity, role in 5-phosphoribose 1-diphosphate biosynthetic process, fungal-type cell wall organization and ribose phosphate diphosphokinase complex localization	CAL0000220367	C4_01820C_A		CAL0000186972
B9J08_004045	0.200884	0.227481	0.431513	0.000706885	1.5088	2.16475e-33	0.0845014	0.726839	CAL0000217035	Ortholog(s) have anthranilate synthase activity, indole-3-glycerol-phosphate lyase activity, indole-3-glycerol-phosphate synthase activity, phosphoribosylanthranilate isomerase activity and role in tryptophan biosynthetic process	CAL0000217035	C1_12210W_A	TRP3	CAL0000192837
B9J08_001525	0.128998	0.841943	-0.801776	0.230315	1.50724	0.00303408	-0.510227	0.578535	CAL0000216091	Has domain(s) with predicted electron transfer activity, heme binding, iron ion binding, oxidoreductase activity, acting on paired donors, with incorporation or reduction of molecular oxygen activity
B9J08_003832	0.178466	0.308065	-0.284482	0.245623	1.50717	3.70084e-17	-0.0548705	0.87001	CAL0000222787	Has domain(s) with predicted ATP binding, ATPase, ATPase-coupled transmembrane transporter activity, nucleoside-triphosphatase activity, nucleotide binding activity and role in transmembrane transport
B9J08_001967	1.37549	5.53107e-15	1.239	8.92374e-14	1.50056	4.45905e-18	-0.147544	0.589221	CAL0000226303	Ortholog(s) have L-allo-threonine aldolase activity, threonine aldolase activity, role in glycine biosynthetic process, threonine catabolic process and cytosol localization	CAL0000226303	CR_04880W_A		CAL0000176940
B9J08_001709	1.19728	0.000132842	0.565152	0.00435217	1.50051	1.69163e-16	0.497343	0.0380763	CAL0000226583	Has domain(s) with predicted role in signal transduction and intracellular anatomical structure localization
B9J08_002467	0.588442	0.0207671	0.503801	0.0066066	1.49998	1.50179e-22	0.58846	0.0341953	CAL0000220457	Ortholog(s) have nuclear localization sequence binding activity, role in exit from mitosis, protein import into nucleus and cellular bud neck, cellular bud tip, cytosol, mitotic spindle midzone, nuclear periphery localization	CAL0000220457	C2_05270W_A		CAL0000191099
B9J08_003605	1.56513	2.28281e-05	1.34326	1.36862e-05	1.49056	1.09009e-08	0.681202	0.157534	CAL0000226373	Ortholog(s) have structural constituent of ribosome activity and mitochondrial large ribosomal subunit localization	CAL0000226373	C1_06790C_A	MRPL19	CAL0000178684
B9J08_001879	1.08383	6.71147e-06	0.78662	0.000158243	1.48998	3.34583e-24	0.14174	0.628363	CAL0000223407	Ortholog(s) have tRNA (cytosine-2'-O-)-methyltransferase activity, tRNA (guanosine-2'-O-)-methyltransferase activity, tRNA 2'-O-methyltransferase activity	CAL0000223407	C3_07400W_A		CAL0000176862
B9J08_000774	1.15552	3.30206e-06	1.07517	8.5801e-08	1.48793	9.9158e-16	0.49508	0.0346622	CAL0000217361	Ortholog(s) have poly(A) binding, promoter-specific chromatin binding, protein kinase A catalytic subunit binding, ribonuclease inhibitor activity	CAL0000217361	C1_03370W_A		CAL0000195952
B9J08_004360	1.38694	2.22377e-10	1.21824	8.62551e-09	1.48108	4.65674e-18	0.600632	0.0142208	CAL0000218717	Ortholog of S. cerevisiae : FSH3, C. albicans SC5314 : C5_04350C_A, C. glabrata CBS138 : CAGL0L11044g, C. dubliniensis CD36 : Cd36_54010 and C. parapsilosis CDC317 : CPAR2_100920	CAL0000218717	C5_04350C_A		CAL0000181538
B9J08_004903	1.17125	1.7869e-07	0.955319	2.72926e-05	1.48052	3.61017e-17	0.122228	0.721566	CAL0000218743	Ortholog of Candida lusitaniae ATCC 42720 : CLUG_01015
B9J08_001068	1.02439	9.87142e-05	0.803256	2.01305e-07	1.47927	7.15046e-24	0.142123	0.549193	CAL0000227307	Ortholog(s) have mRNA binding, ribosome binding activity and role in mitochondrial respiratory chain complex III assembly, positive regulation of mitochondrial translation	CAL0000227307	C6_02460C_A		CAL0000197492
B9J08_004019	1.43988	2.92666e-06	1.65938	2.85717e-29	1.47923	1.02208e-17	1.02344	1.94301e-06	CAL0000227843	Has domain(s) with predicted integral component of membrane localization	CAL0000227843	C2_07760W_A		CAL0000181552
B9J08_000967	2.12097	1.56571e-24	2.15215	1.02642e-38	1.4771	8.8497e-18	0.0183752	0.951702	CAL0000218145	Has domain(s) with predicted DNA-binding transcription factor activity, sequence-specific DNA binding, zinc ion binding activity and role in regulation of transcription, DNA-templated	CAL0000218145	C1_11690W_A		CAL0000193023
B9J08_005420	-0.328504	0.743472	-0.667241	0.506508	1.47685	0.0126689	-0.360282	0.795624	CAL0000216921	Protein of unknown function
B9J08_002596	3.32148	3.29373e-38	3.00463	1.15441e-35	1.47647	2.17488e-16	0.214361	0.580661	CAL0000225305	Has domain(s) with predicted catalytic activity, hydrolase activity, hydrolyzing O-glycosyl compounds activity and role in carbohydrate metabolic process	CAL0000225305	C1_02520W_A	SCW4	CAL0000198806
B9J08_000937	0.822683	5.29704e-06	0.241848	0.12615	1.47619	6.31428e-24	0.254339	0.229691	CAL0000220079	Ortholog(s) have role in cellular zinc ion homeostasis	CAL0000220079	C6_03800C_A		CAL0000175926
B9J08_004801	0.652897	0.0143951	0.444802	0.113725	1.47017	4.74558e-17	0.443476	0.0862252	CAL0000223713	Ortholog(s) have RNA binding, rRNA primary transcript binding, ribonuclease MRP activity, ribonuclease P activity	CAL0000223713	C6_02910W_A	POP4	CAL0000177017
B9J08_001116	0.601663	0.0118954	0.014069	0.958934	1.46905	4.55206e-16	-0.755523	0.00574314	CAL0000227501	Has domain(s) with predicted triglyceride lipase activity and role in lipid metabolic process	CAL0000227501	C6_00980C_A		CAL0000177509
B9J08_003242	0.86637	0.0222522	0.322068	0.280885	1.46887	2.39862e-12	0.509227	0.0972049	CAL0000222927	Ortholog(s) have DNA primase activity, DNA-directed 5'-3' RNA polymerase activity, mitochondrial promoter sequence-specific DNA binding activity	CAL0000222927	C1_00640C_A	RPO41	CAL0000185076
B9J08_001299	1.46685	1.53247e-06	1.24655	7.08458e-06	1.46674	2.0927e-11	0.249897	0.564905	CAL0000218919	Ortholog(s) have role in microtubule-based process	CAL0000218919	C5_00250C_A		CAL0000178313
B9J08_001667	2.26886	3.54866e-19	1.83811	5.02898e-14	1.46641	2.11038e-11	0.359133	0.447677	CAL0000221025	Ortholog(s) have DNA polymerase processivity factor activity, DNA-directed DNA polymerase activity, double-stranded DNA binding, single-stranded DNA binding activity	CAL0000221025	CR_09900C_A	DPB2	CAL0000187591
B9J08_000217	1.29371	8.50732e-06	1.18299	1.76245e-06	1.46614	8.77926e-13	0.437079	0.166377	CAL0000217135	Ortholog(s) have structural constituent of ribosome activity and mitochondrial large ribosomal subunit localization	CAL0000217135	C7_03790W_A	MRP7	CAL0000182661
B9J08_003585	0.0679696	0.82998	-0.859019	2.41031e-05	1.464	1.99337e-20	-0.274764	0.296568	CAL0000219595	Ortholog(s) have DNA-binding transcription activator activity, RNA polymerase II-specific, DNA-binding transcription factor activity and RNA polymerase II-specific, more	CAL0000219595	C2_10590W_A	GAL4	CAL0000174381
B9J08_004022	0.68424	0.0335714	0.227485	0.410355	1.46376	2.99403e-17	0.371736	0.164773	CAL0000219029	Ortholog(s) have role in mRNA splicing, via spliceosome and U2-type spliceosomal complex localization	CAL0000219029	C1_10080W_A		CAL0000190345
B9J08_004066	0.124457	0.60367	-0.106155	0.658793	1.46169	1.3909e-19	1.56583	2.26753e-12	CAL0000220251	Ortholog(s) have glutathione transmembrane transporter activity and role in glutathione import across plasma membrane, glutathione transmembrane transport
B9J08_000009	0.936564	0.000365136	0.642212	0.00688485	1.45731	3.64424e-16	0.150216	0.631373	CAL0000218931	Ortholog of C. albicans SC5314 : C4_02010C_A/HSX11, C. dubliniensis CD36 : Cd36_41900, C. parapsilosis CDC317 : CPAR2_401310/HSX11 and Candida tenuis NRRL Y-1498 : CANTEDRAFT_127098	CAL0000218931	C4_02010C_A	HSX11	CAL0000175173
B9J08_001459	0.736809	0.0182005	0.255889	0.225142	1.45411	1.5028e-18	0.657984	0.0190371	CAL0000222097	Ortholog of C. albicans SC5314 : C5_01710C_A, C. dubliniensis CD36 : Cd36_51610, C. parapsilosis CDC317 : CPAR2_303630 and Candida tenuis NRRL Y-1498 : CANTEDRAFT_135125	CAL0000222097	C5_01710C_A		CAL0000181011
B9J08_003757	0.909415	1.62059e-05	1.0115	6.45546e-09	1.45194	9.57347e-23	0.214921	0.42848	CAL0000223859	Has domain(s) with predicted Mis6-Sim4 complex localization	CAL0000223859	C3_04690C_A		CAL0000186970
B9J08_004866	1.36418	2.84524e-06	1.91406	4.48946e-14	1.44851	1.21392e-10	0.00919737	0.986221	CAL0000221419	Ortholog(s) have pantothenate kinase activity, role in coenzyme A biosynthetic process, ergosterol metabolic process, regulation of response to drug and cytoplasm, nucleus localization	CAL0000221419	C6_02980C_A		CAL0000178336
B9J08_000562	-0.154311	0.836503	0.281112	0.698148	1.44795	0.0018958	-0.342282	0.755305	CAL0000225759	Protein of unknown function
B9J08_002116	0.381164	0.0274338	0.576512	9.82476e-07	1.44793	1.20951e-36	0.0841081	0.735571	CAL0000225699	Ortholog(s) have asparagine-tRNA ligase activity and role in asparaginyl-tRNA aminoacylation	CAL0000225699	C7_03670W_A	DED81	CAL0000197236
B9J08_003432	1.26695	2.97614e-06	1.22652	8.84786e-08	1.44284	6.1312e-13	0.633005	0.014349	CAL0000226047	Ortholog(s) have translation initiation factor activity and role in cytoplasmic translational initiation, translational initiation	CAL0000226047	C7_01450C_A	PRT1	CAL0000183631
B9J08_002646	2.94096	1.22907e-46	1.72026	4.81548e-13	1.44224	2.26637e-12	-0.410171	0.22664	CAL0000219073	Has domain(s) with predicted transmembrane transporter activity, role in transmembrane transport and integral component of membrane, membrane localization	CAL0000219073	CR_03450W_A	HXT5	CAL0000200935
B9J08_004521	1.65746	6.34176e-07	1.45482	2.67272e-06	1.44089	5.88793e-08	0.297402	0.524529	CAL0000224501	Ortholog(s) have telomeric DNA binding activity	CAL0000224501	C1_05380C_A		CAL0000184448
B9J08_000367	0.42538	0.0424884	1.07438	3.23616e-17	1.43857	3.93194e-20	0.33187	0.368015	CAL0000226513	Ortholog(s) have C-4 methylsterol oxidase activity, role in ergosterol biosynthetic process and endoplasmic reticulum membrane, plasma membrane localization	CAL0000226513	CR_02370W_A	ERG25	CAL0000179313
B9J08_000425	1.37414	1.61848e-06	1.32764	1.44163e-07	1.43672	5.79979e-10	0.491271	0.19228	CAL0000221511	Ortholog(s) have role in reciprocal meiotic recombination and mitochondrial matrix, mitochondrion localization	CAL0000221511	C5_01140C_A		CAL0000194004
B9J08_002215	0.761918	0.00166385	0.159418	0.51958	1.43532	7.83531e-18	0.0653122	0.877164	CAL0000216371	Ortholog(s) have role in box C/D snoRNP assembly, maturation of LSU-rRNA from tricistronic rRNA transcript (SSU-rRNA, 5.8S rRNA, LSU-rRNA)	CAL0000216371	C4_02750W_A	HIT1	CAL0000190275
B9J08_003826	0.850973	0.0017481	0.536066	0.00762729	1.4349	2.86627e-16	0.0229831	0.949947	CAL0000225595	Ortholog(s) have pseudouridine synthase activity, role in enzyme-directed rRNA pseudouridine synthesis, mRNA pseudouridine synthesis, snRNA pseudouridine synthesis, tRNA pseudouridine synthesis and cytoplasm, nucleus localization	CAL0000225595	C2_10270W_A	PUS7	CAL0000177714
B9J08_002585	0.811671	4.39244e-05	0.465041	0.00840041	1.43205	1.98718e-19	-0.0852442	0.81429	CAL0000219827	Has domain(s) with predicted transmembrane transporter activity, role in transmembrane transport and integral component of membrane localization	CAL0000219827	C1_06980C_A		CAL0000197504
B9J08_002110	0.585277	0.304737	0.265083	0.427856	1.43023	1.18612e-10	1.20432	0.00061603	CAL0000219489	Ortholog(s) have siderophore transmembrane transporter activity, role in siderophore transmembrane transport, siderophore transport and cytoplasmic vesicle, endosome, plasma membrane localization	CAL0000219489	C2_08050C_A	SIT1	CAL0000196424
B9J08_003980	1.14087	1.7647e-05	0.925889	4.91643e-05	1.42873	2.66667e-15	0.366258	0.306514	CAL0000219577	Ortholog(s) have S-adenosylmethionine-dependent methyltransferase activity, protein-lysine N-methyltransferase activity	CAL0000219577	C2_02960C_A		CAL0000187167
B9J08_003802	0.687925	0.0599401	0.427242	0.0611359	1.42852	5.79357e-16	0.346323	0.238862	CAL0000227429	Ortholog of S. cerevisiae : MRX1, C. albicans SC5314 : C2_10090C_A, C. glabrata CBS138 : CAGL0J03278g, C. dubliniensis CD36 : Cd36_24130 and C. parapsilosis CDC317 : CPAR2_407430	CAL0000227429	C2_10090C_A		CAL0000195111
B9J08_000988	1.41573	5.83741e-11	0.680648	0.000406176	1.42785	5.58425e-17	-0.461953	0.0814169	CAL0000219231	Has domain(s) with predicted DNA-binding transcription factor activity, RNA polymerase II-specific, zinc ion binding activity, role in regulation of transcription, DNA-templated and nucleus localization	CAL0000219231	C1_00670C_A	UGA32	CAL0000195594
B9J08_003647	0.359899	0.160569	0.0918429	0.721077	1.42762	3.46981e-16	0.060568	0.87668	CAL0000219689	Ortholog(s) have S-adenosylmethionine-dependent methyltransferase activity and role in protein methylation	CAL0000219689	C2_02360C_A		CAL0000196714
B9J08_004617	0.703621	0.000933234	0.586506	0.000659978	1.42263	8.07622e-15	-0.50325	0.0497839	CAL0000219169	Ortholog(s) have role in response to amino acid and extrinsic component of plasma membrane localization	CAL0000219169	C1_01880C_A	PTR3	CAL0000187245
B9J08_001132	-0.131521	0.610798	-0.198108	0.205385	1.42168	1.10666e-22	-0.0833343	0.703123	CAL0000227283	Ortholog(s) have cytoplasm localization	CAL0000227283	CR_02430C_A		CAL0000192740
B9J08_004406	0.822491	0.0026351	0.553309	0.00902715	1.42161	6.18248e-15	0.753126	0.00446174	CAL0000219935	Ortholog(s) have protein serine/threonine kinase activity	CAL0000219935	C5_02440C_A		CAL0000190041
B9J08_000210	-1.37363	0.000337397	-0.739915	0.0158992	1.42101	1.83655e-11	0.385334	0.184288	CAL0000220587	Ortholog of C. albicans SC5314 : C7_01430C_A, C. dubliniensis CD36 : Cd36_71260, C. parapsilosis CDC317 : CPAR2_702640 and Candida tenuis NRRL Y-1498 : CANTEDRAFT_116608	CAL0000220587	C7_01430C_A		CAL0000185286
B9J08_005422	1.65357	5.30727e-21	1.48934	1.75552e-20	1.41766	2.96651e-18	0.730003	0.00389568	CAL0000225935	Ortholog(s) have protein tyrosine/serine/threonine phosphatase activity and role in inactivation of MAPK activity, nuclear DNA replication, protein dephosphorylation, regulation of spore germination	CAL0000225935	C7_00840C_A		CAL0000195554
B9J08_000604	1.94634	4.44705e-12	1.90311	1.37022e-14	1.41426	4.03762e-13	0.856589	0.00168746	CAL0000218055	Has domain(s) with predicted structural constituent of ribosome activity, role in translation and ribosome localization
B9J08_001460	1.63344	2.44556e-09	1.36171	6.97652e-09	1.41226	2.49759e-15	0.3793	0.314939	CAL0000218081	Ortholog(s) have structural constituent of ribosome activity, role in mitochondrial translation and mitochondrial large ribosomal subunit localization	CAL0000218081	C5_01700W_A		CAL0000174888
B9J08_001792	0.871591	0.000109168	-0.294391	0.173818	1.41167	3.43491e-18	-0.71674	0.0128199	CAL0000227123	Ortholog of C. albicans SC5314 : C4_01230C_A, C. dubliniensis CD36 : Cd36_41220, C. parapsilosis CDC317 : CPAR2_403860 and Candida tenuis NRRL Y-1498 : CANTEDRAFT_116117	CAL0000227123	C4_01230C_A		CAL0000178005
B9J08_001912	0.587947	0.0377366	0.272247	0.0884407	1.41143	2.59079e-28	0.202857	0.254822	CAL0000219879	Ortholog(s) have histone acetyltransferase activity	CAL0000219879	C3_06060W_A	ELP3	CAL0000193262
B9J08_002153	0.459201	0.110312	0.309446	0.114481	1.41105	8.21401e-23	0.144733	0.575085	CAL0000218785	Ortholog(s) have tRNA 2'-O-methyltransferase activity and role in tRNA methylation	CAL0000218785	CR_00670C_A		CAL0000175614
B9J08_003659	0.370058	0.0722208	0.010892	0.957424	1.40847	7.67227e-35	0.0519091	0.810626	CAL0000219553	Has domain(s) with predicted role in transmembrane transport	CAL0000219553	C6_03930W_A	OPT8	CAL0000175124
B9J08_001374	0.137452	0.410214	0.560937	1.44618e-05	1.40762	3.95946e-22	-0.424669	0.0175393	CAL0000227489	Ortholog(s) have 6-phosphofructo-2-kinase activity and role in fructose 2,6-bisphosphate metabolic process	CAL0000227489	C1_08950W_A	PFK26	CAL0000176014
B9J08_000751	0.704478	0.0202539	0.511632	0.0166326	1.40671	1.9958e-14	0.183146	0.471627	CAL0000216865	Ortholog(s) have cytosol, nucleus localization	CAL0000216865	CR_01410C_A		CAL0000177573
B9J08_000439	2.56556	3.53112e-08	2.60138	1.59683e-13	1.40187	0.000432767	-0.215812	0.828503	CAL0000226213	Ortholog of C. albicans SC5314 : C5_00550C_A, C. dubliniensis CD36 : Cd36_50550, C. parapsilosis CDC317 : CPAR2_303970 and Candida tenuis NRRL Y-1498 : CANTEDRAFT_117099	CAL0000226213	C5_00550C_A		CAL0000174695
B9J08_001295	0.46965	0.0280454	0.43447	0.00815241	1.40183	1.58067e-15	0.257062	0.237035	CAL0000224437	Ortholog(s) have endodeoxyribonuclease activity, endoribonuclease activity, exodeoxyribonuclease activity, ribonuclease activity, single-stranded DNA endodeoxyribonuclease activity	CAL0000224437	C5_00280C_A		CAL0000174323
B9J08_005521	0.760734	0.00940714	0.562273	0.00203395	1.40024	3.69225e-23	0.318389	0.11827	CAL0000222019	Ortholog(s) have exoribonuclease II activity, role in mitochondrial RNA catabolic process and mitochondrial degradosome localization	CAL0000222019	C2_08550C_A	MSU1	CAL0000186154
B9J08_003091	0.47911	0.0326429	0.254891	0.396169	1.39612	1.27032e-11	0.207966	0.506876	CAL0000217071	Has domain(s) with predicted mannosyltransferase activity, role in protein glycosylation and membrane localization	CAL0000217071	CR_05290W_A	MNT3	CAL0000188769
B9J08_002549	2.07297	3.98708e-15	1.77402	6.15439e-14	1.39129	9.63391e-10	0.0606955	0.907031	CAL0000227543	Ortholog(s) have 3',5'-cyclic-AMP phosphodiesterase activity, 3',5'-cyclic-GMP phosphodiesterase activity and role in cAMP catabolic process, cAMP-mediated signaling, negative regulation of cAMP-mediated signaling	CAL0000227543	C5_02290W_A	PDE1	CAL0000177603
B9J08_001804	1.13031	2.86314e-08	0.56319	0.0013664	1.39078	2.93834e-20	0.102585	0.745419	CAL0000216657	Has domain(s) with predicted role in transmembrane transport	CAL0000216657	C4_06440C_A		CAL0000194240
B9J08_000263	1.49797	2.12796e-11	0.400964	0.12535	1.39072	7.57951e-21	-0.087099	0.817689	CAL0000219511	Ortholog(s) have cyclin-dependent protein serine/threonine kinase regulator activity	CAL0000219511	C1_08570C_A	PCL2	CAL0000186908
B9J08_004679	1.21748	9.06375e-06	0.656153	0.0060107	1.38777	1.02042e-11	0.333459	0.332538	CAL0000217081	Has domain(s) with predicted DNA binding, DNA-directed 5'-3' RNA polymerase activity and role in transcription, DNA-templated	CAL0000217081	C7_02160W_A		CAL0000195119
B9J08_003963	0.18282	0.658927	-0.431578	0.231863	1.38636	5.55303e-14	-0.168253	0.588546	CAL0000227697	Ortholog(s) have rRNA primary transcript binding activity	CAL0000227697	C1_13360C_A	RMP1	CAL0000183920
B9J08_000201	0.756994	0.0047133	0.469979	0.0243828	1.38468	2.23167e-18	0.509189	0.157534	CAL0000224201	Ortholog(s) have rRNA binding activity, role in RNA splicing, mitochondrial RNA processing, mitochondrial genome maintenance, positive regulation of rRNA processing, rRNA metabolic process and mitochondrion localization	CAL0000224201	C6_03440W_A		CAL0000174731
B9J08_003749	1.32469	2.0356e-06	1.27221	1.61772e-08	1.38448	3.78918e-15	0.433425	0.182835	CAL0000220667	Ortholog(s) have structural constituent of ribosome activity and mitochondrial large ribosomal subunit localization	CAL0000220667	C1_12610W_A		CAL0000201122
B9J08_002386	0.543146	0.0673788	0.433026	0.104161	1.38223	7.95111e-10	0.144888	0.751599	CAL0000218195	Ortholog(s) have role in lipid homeostasis, nuclear envelope organization and nuclear envelope localization	CAL0000218195	C3_06520C_A		CAL0000186381
B9J08_000782	0.345211	0.115585	0.106133	0.567814	1.37998	3.16163e-27	-0.279645	0.197765	CAL0000218689	Ortholog(s) have ferric-chelate reductase activity, role in copper ion import, iron ion transport and plasma membrane localization
B9J08_003032	1.79143	8.07384e-12	1.72663	9.66558e-19	1.37861	5.53214e-16	0.281553	0.422788	CAL0000220875	Ortholog(s) have 1-acylglycerophosphocholine O-acyltransferase activity	CAL0000220875	C2_09350W_A	TAZ1	CAL0000190505
B9J08_001486	-0.183239	0.339404	-0.000496661	0.997552	1.37796	5.63984e-23	-0.237942	0.376459	CAL0000218107	Ortholog of C. albicans SC5314 : C4_06940C_A, C. dubliniensis CD36 : Cd36_46410, Candida tenuis NRRL Y-1498 : CANTEDRAFT_136115 and Debaryomyces hansenii CBS767 : DEHA2E18238g	CAL0000218107	C4_06940C_A		CAL0000182348
B9J08_005526	0.916861	0.000205617	1.43435	2.83807e-12	1.37627	9.55941e-13	0.595189	0.238862	CAL0000227415	Has domain(s) with predicted cation transmembrane transporter activity, role in cation transport, transmembrane transport and membrane localization	CAL0000227415	C1_09470C_A		CAL0000177270
B9J08_002802	1.40054	1.82136e-08	1.45875	1.18282e-12	1.37491	7.96463e-15	0.609153	0.022886	CAL0000219491	Ortholog(s) have structural constituent of ribosome activity and mitochondrial large ribosomal subunit localization	CAL0000219491	C2_07030C_A		CAL0000193465
B9J08_005381	1.38207	3.23136e-24	0.884005	2.32243e-12	1.37269	2.358e-33	0.0776044	0.722567	CAL0000220881	Ortholog(s) have protein kinase activity, role in G1/S transition of mitotic cell cycle, cellular ion homeostasis, putrescine transport, spermidine transport, spermine transport and cytoplasm, nucleus, plasma membrane localization	CAL0000220881	C6_01710C_A	PTK2	CAL0000186778
B9J08_000202	0.963378	4.20533e-06	0.97088	3.53637e-08	1.36946	5.60197e-18	0.255048	0.347387	CAL0000222375	Ortholog(s) have diphthine-ammonia ligase activity and role in peptidyl-diphthamide biosynthetic process from peptidyl-histidine	CAL0000222375	C2_03830W_A		CAL0000190353
B9J08_003481	0.227688	0.33059	0.0627133	0.756565	1.36945	4.32372e-23	-0.0725721	0.809109	CAL0000227373	Ortholog of Candida lusitaniae ATCC 42720 : CLUG_03041
B9J08_002771	1.16654	2.17404e-09	1.27236	4.85905e-17	1.36597	2.4891e-23	0.260147	0.171497	CAL0000225645	Ortholog(s) have phosphoribosylglycinamide formyltransferase activity and role in 'de novo' IMP biosynthetic process, adenine biosynthetic process, purine nucleotide biosynthetic process	CAL0000225645	C2_03090C_A	ADE8	CAL0000195096
B9J08_000004	0.202246	0.526148	0.750682	0.000380602	1.36544	0.0417142	1.00538	6.17345e-05	CAL0000222435	Protein of unknown function
B9J08_001938	1.08844	1.5174e-05	1.06602	5.56561e-07	1.36523	4.293e-14	0.537172	0.0413991	CAL0000219623	Ortholog(s) have mitochondrion localization	CAL0000219623	C1_10690W_A		CAL0000181267
B9J08_003377	0.487365	0.133635	0.261596	0.217242	1.36449	2.28215e-23	0.164311	0.474648	CAL0000218401	Ortholog(s) have tRNA (uracil) methyltransferase activity and role in tRNA methylation	CAL0000218401	C1_04530C_A		CAL0000181781
B9J08_003402	0.439896	0.18219	0.290578	0.160222	1.36156	1.69116e-23	0.272038	0.126789	CAL0000222989	Ortholog(s) have translation elongation factor binding activity, role in G2/M transition of mitotic cell cycle, cellular response to starvation and cytoplasm, nucleus localization	CAL0000222989	C1_01110C_A	ZPR1	CAL0000194324
B9J08_001952	1.45842	1.07599e-09	0.908131	1.863e-06	1.36145	9.86314e-14	0.621561	0.0132188	CAL0000227805	Has domain(s) with predicted nucleobase transmembrane transporter activity, role in nucleobase transport, transmembrane transport and membrane localization
B9J08_005485	0.996244	0.000131497	0.565508	0.0119771	1.36096	3.21064e-15	0.307701	0.357651	CAL0000217423	Has domain(s) with predicted nucleic acid binding, zinc ion binding activity	CAL0000217423	CR_04270C_A		CAL0000179760
B9J08_003752	0.51318	0.00377057	0.532192	0.00117813	1.36043	4.05501e-21	0.208909	0.440731	CAL0000222035	Has domain(s) with predicted DNA-binding transcription factor activity, RNA polymerase II-specific, zinc ion binding activity, role in regulation of transcription, DNA-templated and nucleus localization	CAL0000222035	C3_04640W_A	ZCF31	CAL0000191055
B9J08_002434	0.978841	6.75964e-11	0.507783	0.000224309	1.35834	3.03299e-27	0.172579	0.517613	CAL0000219059	Protein of unknown function
B9J08_002257	1.30176	6.8564e-06	0.838154	0.00017498	1.35817	8.13982e-10	0.561542	0.0634495	CAL0000222551	Has domain(s) with predicted catalytic activity and role in cellular metabolic process	CAL0000222551	C1_09230C_A	GRP1	CAL0000175332
B9J08_003373	0.810509	0.00361412	0.713886	0.0122082	1.3513	1.08178e-07	0.731501	0.0351194	CAL0000222561	Ortholog(s) have role in phospholipid translocation, retrograde transport, endosome to Golgi and endosome membrane, trans-Golgi network membrane localization	CAL0000222561	C1_04340C_A		CAL0000200078
B9J08_003753	1.29482	1.26909e-07	0.881717	5.89758e-06	1.35122	5.48287e-16	0.301002	0.30766	CAL0000216939	Ortholog of S. cerevisiae : AIM6, C. albicans SC5314 : C3_04650W_A, C. glabrata CBS138 : CAGL0C05533g, C. dubliniensis CD36 : Cd36_84610 and C. parapsilosis CDC317 : CPAR2_404550	CAL0000216939	C3_04650W_A		CAL0000193326
B9J08_002650	1.22413	6.90091e-06	0.909827	0.000114555	1.34788	1.33275e-10	0.607673	0.0590664	CAL0000217455	Ortholog of C. albicans SC5314 : CR_03410W_A, C. dubliniensis CD36 : Cd36_28560, C. parapsilosis CDC317 : CPAR2_802030, Debaryomyces hansenii CBS767 : DEHA2F20350g and Pichia stipitis Pignal : PICST_33885	CAL0000217455	CR_03410W_A		CAL0000192404
B9J08_001536	0.804733	0.00664298	0.460245	0.024263	1.34768	1.10075e-07	-0.653127	0.0240061	CAL0000218489	Protein of unknown function
B9J08_005513	-0.81737	0.00159641	-0.628587	0.000868807	1.34695	1.66687e-23	0.0730357	0.759296	CAL0000224015	Has domain(s) with predicted alcohol O-acetyltransferase activity and role in alcohol metabolic process	CAL0000224015	C3_04340W_A	ATF1	CAL0000176644
B9J08_000110	0.825173	0.00464317	0.733266	0.00075318	1.34577	2.14965e-15	0.268545	0.322154	CAL0000225683	Ortholog of C. albicans SC5314 : CR_08580C_A, C. dubliniensis CD36 : Cd36_34170, C. parapsilosis CDC317 : CPAR2_205760 and Candida tenuis NRRL Y-1498 : CANTEDRAFT_91501	CAL0000225683	CR_08580C_A		CAL0000193250
B9J08_001441	2.19703	5.0246e-20	1.55051	6.56134e-15	1.34231	7.29264e-13	0.0783183	0.817117	CAL0000226119	Ortholog of C. albicans SC5314 : C6_03360C_A, C. dubliniensis CD36 : Cd36_63640, Pichia stipitis Pignal : PICST_32878 and Candida guilliermondii ATCC 6260 : PGUG_03423	CAL0000226119	C6_03360C_A		CAL0000193285
B9J08_001491	0.516472	0.11253	0.346124	0.152919	1.34213	1.22675e-13	0.664357	0.00264603	CAL0000222407	Ortholog of Candida lusitaniae ATCC 42720 : CLUG_04878
B9J08_000182	0.944561	3.2096e-05	0.605831	0.000113941	1.34207	3.13013e-24	0.532277	0.00769989	CAL0000223719	Ortholog(s) have role in cytoplasmic translation and cytoplasm localization	CAL0000223719	C3_01520C_A		CAL0000195640
B9J08_003884	1.36643	3.19056e-12	1.3683	1.26198e-15	1.34104	8.00445e-15	-0.0307491	0.934311	CAL0000227967	Has domain(s) with predicted acyltransferase activity and role in metabolic process	CAL0000227967	C2_09070C_A		CAL0000201573
B9J08_004385	1.0598	6.2151e-06	0.966813	1.43291e-06	1.33826	1.32906e-14	0.537424	0.0310949	CAL0000224851	Ortholog(s) have GDP-dissociation inhibitor activity, GTPase activator activity, translation initiation factor activity, translation initiation factor binding activity	CAL0000224851	C5_02490C_A	TIF5	CAL0000179125
B9J08_002420	-0.668784	0.110907	-0.289518	0.437425	1.33663	5.95439e-06	0.17972	0.739118	CAL0000218221	Ortholog(s) have 3-oxoacyl-[acyl-carrier-protein] reductase (NADPH) activity, 3-oxoacyl-[acyl-carrier-protein] synthase activity, fatty acid synthase activity, holo-[acyl-carrier-protein] synthase activity	CAL0000218221	C3_04830C_A	FAS2	CAL0000182497
B9J08_000746	0.551105	0.0326981	0.338578	0.0926693	1.33654	1.58278e-18	0.54541	0.0254591	CAL0000222083	Has domain(s) with predicted transmembrane transporter activity, role in transmembrane transport and integral component of membrane localization	CAL0000222083	CR_00420W_A		CAL0000199087
B9J08_001401	0.755578	0.00533968	0.655216	3.10217e-05	1.33055	2.77055e-26	0.22821	0.190547	CAL0000226769	Ortholog(s) have translation elongation factor binding activity and role in chaperone-mediated protein folding	CAL0000226769	C4_02050W_A	HGH1	CAL0000178023
B9J08_003388	0.988292	4.46332e-06	0.611155	0.000133505	1.33016	1.81508e-23	0.34519	0.0647406	CAL0000223927	Ortholog of C. albicans SC5314 : C1_06820W_A, C. dubliniensis CD36 : Cd36_06390, C. parapsilosis CDC317 : CPAR2_209040 and Candida tenuis NRRL Y-1498 : CANTEDRAFT_114052	CAL0000223927	C1_06820W_A		CAL0000186698
B9J08_000351	1.26287	2.9399e-07	1.08516	1.89173e-10	1.32932	6.12351e-21	0.495629	0.00727716	CAL0000227027	Ortholog(s) have enzyme activator activity, phosphatidylinositol-3,5-bisphosphate binding, phosphatidylinositol-3-phosphate binding, tRNA binding activity	CAL0000227027	CR_03060W_A	ARC1	CAL0000195614
B9J08_002506	0.792321	0.00073327	0.821623	2.75338e-05	1.32911	1.66947e-20	0.202242	0.413516	CAL0000216143	Ortholog of S. cerevisiae : KEL3, C. albicans SC5314 : C1_13720W_A, C. glabrata CBS138 : CAGL0A01067g, C. dubliniensis CD36 : Cd36_12710 and C. parapsilosis CDC317 : CPAR2_201590	CAL0000216143	C1_13720W_A		CAL0000187064
B9J08_002042	-0.470591	0.254112	-1.48432	1.26296e-18	1.32887	8.68339e-15	0.8519	0.00444648	CAL0000225633	Has domain(s) with predicted phosphatase activity	CAL0000225633	C4_00960W_A	PTC8	CAL0000177519
B9J08_005194	1.35323	0.0102903	1.48448	0.0027077	1.32628	0.00852838	-0.74625	0.490524	CAL0000218555	Protein of unknown function
B9J08_004510	1.04965	1.57372e-06	1.13932	1.62763e-10	1.3257	3.52894e-19	0.351215	0.113012	CAL0000219525	Ortholog(s) have role in protein maturation, protein targeting to ER and endoplasmic reticulum, membrane localization	CAL0000219525	CR_09320C_A	PHO88	CAL0000189279
B9J08_003937	2.35188	2.00026e-15	2.07705	4.0458e-13	1.32524	2.86216e-08	-0.418356	0.39693	CAL0000220141	Ortholog(s) have ATP binding, ATPase, DNA replication origin binding, GTP binding, GTPase activity, chromatin binding, protein serine/threonine kinase activity	CAL0000220141	C1_12220W_A	CDC6	CAL0000190984
B9J08_003338	1.68586	3.481e-21	1.2578	1.01821e-08	1.32474	1.14348e-17	0.0398154	0.902399	CAL0000226351	Ortholog(s) have DNA clamp loader activity and role in DNA strand elongation involved in DNA replication, UV-damage excision repair, leading strand elongation, sister chromatid cohesion	CAL0000226351	C2_00950C_A	RFC5	CAL0000201502
B9J08_001543	0.739465	0.00975718	0.614844	0.00179866	1.32443	1.1484e-16	0.0383673	0.902399	CAL0000217813	Ortholog(s) have diphthine synthase activity and role in peptidyl-diphthamide biosynthetic process from peptidyl-histidine	CAL0000217813	C5_03700C_A		CAL0000183474
B9J08_005564	2.27305	1.91905e-46	1.25272	7.75388e-17	1.32259	1.16576e-18	0.723975	0.0175868	CAL0000224647	Ortholog(s) have L-lysine transmembrane transporter activity, arginine transmembrane transporter activity and role in L-arginine import across plasma membrane, L-lysine import across plasma membrane
B9J08_003940	1.20013	1.66528e-05	0.887462	1.63272e-05	1.32062	1.39552e-15	0.520318	0.0908831	CAL0000222469	Ortholog(s) have DNA-directed 5'-3' RNA polymerase activity, RNA polymerase I activity, RNA polymerase II activity, RNA polymerase III activity, RNA-directed 5'-3' RNA polymerase activity	CAL0000222469	C1_12820C_A		CAL0000198535
B9J08_005025	3.23836	3.26282e-20	3.25544	2.13268e-85	1.31657	2.24393e-11	-0.0525931	0.864451	CAL0000217769	Has domain(s) with predicted transmembrane transporter activity, role in transmembrane transport and integral component of membrane, membrane localization	CAL0000217769	C3_00220W_A	HGT19	CAL0000199303
B9J08_001377	0.581331	0.0635976	0.0288926	0.891797	1.31586	2.13142e-20	0.464168	0.0328434	CAL0000217619	Ortholog(s) have rRNA primary transcript binding activity	CAL0000217619	C4_03270W_A	RPF1	CAL0000187860
B9J08_005191	1.46338	2.7873e-13	0.949886	1.44825e-07	1.31514	1.27438e-17	0.151338	0.57282	CAL0000220867	Ortholog of S. cerevisiae : MFG1, C. albicans SC5314 : C2_08730W_A/MFG1, C. glabrata CBS138 : CAGL0C05467g, C. dubliniensis CD36 : Cd36_22900 and C. parapsilosis CDC317 : CPAR2_806370	CAL0000220867	C2_08730W_A	MFG1	CAL0000181361
B9J08_004412	1.27736	3.52246e-05	1.21745	9.83659e-06	1.31402	3.94223e-10	0.437264	0.21335	CAL0000217061	Ortholog(s) have ATPase activator activity, role in protein import into mitochondrial matrix and PAM complex, Tim23 associated import motor, TIM23 mitochondrial import inner membrane translocase complex localization	CAL0000217061	C4_00520W_A	PAM18	CAL0000200634
B9J08_001480	-0.0709154	0.826786	-0.324993	0.175126	1.31341	4.71908e-11	-0.153856	0.664108	CAL0000225355	Protein of unknown function
B9J08_002917	0.89665	1.12586e-07	0.714803	2.93771e-06	1.3132	1.83407e-20	0.395024	0.07999	CAL0000224411	Ortholog(s) have NAD+ binding, NAD-dependent histone deacetylase activity, NAD-dependent histone deacetylase activity (H3-K9 specific) and NAD-dependent histone deacetylase activity (H4-K16 specific), more	CAL0000224411	C1_09050W_A	HST1	CAL0000190389
B9J08_004795	1.2638	5.61407e-07	1.14418	3.60596e-08	1.31281	6.5313e-17	0.190159	0.487426	CAL0000219579	Ortholog(s) have DNA-binding transcription activator activity, RNA polymerase II-specific, DNA-binding transcription factor activity, chromatin binding, sequence-specific DNA binding activity	CAL0000219579	C2_09940W_A	GCN4	CAL0000200506
B9J08_003596	1.39687	1.88541e-07	1.21326	1.59983e-07	1.31039	6.74715e-11	0.272698	0.430955	CAL0000225027	Ortholog(s) have structural constituent of ribosome activity and mitochondrial large ribosomal subunit localization	CAL0000225027	C4_03410W_A		CAL0000174039
B9J08_000072	-0.432315	0.201186	-0.867988	0.000444219	1.3078	5.63027e-15	-0.306347	0.249553	CAL0000225023	Has domain(s) with predicted integral component of membrane localization	CAL0000225023	C2_06440C_A		CAL0000194068
B9J08_004799	0.534583	0.0760665	0.214799	0.373692	1.30585	5.15034e-14	0.0190451	0.957637	CAL0000226563	Protein of unknown function
B9J08_001337	0.132843	0.585558	-0.136705	0.455226	1.30365	4.54508e-21	0.374221	0.0706116	CAL0000223165	Ortholog(s) have RNA polymerase III activity, role in tRNA transcription by RNA polymerase III, transcription initiation from RNA polymerase III promoter and RNA polymerase III complex localization	CAL0000223165	C1_05230W_A		CAL0000199486
B9J08_001772	0.611878	0.0328029	0.559506	0.00340008	1.30338	3.54822e-22	0.386577	0.0382135	CAL0000217735	Ortholog(s) have ribose phosphate diphosphokinase activity, role in 5-phosphoribose 1-diphosphate biosynthetic process, cytokinesis, fungal-type cell wall organization and ribose phosphate diphosphokinase complex localization	CAL0000217735	C2_02510W_A	PRS1	CAL0000176742
B9J08_002966	0.36017	0.273705	0.239006	0.208111	1.30289	3.95802e-16	0.40466	0.0654593	CAL0000217335	Ortholog(s) have U3 snoRNA binding activity	CAL0000217335	C1_14080W_A		CAL0000180258
B9J08_004638	0.636129	0.0175953	0.626583	0.00710864	1.30042	2.07634e-09	0.610288	0.11753	CAL0000225943	Has domain(s) with predicted nucleic acid binding activity	CAL0000225943	C1_13440C_A	OFI1	CAL0000190493
B9J08_003017	0.489279	0.0577788	-0.378975	0.155075	1.29916	5.11754e-12	0.265336	0.381307	CAL0000221127	Has domain(s) with predicted nucleobase transmembrane transporter activity, role in nucleobase transport, transmembrane transport and membrane localization	CAL0000221127	C3_03360W_A	FCY2	CAL0000197551
B9J08_001174	1.30693	5.33432e-08	0.959732	4.96762e-06	1.29883	5.95165e-20	0.401234	0.0485032	CAL0000217317	Ortholog(s) have rRNA (uridine-N3-)-methyltransferase activity, role in rRNA base methylation and cytoplasm localization	CAL0000217317	CR_01780W_A		CAL0000181125
B9J08_003059	0.402861	0.177429	0.173816	0.334007	1.29819	1.20852e-21	0.0566848	0.818733	CAL0000224331	Ortholog(s) have tRNA-5-taurinomethyluridine 2-sulfurtransferase activity, role in mitochondrial tRNA wobble position uridine thiolation and mitochondrion localization	CAL0000224331	C1_14330W_A		CAL0000182034
B9J08_000973	0.528825	0.0392827	0.14832	0.394387	1.29671	4.66284e-18	0.447407	0.0706395	CAL0000223963	Ortholog(s) have role in endonucleolytic cleavage in 5'-ETS of tricistronic rRNA transcript (SSU-rRNA, 5.8S rRNA and LSU-rRNA), more	CAL0000223963	C3_07800C_A		CAL0000179596
B9J08_005115	0.960764	4.45913e-05	0.48222	0.00531542	1.29658	2.63062e-19	0.172194	0.481802	CAL0000221081	Ortholog(s) have ribosome binding activity, role in cytoplasmic translation and extrinsic component of membrane, mitochondrial inner membrane localization	CAL0000221081	CR_05620C_A	MTG2	CAL0000189638
B9J08_004976	-0.746448	6.06038e-06	-0.527333	0.000784583	1.29475	1.34587e-25	-0.138154	0.542695	CAL0000221669	Protein of unknown function
B9J08_002348	0.69739	0.0319393	0.469739	0.0309721	1.292	1.78254e-15	0.318588	0.128266	CAL0000217091	Ortholog(s) have chromatin binding activity and role in DNA replication initiation, pre-replicative complex assembly involved in nuclear cell cycle DNA replication, rRNA processing, ribosomal large subunit biogenesis	CAL0000217091	C7_03850W_A		CAL0000177493
B9J08_004215	1.69936	1.23573e-10	1.68126	2.83969e-19	1.29115	8.85069e-26	0.532688	0.00169017	CAL0000224953	Ortholog(s) have methylenetetrahydrofolate dehydrogenase (NAD+) activity, role in folic acid-containing compound biosynthetic process, one-carbon metabolic process, purine nucleobase biosynthetic process and cytosol localization	CAL0000224953	C4_04720W_A		CAL0000186217
B9J08_005385	0.89234	0.0241126	0.952765	0.00590901	1.28906	0.00931213	0.66681	0.128184	CAL0000219453	Ortholog(s) have RNA binding, RNA strand annealing activity, RNA strand-exchange activity, ribosomal small subunit binding, single-stranded RNA binding activity	CAL0000219453	C6_01630W_A	TIF3	CAL0000196640
B9J08_001708	1.29289	1.25082e-05	1.34152	8.74762e-10	1.28863	7.30421e-12	0.39388	0.17366	CAL0000227961	Ortholog(s) have structural constituent of ribosome activity and mitochondrial large ribosomal subunit localization	CAL0000227961	C5_00030W_A		CAL0000188096
B9J08_001346	1.31404	5.87188e-14	1.18861	4.92219e-15	1.28778	4.71644e-20	0.38196	0.0755441	CAL0000216777	Ortholog(s) have RNA binding, RNA polymerase II C-terminal domain phosphoserine binding, transcription coregulator activity	CAL0000216777	C7_00070C_A		CAL0000190039
B9J08_000846	2.12337	0.0301427	4.04295	4.26986e-11	1.28775	0.0384637	0.572025	0.383587	CAL0000217863	Ortholog of C. albicans SC5314 : CR_08830W_A, C. dubliniensis CD36 : Cd36_26620, C. parapsilosis CDC317 : CPAR2_201160 and Candida tenuis NRRL Y-1498 : CANTEDRAFT_115461	CAL0000217863	CR_08830W_A		CAL0000188922
B9J08_002578	0.339932	0.0775506	0.396707	0.00810203	1.28546	2.56895e-20	-0.054346	0.797961	CAL0000222905	Ortholog(s) have pantothenate transmembrane transporter activity, role in endocytosis, pantothenate import across plasma membrane, pantothenate transmembrane transport and plasma membrane localization	CAL0000222905	C6_02650C_A		CAL0000174828
B9J08_005358	0.439131	0.163918	-0.292231	0.164225	1.2851	5.33859e-15	0.202775	0.466693	CAL0000221059	Ortholog(s) have RNA binding activity, role in box H/ACA snoRNP assembly and nucleoplasm, nucleus localization	CAL0000221059	CR_04110W_A		CAL0000196049
B9J08_001806	1.08411	6.2992e-05	0.816121	0.000890124	1.28192	7.57397e-10	0.542783	0.0723303	CAL0000218561	Ortholog(s) have role in endoplasmic reticulum to Golgi vesicle-mediated transport and endoplasmic reticulum membrane, extrinsic component of membrane localization	CAL0000218561	C4_06680C_A		CAL0000188568
B9J08_003176	0.635652	0.00930159	0.277838	0.140216	1.28114	4.71356e-24	0.411132	0.0179337	CAL0000226691	Ortholog(s) have unfolded protein binding activity, role in box H/ACA snoRNP assembly and cytosol, nucleoplasm, nucleus localization	CAL0000226691	C2_05830C_A		CAL0000201076
B9J08_005580	1.60089	3.06988e-09	0.88523	9.16663e-05	1.28042	1.27272e-12	0.0105352	0.979227	CAL0000226705	Has domain(s) with predicted methylmalonate-semialdehyde dehydrogenase (acylating) activity, oxidoreductase activity, oxidoreductase activity, acting on the aldehyde or oxo group of donors, NAD or NADP as acceptor activity	CAL0000226705	C4_05130C_A	ALD6	CAL0000180476
B9J08_003372	-0.0755589	0.878414	0.371651	0.0259216	1.2782	1.39407e-10	1.12224	0.000183845	CAL0000217087	Ortholog(s) have DNA-binding transcription activator activity, RNA polymerase II-specific, RNA polymerase II cis-regulatory region sequence-specific DNA binding activity	CAL0000217087	C1_04330W_A	RPN4	CAL0000195107
B9J08_001968	0.614027	0.00157693	0.441568	0.00769899	1.2746	9.28917e-13	-0.0722176	0.791562	CAL0000227841	Has domain(s) with predicted oxidoreductase activity, oxidoreductase activity, acting on the aldehyde or oxo group of donors, NAD or NADP as acceptor activity and role in metabolic process	CAL0000227841	CR_04870C_A		CAL0000186718
B9J08_004891	1.03919	6.97933e-05	0.790161	0.000886221	1.27325	8.22273e-11	0.417328	0.227107	CAL0000226893	Has domain(s) with predicted glycosyltransferase activity and role in protein glycosylation
B9J08_005280	1.4289	1.21035e-08	0.541787	0.00262962	1.27268	1.5554e-07	-0.183707	0.522587	CAL0000217921	Has domain(s) with predicted ATP binding, protein kinase activity, protein tyrosine kinase activity and role in protein phosphorylation	CAL0000217921	C2_06600W_A		CAL0000196384
B9J08_004966	0.0982714	0.742464	-0.0819257	0.657987	1.27109	1.46615e-25	0.100015	0.629657	CAL0000222219	Ortholog(s) have transferase activity, role in maturation of SSU-rRNA and cytoplasm localization	CAL0000222219	C2_03000C_A		CAL0000183119
B9J08_002708	1.13526	1.45032e-07	1.56575	3.99293e-16	1.26756	2.49165e-12	0.0277904	0.949947	CAL0000216799	Ortholog(s) have homoserine O-acetyltransferase activity and role in 'de novo' L-methionine biosynthetic process, homoserine metabolic process, methionine biosynthetic process, sulfur amino acid metabolic process	CAL0000216799	CR_02170W_A	MET2	CAL0000174790
B9J08_005220	0.743102	0.00477014	0.410579	0.019729	1.26641	1.56451e-18	0.405067	0.0205179	CAL0000218779	Ortholog(s) have tRNA binding activity	CAL0000218779	C4_05260W_A		CAL0000201272
B9J08_002435	0.311358	0.465335	0.474355	0.0856155	1.26626	5.72493e-07	1.59664	3.69354e-07	CAL0000219897	Ortholog(s) have cytidine transmembrane transporter activity, nucleobase transmembrane transporter activity and role in cytidine transport, cytosine transport, purine nucleobase transport, purine-containing compound transmembrane transport	CAL0000219897	C2_09950W_A	FCY21	CAL0000195436
B9J08_003084	0.184264	0.290951	0.490144	5.75515e-05	1.26465	1.13653e-24	0.291376	0.216556	CAL0000219225	Ortholog(s) have phosphoserine phosphatase activity and role in L-serine biosynthetic process	CAL0000219225	C2_02690W_A	SER2	CAL0000193772
B9J08_001396	0.499646	0.090911	0.222431	0.374223	1.26413	5.88881e-18	0.0437508	0.881065	CAL0000225325	Ortholog(s) have role in U1 snRNA 3'-end processing, U4 snRNA 3'-end processing and U5 snRNA 3'-end processing, more	CAL0000225325	C4_02090C_A		CAL0000180234
B9J08_000785	0.178712	0.61774	0.287445	0.382869	1.26412	4.78889e-07	-0.173269	0.706712	CAL0000226413	Has domain(s) with predicted peptidase activity	CAL0000226413	C5_05460C_A		CAL0000200680
B9J08_001403	0.0204528	0.921825	0.345526	0.0264936	1.26244	3.07485e-18	-0.0106342	0.9713	CAL0000224289	Ortholog(s) have extracellular region localization	CAL0000224289	C4_01840C_A		CAL0000194877
B9J08_003450	1.41666	9.10548e-11	1.27435	3.96562e-11	1.26222	1.49302e-12	0.617756	0.0233697	CAL0000227107	Ortholog(s) have histone methyltransferase activity (H3-K36 specific) activity	CAL0000227107	C2_10250C_A	SET2	CAL0000174178
B9J08_002815	0.792274	0.000420213	0.554345	0.000617686	1.26055	4.88437e-15	0.384933	0.135887	CAL0000219699	Has domain(s) with predicted ammonium transmembrane transporter activity, role in ammonium transport and membrane localization	CAL0000219699	C1_07210C_A		CAL0000191891
B9J08_003531	-0.423272	0.00124378	0.0947428	0.50262	1.2596	5.10582e-26	0.0343483	0.916465	CAL0000224131	Ortholog(s) have histidinol-phosphate transaminase activity and role in histidine biosynthetic process, response to nickel cation	CAL0000224131	C4_00650W_A	HIS5	CAL0000198056
B9J08_005305	0.570795	0.0249652	-0.168198	0.488722	1.25599	1.06769e-13	0.0526797	0.880684	CAL0000221753	Ortholog(s) have protein tag activity	CAL0000221753	C1_11160C_A		CAL0000198786
B9J08_003609	1.52109	1.27285e-07	2.00949	2.38944e-23	1.2555	5.42205e-11	0.395766	0.180952	CAL0000219565	Ortholog(s) have glycine dehydrogenase (decarboxylating) activity and role in glycine decarboxylation via glycine cleavage system, one-carbon metabolic process	CAL0000219565	C1_08400C_A	GCV2	CAL0000198461
B9J08_002399	1.08626	4.33069e-07	0.876975	9.68785e-07	1.25508	9.2353e-19	0.33815	0.0731775	CAL0000220847	Ortholog(s) have GTP binding, translation release factor activity	CAL0000220847	C2_09720W_A	SUP35	CAL0000176993
B9J08_005122	2.00785	2.65296e-17	1.77253	8.20634e-21	1.25322	4.2466e-12	0.302873	0.403611	CAL0000224901	Ortholog(s) have [acyl-carrier-protein] S-malonyltransferase activity, role in fatty acid metabolic process and mitochondrion localization	CAL0000224901	CR_05690W_A	MCT1	CAL0000180975
B9J08_001465	0.830545	0.00460767	0.56732	0.027728	1.25273	2.802e-08	0.432805	0.278924	CAL0000224389	Has domain(s) with predicted catalytic activity and membrane localization	CAL0000224389	C1_11470C_A	DPP1	CAL0000186353
B9J08_001807	-0.224046	0.296857	0.271529	0.12475	1.25201	6.24968e-16	0.0501404	0.881771	CAL0000226043	Ortholog of C. albicans SC5314 : C4_06670W_A, C. dubliniensis CD36 : Cd36_46140, C. parapsilosis CDC317 : CPAR2_501210 and Candida tenuis NRRL Y-1498 : CANTEDRAFT_97195	CAL0000226043	C4_06670W_A		CAL0000190597
B9J08_002769	0.194107	0.155777	0.0200647	0.893534	1.25058	1.21979e-22	0.226961	0.248781	CAL0000225885	Ortholog(s) have S-(hydroxymethyl)glutathione dehydrogenase activity, alcohol dehydrogenase (NAD+) activity, hydroxymethylfurfural reductase (NADH) activity	CAL0000225885	CR_10250C_A	FDH3	CAL0000175789
B9J08_001830	2.21201	1.41342e-27	2.20079	3.22687e-31	1.2502	1.97378e-09	0.0563479	0.871756	CAL0000216593	Ortholog of C. albicans SC5314 : C1_05960W_A/PGA45, C. dubliniensis CD36 : Cd36_05620, C. parapsilosis CDC317 : CPAR2_103690 and Candida tenuis NRRL Y-1498 : CANTEDRAFT_115709	CAL0000216593	C1_05960W_A	PGA45	CAL0000189107
B9J08_000743	1.91052	1.47549e-26	1.60501	3.57519e-26	1.24959	1.74394e-22	0.183482	0.377192	CAL0000216069	Ortholog(s) have cytoplasm, mitochondrion localization	CAL0000216069	C4_05960W_A	NIF3	CAL0000177324
B9J08_000364	0.792089	1.89291e-07	0.401816	0.00658087	1.24919	6.02697e-23	0.168704	0.434385	CAL0000218273	Ortholog(s) have role in mitotic recombination	CAL0000218273	C3_01310W_A		CAL0000196701
B9J08_003180	0.620286	4.80734e-07	0.85107	2.5064e-15	1.24874	1.69823e-32	0.35696	0.130173	CAL0000216209	Ortholog(s) have isocitrate dehydrogenase (NADP+) activity, role in glutamate biosynthetic process and cytoplasm, extracellular region, mitochondrial nucleoid, mitochondrion, peroxisome localization	CAL0000216209	C2_05890C_A	IDP1	CAL0000190303
B9J08_004538	0.303719	0.299288	-0.142139	0.435206	1.24797	1.1713e-15	2.89296	9.67132e-72	CAL0000226549	Has domain(s) with predicted role in transmembrane transport
B9J08_000734	1.57585	1.72136e-07	1.57157	2.90799e-10	1.24769	7.6115e-09	0.679701	0.0510152	CAL0000223027	Ortholog(s) have structural constituent of ribosome activity and mitochondrial large ribosomal subunit localization	CAL0000223027	C7_03000C_A		CAL0000185233
B9J08_002311	0.101877	0.75406	0.0525125	0.833762	1.24243	2.20045e-15	0.108353	0.754146	CAL0000225013	Ortholog(s) have protein folding chaperone activity, role in mitochondrial respiratory chain complex III assembly and mitochondrial matrix, mitochondrion localization	CAL0000225013	C3_00340W_A		CAL0000189259
B9J08_002178	-0.665955	0.205128	-1.58316	3.35518e-07	1.24153	1.22255e-05	1.4476	0.000438342	CAL0000227529	Ortholog of C. albicans SC5314 : C2_01970C_A/ROD1, C. dubliniensis CD36 : Cd36_16770, C. parapsilosis CDC317 : CPAR2_212470/ROD1 and Candida tenuis NRRL Y-1498 : CANTEDRAFT_119083	CAL0000227529	C2_01970C_A	ROD1	CAL0000190817
B9J08_005055	0.192885	0.521735	-0.113047	0.704277	1.24048	1.88572e-13	0.0639591	0.850874	CAL0000218235	Ortholog(s) have role in box C/D snoRNP assembly, ribosomal large subunit assembly and nucleoplasm localization	CAL0000218235	C3_02670W_A		CAL0000191960
B9J08_002254	0.718168	0.00186587	0.80281	0.000212779	1.23835	1.15528e-11	-0.108003	0.73281	CAL0000223943	Has domain(s) with predicted FMN binding, oxidoreductase activity	CAL0000223943	C7_00240W_A		CAL0000191372
B9J08_003540	1.13793	1.74569e-11	1.53901	1.06247e-16	1.23367	5.52266e-17	0.160658	0.531073	CAL0000217791	Ortholog of Candida guilliermondii ATCC 6260 : PGUG_01356 and Candida lusitaniae ATCC 42720 : CLUG_00248
B9J08_001125	-0.836138	1.8247e-06	-0.716843	0.000356077	1.23113	2.90051e-10	0.0614647	0.823689	CAL0000223137	Has domain(s) with predicted ATP binding, ATPase, ATPase-coupled transmembrane transporter activity, nucleoside-triphosphatase activity, nucleotide binding activity and role in transmembrane transport
B9J08_005131	1.15587	0.000260183	0.805792	0.000192724	1.22938	3.15199e-08	-0.419436	0.172442	CAL0000227093	Ortholog(s) have Atg12 activating enzyme activity, Atg8 activating enzyme activity	CAL0000227093	CR_06730W_A	APG7	CAL0000178896
B9J08_002539	1.10698	4.169e-14	0.694388	1.44158e-06	1.2287	2.00388e-20	-0.0542768	0.85385	CAL0000220843	Ortholog(s) have DNA-directed DNA polymerase activity and role in DNA amplification, DNA replication, removal of RNA primer, RNA-dependent DNA biosynthetic process, double-strand break repair via break-induced replication	CAL0000220843	C1_05850W_A	POL32	CAL0000193896
B9J08_001420	1.1073	0.00026464	1.13643	4.6692e-06	1.22726	5.93758e-09	0.669386	0.0239514	CAL0000220311	Ortholog(s) have RNA binding activity and role in intracellular mRNA localization, meiotic cell cycle, protein O-linked mannosylation, protein insertion into ER membrane, regulation of mitotic nuclear division	CAL0000220311	C4_02270C_A	BFR1	CAL0000184526
B9J08_005501	1.29159	1.77659e-05	1.36594	6.83348e-09	1.2272	5.69215e-09	0.147234	0.72839	CAL0000226429	Ortholog(s) have guanine nucleotide transmembrane transporter activity and role in cellular iron ion homeostasis, guanine nucleotide transport, mitochondrial genome maintenance, transmembrane transport	CAL0000226429	C6_01930W_A	YHM1	CAL0000186502
B9J08_001883	-0.330424	0.0157609	0.239173	0.0635443	1.22548	2.06284e-27	-0.183482	0.578293	CAL0000225781	Ortholog(s) have D-lactate dehydrogenase (cytochrome) activity, role in lactate catabolic process and mitochondrial inner membrane, mitochondrion localization	CAL0000225781	C3_07360W_A	DLD2	CAL0000187691
B9J08_003840	-0.0710377	0.744514	0.219431	0.147085	1.22438	5.35121e-21	-0.162149	0.390592	CAL0000222821	Ortholog(s) have chorismate mutase activity and role in L-phenylalanine biosynthetic process, aromatic amino acid family biosynthetic process, sporocarp development involved in sexual reproduction, tyrosine biosynthetic process	CAL0000222821	C1_11500C_A	ARO7	CAL0000179531
B9J08_001766	0.20141	0.427913	0.206604	0.280643	1.22433	7.01349e-15	0.121426	0.684069	CAL0000223313	Has domain(s) with predicted nucleic acid binding, nucleotide binding activity
B9J08_001753	0.86769	0.000147113	0.581848	2.7181e-05	1.22279	3.76902e-17	0.50703	0.00289582	CAL0000220997	Ortholog of S. cerevisiae : YCR016W, C. albicans SC5314 : C3_07600W_A, C. glabrata CBS138 : CAGL0L07832g, C. dubliniensis CD36 : Cd36_87480 and C. parapsilosis CDC317 : CPAR2_808240	CAL0000220997	C3_07600W_A		CAL0000193391
B9J08_005247	-0.124108	0.535595	0.360996	0.0318563	1.22166	4.77423e-15	-0.054685	0.88591	CAL0000222305	Ortholog(s) have ATP phosphoribosyltransferase activity and role in histidine biosynthetic process	CAL0000222305	C5_05320C_A	HIS1	CAL0000180598
B9J08_001428	0.981367	0.00147545	0.649755	0.00211159	1.21767	9.67734e-13	0.167001	0.527114	CAL0000217625	Ortholog(s) have dicarboxylic acid transmembrane transporter activity, role in dicarboxylic acid transport and mitochondrial envelope localization	CAL0000217625	C6_03390W_A		CAL0000195204
B9J08_003643	0.563351	0.00668068	-0.18521	0.365701	1.21747	1.21092e-14	0.270143	0.24984	CAL0000228093	Has domain(s) with predicted role in transmembrane transport and integral component of membrane localization	CAL0000228093	C2_02400W_A	ECM3	CAL0000179229
B9J08_004147	1.45748	3.6799e-05	1.39208	1.78656e-06	1.21744	2.34977e-06	0.47441	0.22845	CAL0000224895	Ortholog(s) have role in mitochondrial translation and mitochondrion localization	CAL0000224895	C1_13060C_A		CAL0000175777
B9J08_004014	0.462877	0.22718	-0.568161	0.0373198	1.21689	2.96814e-15	0.086716	0.740634	CAL0000224485	Ortholog(s) have U3 snoRNA binding activity	CAL0000224485	C3_00370C_A	BUD21	CAL0000175497
B9J08_003862	0.504543	0.0656886	0.181172	0.339413	1.21673	2.96015e-18	0.250026	0.212156	CAL0000219043	Ortholog(s) have ubiquitin protein ligase activity and role in nucleotide-excision repair, phosphorylation of RNA polymerase II C-terminal domain, transcription by RNA polymerase II	CAL0000219043	C2_01490C_A		CAL0000176995
B9J08_000244	1.19166	3.04653e-07	1.22477	2.0386e-11	1.21546	2.45799e-11	-0.0204883	0.961289	CAL0000227691	Has domain(s) with predicted phosphoprotein phosphatase activity
B9J08_005147	1.99586	4.10863e-06	1.4018	0.000993951	1.2154	0.00376427	-0.495352	0.558634	CAL0000218953	Ortholog of C. parapsilosis CDC317 : CPAR2_107030, Candida tenuis NRRL Y-1498 : CANTEDRAFT_95488, Debaryomyces hansenii CBS767 : DEHA2D16654g and Candida guilliermondii ATCC 6260 : PGUG_00622
B9J08_003205	-0.106778	0.550577	0.658233	1.43568e-06	1.21532	1.50339e-20	-0.0703975	0.867964	CAL0000220139	Ortholog(s) have mRNA binding, saccharopine dehydrogenase (NAD+, L-lysine-forming) activity and role in lysine biosynthetic process, lysine biosynthetic process via aminoadipic acid	CAL0000220139	C4_05320W_A	LYS1	CAL0000179135
B9J08_002923	1.14216	2.78112e-05	0.704067	0.00453199	1.21483	8.87317e-08	0.182964	0.70479	CAL0000221795	Ortholog(s) have mRNA binding activity and role in mRNA splicing, via spliceosome	CAL0000221795	C5_01510W_A	SMD3	CAL0000184508
B9J08_004531	1.25662	3.02451e-06	0.718417	0.00227531	1.21384	5.69483e-08	0.244063	0.477503	CAL0000222869	Has domain(s) with predicted hydrolase activity, acting on carbon-nitrogen (but not peptide) bonds, in linear amidines, metal ion binding activity	CAL0000222869	C6_01680C_A		CAL0000173959
B9J08_004064	0.797452	0.183088	0.21967	0.722918	1.21339	0.00446131	0.31035	0.714035	CAL0000217153	Has domain(s) with predicted role in glutathione metabolic process
B9J08_001669	0.0718208	0.838472	-0.520476	0.000126663	1.21234	1.96056e-14	1.02853	8.76572e-06	CAL0000218295	Has domain(s) with predicted glycosyltransferase activity and role in protein glycosylation
B9J08_000538	0.894966	0.000329437	1.01455	3.67944e-06	1.2109	3.14009e-10	0.515296	0.113864	CAL0000226299	Ortholog(s) have peptide alpha-N-acetyltransferase activity, peptide-glutamate-N-acetyltransferase activity, peptide-serine-N-acetyltransferase activity	CAL0000226299	CR_10400W_A		CAL0000201001
B9J08_000813	2.0617	4.42339e-49	1.49127	2.82762e-30	1.20941	2.96644e-17	-0.283913	0.128266	CAL0000226251	Has domain(s) with predicted L-ascorbic acid binding, iron ion binding, oxidoreductase activity, trimethyllysine dioxygenase activity and role in carnitine biosynthetic process	CAL0000226251	C5_02920W_A		CAL0000194928
B9J08_001162	0.109872	0.804748	-0.472344	0.0320179	1.20778	6.61771e-11	0.539234	0.0530517	CAL0000226327	Ortholog(s) have inorganic cation transmembrane transporter activity, role in cation transport, magnesium ion transport and plasma membrane localization	CAL0000226327	C3_02370C_A	ALR1	CAL0000193982
B9J08_004983	-0.323541	0.323702	-1.01125	4.12306e-06	1.20728	3.34136e-14	-0.348096	0.117672	CAL0000218655	Ortholog(s) have role in exonucleolytic trimming to generate mature 3'-end of 5.8S rRNA from tricistronic rRNA transcript (SSU-rRNA, 5.8S rRNA, LSU-rRNA) and mRNA processing, more	CAL0000218655	C1_03830C_A		CAL0000197512
B9J08_001587	1.7356	2.01744e-13	1.50366	2.87881e-14	1.20434	8.78728e-10	0.0056069	0.991296	CAL0000222763	Ortholog(s) have DNA replication origin binding, double-stranded DNA binding, single-stranded DNA binding activity	CAL0000222763	C1_07260C_A		CAL0000193912
B9J08_003076	0.90957	2.3378e-05	0.697916	1.56871e-05	1.20412	2.2737e-20	0.433996	0.00444803	CAL0000227111	Ortholog(s) have role in mRNA export from nucleus, protein import into nucleus and cytoplasm, nucleus localization	CAL0000227111	C2_02720W_A		CAL0000186626
B9J08_003908	-0.0930322	0.765791	-0.390756	0.26076	1.20401	7.11701e-08	0.0510086	0.914095	CAL0000224443	Has domain(s) with predicted transmembrane transporter activity, role in transmembrane transport and integral component of membrane localization
B9J08_001384	0.880904	0.000249955	0.50718	0.00825972	1.20124	1.38551e-13	0.496656	0.0859486	CAL0000225399	Ortholog(s) have guanyl-nucleotide exchange factor activity and role in mature ribosome assembly	CAL0000225399	C4_02880C_A		CAL0000178770
B9J08_004892	0.473378	0.0102804	-0.656524	7.94276e-05	1.20121	2.2254e-16	0.0471293	0.845765	CAL0000216105	Protein of unknown function
B9J08_003018	0.463562	0.162733	-0.173658	0.590139	1.20069	9.86904e-18	0.110661	0.667295	CAL0000227723	Ortholog(s) have ATPase, tRNA binding activity	CAL0000227723	C4_00940W_A		CAL0000182587
B9J08_003711	1.42994	7.78661e-07	1.11393	9.11331e-06	1.19632	2.02622e-08	0.483153	0.215567	CAL0000222737	Ortholog(s) have DNA binding, DNA strand exchange activity, single-stranded DNA binding, structural constituent of ribosome activity	CAL0000222737	C1_05270C_A		CAL0000174972
B9J08_003272	-0.27188	0.11528	-0.43035	0.00158823	1.19417	3.77873e-22	-0.296542	0.103317	CAL0000222695	Ortholog(s) have ATP-dependent activity, acting on DNA, damaged DNA binding, ubiquitin-protein transferase activity	CAL0000222695	C1_02810W_A	RAD16	CAL0000195175
B9J08_001073	1.57644	7.31981e-22	1.82388	9.73319e-38	1.19357	1.4264e-16	0.516519	0.0144427	CAL0000224867	Ortholog(s) have glycine dehydrogenase (decarboxylating) activity and role in glycine metabolic process, one-carbon metabolic process	CAL0000224867	C6_02500C_A	GCV1	CAL0000177615
B9J08_005362	1.28731	4.3167e-05	1.19407	1.88136e-05	1.19352	1.27513e-06	0.486527	0.199474	CAL0000225561	Ortholog(s) have structural constituent of ribosome activity and mitochondrial small ribosomal subunit localization	CAL0000225561	CR_04140W_A		CAL0000193389
B9J08_004488	0.876721	0.000184781	0.59766	0.00503213	1.19318	8.66821e-08	0.74065	0.0109701	CAL0000219561	Ortholog(s) have signal sequence binding activity, role in vacuolar transport and late endosome localization	CAL0000219561	C1_04840C_A		CAL0000180993
B9J08_001941	0.0531142	0.899782	-0.466001	0.0198384	1.19193	2.81152e-15	0.076301	0.760716	CAL0000223111	Ortholog(s) have ATPase activator activity, RNA binding activity	CAL0000223111	C5_02070C_A		CAL0000181506
B9J08_001742	0.0606375	0.75145	-0.637628	0.000993951	1.19189	2.21882e-19	0.931363	0.000288033	CAL0000223229	Has domain(s) with predicted metal ion binding activity	CAL0000223229	C3_01900C_A		CAL0000175419
B9J08_004588	0.398895	0.0450922	0.432693	0.00445828	1.19184	4.31475e-18	0.542461	0.0372775	CAL0000216557	Ortholog(s) have GTPase activity	CAL0000216557	C2_08600W_A	GTR1	CAL0000174018
B9J08_002413	1.5571	2.54252e-10	0.262095	0.316286	1.19122	2.24161e-07	0.695237	0.0250303	CAL0000218829	Has domain(s) with predicted FMN binding, catalytic activity, oxidoreductase activity
B9J08_001567	-0.0444188	0.937316	-1.20264	2.82762e-06	1.18994	3.16924e-08	0.493301	0.143572	CAL0000219185	Ortholog(s) have L-methionine secondary active transmembrane transporter activity, role in methionine import across plasma membrane, sulfur amino acid transport and plasma membrane localization	CAL0000219185	C1_11870W_A	MUP1	CAL0000175765
B9J08_002954	0.247987	0.598903	-0.709939	1.22937e-06	1.18977	6.76491e-16	0.647702	0.00254388	CAL0000224607	Ortholog(s) have nucleoside transmembrane transporter activity and role in nucleoside transport, uridine transport	CAL0000224607	C2_06020W_A	CNT	CAL0000196014
B9J08_000738	1.80567	5.93574e-24	1.41293	1.03352e-21	1.18851	7.6755e-18	0.303026	0.140134	CAL0000216187	Ortholog of S. cerevisiae : YNR029C, C. albicans SC5314 : C7_02960C_A, C. glabrata CBS138 : CAGL0M10747g, C. dubliniensis CD36 : Cd36_72620 and C. parapsilosis CDC317 : CPAR2_704190	CAL0000216187	C7_02960C_A		CAL0000182460
B9J08_003224	0.49949	0.0398604	0.632937	0.00281773	1.18736	1.48557e-10	0.161796	0.596722	CAL0000227457	Ortholog(s) have hydroxymethylglutaryl-CoA reductase (NADPH) activity and role in ergosterol biosynthetic process, isopentenyl diphosphate biosynthetic process, mevalonate pathway	CAL0000227457	C1_03780C_A	HMG1	CAL0000177752
B9J08_002830	1.23565	1.53519e-06	1.26402	3.27855e-13	1.18545	2.69392e-09	-0.861513	0.00276805	CAL0000225795	Has domain(s) with predicted oxidoreductase activity and role in metabolic process	CAL0000225795	C6_03270C_A	AYR2	CAL0000201074
B9J08_003586	0.956935	1.73142e-05	0.468933	0.0348709	1.18544	2.3031e-10	0.103028	0.771162	CAL0000221207	Ortholog(s) have DNA helicase activity	CAL0000221207	C2_10570W_A	SGS1	CAL0000185821
B9J08_005335	1.34446	1.80264e-10	0.387607	0.0193248	1.18525	3.08341e-10	0.097912	0.739751	CAL0000222483	Has domain(s) with predicted aspartic-type endopeptidase activity and role in proteolysis
B9J08_003652	0.744787	0.000819085	0.571735	0.00506454	1.18241	4.71908e-11	0.233836	0.433458	CAL0000227199	Ortholog(s) have role in mRNA splicing, via spliceosome and U4/U6 x U5 tri-snRNP complex localization	CAL0000227199	C2_02300W_A		CAL0000175942
B9J08_003504	0.645291	0.030235	0.527239	0.00931239	1.18223	6.36384e-11	0.645948	0.00862264	CAL0000217039	Ortholog(s) have MAP kinase serine/threonine phosphatase activity, protein serine/threonine phosphatase activity	CAL0000217039	CR_01520W_A	PTC2	CAL0000180955
B9J08_000996	1.41337	1.06671e-09	1.26763	1.85829e-13	1.18219	8.75637e-16	0.584421	0.00179401	CAL0000220301	Putative translation initiation factor eIF4A with role in cytoplasmic translational initiation	CAL0000220301	C1_01350C_A	TIF	CAL0000186279
B9J08_002995	1.89749	3.29202e-07	2.19172	4.29025e-12	1.18157	5.50223e-05	0.105158	0.873881	CAL0000225805	Ortholog(s) have adenylylsulfate kinase activity and role in sulfate assimilation, sulfate assimilation, phosphoadenylyl sulfate reduction by phosphoadenylyl-sulfate reductase (thioredoxin), sulfur amino acid metabolic process	CAL0000225805	C5_00430W_A	MET14	CAL0000184105
B9J08_004623	0.621004	0.00107305	0.362726	0.0825623	1.17931	5.9559e-16	0.415225	0.121859	CAL0000223733	Ortholog of C. albicans SC5314 : C3_06140W_A, C. dubliniensis CD36 : Cd36_86070, C. parapsilosis CDC317 : CPAR2_404970 and Candida tenuis NRRL Y-1498 : CANTEDRAFT_92204	CAL0000223733	C3_06140W_A		CAL0000197734
B9J08_000111	0.0961357	0.795192	-0.0251923	0.90889	1.17824	6.02402e-15	0.248757	0.239804	CAL0000227317	Ortholog(s) have ATPase activity, role in response to drug, ribosomal large subunit biogenesis and preribosome, large subunit precursor localization	CAL0000227317	CR_08590W_A		CAL0000185208
B9J08_003876	0.639062	0.0220051	0.156272	0.506508	1.17706	5.71577e-13	0.408758	0.0524389	CAL0000218799	Ortholog(s) have 3'-5'-exoribonuclease activity, exoribonuclease activity, rRNA primary transcript binding activity	CAL0000218799	C1_05050C_A	RRP6	CAL0000183418
B9J08_003447	1.12289	4.40772e-13	0.985145	3.43609e-10	1.17694	6.75071e-16	0.304336	0.158057	CAL0000224087	Ortholog(s) have methylated histone binding activity	CAL0000224087	C2_10220C_A	PHO23	CAL0000188113
B9J08_003431	0.283016	0.26066	0.535696	0.0159629	1.17644	1.12167e-09	0.312378	0.497953	CAL0000221689	Ortholog(s) have role in protein maturation by [4Fe-4S] cluster transfer and mitochondrial matrix localization	CAL0000221689	C7_01440W_A		CAL0000190391
B9J08_001065	0.412597	0.10153	0.268192	0.222473	1.17304	1.56287e-14	0.264656	0.254035	CAL0000219481	Ortholog(s) have role in generation of catalytic spliceosome for second transesterification step and U2-type catalytic step 1 spliceosome, U2-type catalytic step 2 spliceosome, nucleus, post-mRNA release spliceosomal complex localization	CAL0000219481	C6_02440C_A	PRP45	CAL0000177849
B9J08_001641	1.63157	1.58273e-33	1.1105	4.21067e-13	1.17269	1.26719e-18	-0.727578	0.102416	CAL0000224021	Ortholog(s) have iron ion binding activity and role in biotin biosynthetic process, iron-sulfur cluster assembly, protein maturation by [4Fe-4S] cluster transfer, protein maturation by iron-sulfur cluster transfer	CAL0000224021	C6_02520W_A	ISA1	CAL0000189095
B9J08_005064	-0.95299	0.000185331	-0.881427	2.224e-06	1.17059	2.51986e-13	0.42426	0.159548	CAL0000216079	Has domain(s) with predicted oxidoreductase activity
B9J08_003716	0.901373	7.30214e-05	0.610049	0.00285589	1.17024	2.83897e-11	0.404038	0.091815	CAL0000222813	Ortholog(s) have calcium ion transmembrane transporter activity, manganese ion transmembrane transporter activity	CAL0000222813	C2_04540C_A	GDT1	CAL0000189844
B9J08_001936	0.650104	0.00609501	0.444294	0.0487085	1.16944	2.33071e-09	0.605805	0.0544474	CAL0000222321	Ortholog(s) have ammonium transmembrane transporter activity, role in ammonium transport and plasma membrane localization	CAL0000222321	C1_10710C_A		CAL0000192014
B9J08_001620	2.19425	2.86785e-25	1.71599	3.15867e-16	1.16854	2.04502e-09	0.104356	0.789972	CAL0000222265	Has domain(s) with predicted DNA binding, DNA-binding transcription factor activity, RNA polymerase II-specific, zinc ion binding activity and role in regulation of transcription, DNA-templated, transcription, DNA-templated
B9J08_004741	0.994784	4.28906e-07	0.0898239	0.59035	1.16738	2.48473e-12	-0.279437	0.223731	CAL0000227705	Has domain(s) with predicted catalytic activity, metal ion binding, phosphoric diester hydrolase activity
B9J08_001530	1.47261	8.52142e-09	1.06272	5.87657e-05	1.16689	2.89536e-09	0.174164	0.631255	CAL0000220439	Ortholog(s) have L-aspartate transmembrane transporter activity, L-glutamate transmembrane transporter activity, dicarboxylic acid transmembrane transporter activity	CAL0000220439	C1_02530C_A	DIP5	CAL0000194693
B9J08_002538	-0.662163	0.0238856	-0.822484	4.17195e-05	1.16659	1.75082e-09	0.000768096	0.997679	CAL0000223413	Ortholog of C. albicans SC5314 : C1_05880W_A/PRN4, C. dubliniensis CD36 : Cd36_05540, C. parapsilosis CDC317 : CPAR2_107580 and Pichia stipitis Pignal : PICST_28358	CAL0000223413	C1_05880W_A	PRN4	CAL0000194143
B9J08_004416	0.0615717	0.819219	-0.0587874	0.829092	1.1657	1.97233e-09	-0.193152	0.589978	CAL0000222367	Protein of unknown function
B9J08_003074	0.0440326	0.805903	0.0178773	0.917123	1.16294	9.82398e-21	0.15481	0.501585	CAL0000223901	Ortholog of S. cerevisiae : YGR015C, C. albicans SC5314 : C2_02820C_A, C. glabrata CBS138 : CAGL0F08855g, C. dubliniensis CD36 : Cd36_17550 and C. parapsilosis CDC317 : CPAR2_212410	CAL0000223901	C2_02820C_A		CAL0000180924
B9J08_001176	0.241363	0.18219	0.448452	0.000356028	1.16208	2.41988e-23	0.128992	0.537783	CAL0000219177	Ortholog(s) have phenylalanine-tRNA ligase activity, role in phenylalanyl-tRNA aminoacylation and phenylalanine-tRNA ligase complex localization	CAL0000219177	CR_01760C_A	FRS1	CAL0000190210
B9J08_003768	0.903924	0.000261773	0.671398	6.80318e-05	1.1616	1.89029e-17	0.323999	0.128927	CAL0000218807	Ortholog(s) have mRNA binding, metalloaminopeptidase activity and role in negative regulation of gene expression, protein initiator methionine removal involved in protein maturation	CAL0000218807	C4_06850C_A		CAL0000175273
B9J08_003719	0.640844	0.0600154	0.0646172	0.814101	1.15639	1.64746e-12	0.390969	0.142038	CAL0000217501	Ortholog(s) have pyrimidine nucleotide transmembrane transporter activity, role in mitochondrial genome maintenance, pyrimidine nucleotide transport, transmembrane transport and mitochondrion localization	CAL0000217501	C2_04510W_A	RIM2	CAL0000188052
B9J08_004289	0.734223	0.000358924	0.251722	0.133248	1.15526	4.02636e-14	0.159105	0.490524	CAL0000226817	Ortholog(s) have AMP deaminase activity and role in guanine salvage, purine nucleotide metabolic process	CAL0000226817	C2_03360W_A		CAL0000182731
B9J08_000223	0.782277	0.000222823	0.440231	0.0167325	1.15243	6.55167e-17	0.318229	0.0888106	CAL0000220579	Has domain(s) with predicted GTP binding activity	CAL0000220579	C6_04450W_A		CAL0000199227
B9J08_001836	0.341695	0.271244	-0.00747065	0.97692	1.15134	1.52475e-18	0.321618	0.0797278	CAL0000216625	Ortholog(s) have chromatin binding activity	CAL0000216625	CR_03940W_A		CAL0000179551
B9J08_000649	1.35229	3.95277e-07	1.26925	5.74708e-08	1.14948	2.80483e-10	0.579677	0.0474505	CAL0000226473	Ortholog(s) have structural constituent of ribosome activity and mitochondrial small ribosomal subunit, mitochondrion localization	CAL0000226473	C1_01680C_A		CAL0000197617
B9J08_004469	-1.67072	4.59411e-10	0.357962	0.18775	1.14921	2.56651e-07	0.97007	0.000475097	CAL0000226505	Ortholog of C. albicans SC5314 : C4_00120W_A/PGA7, C. dubliniensis CD36 : Cd36_40180, C. parapsilosis CDC317 : CPAR2_402900 and Candida tenuis NRRL Y-1498 : CANTEDRAFT_113721	CAL0000226505	C4_00120W_A	PGA7	CAL0000201827
B9J08_002145	0.6513	0.00791714	0.536769	0.00280447	1.14726	4.5561e-15	0.386425	0.0998637	CAL0000222485	Ortholog(s) have tRNA (guanine-N7-)-methyltransferase activity, role in tRNA (guanine-N7)-methylation and cytosol, nucleus, tRNA (m7G46) methyltransferase complex localization	CAL0000222485	C7_02340C_A		CAL0000187643
B9J08_003744	0.952904	2.30262e-05	0.661434	0.0069697	1.14672	4.94414e-07	0.378393	0.224669	CAL0000223791	Ortholog of Debaryomyces hansenii CBS767 : DEHA2E16720g, Pichia stipitis Pignal : PICST_29139 and Candida lusitaniae ATCC 42720 : CLUG_03027
B9J08_002222	1.03298	2.38566e-05	0.650649	0.00636564	1.14667	3.37237e-08	0.217654	0.548559	CAL0000216615	Ortholog(s) have U1 snRNP, U2 snRNP, U2-type prespliceosome, U4/U6 x U5 tri-snRNP complex, U5 snRNP, post-mRNA release spliceosomal complex, spliceosomal complex localization	CAL0000216615	CR_07510W_A		CAL0000198927
B9J08_004917	1.07365	6.10167e-05	0.448366	0.0799452	1.14517	4.10753e-08	-0.103873	0.804497	CAL0000227651	Ortholog(s) have damaged DNA binding, zinc ion binding activity	CAL0000227651	C7_02020W_A	RAD14	CAL0000195624
B9J08_000499	0.394435	0.0221594	-0.336022	0.143923	1.14172	1.56428e-15	0.448109	0.0387604	CAL0000223999	Ortholog(s) have DNA end binding, chromatin binding, endodeoxyribonuclease activity, producing 3'-phosphomonoesters activity	CAL0000223999	C2_08820C_A	SPO11	CAL0000174721
B9J08_002375	0.928191	9.02902e-07	0.956758	5.49047e-07	1.14146	1.26802e-13	-0.0140103	0.972835	CAL0000217133	Ortholog(s) have saccharopine dehydrogenase (NADP+, L-glutamate-forming) activity and role in lysine biosynthetic process, lysine biosynthetic process via aminoadipic acid	CAL0000217133	C3_06590W_A	LYS9	CAL0000189515
B9J08_001985	2.98032	1.07392e-17	2.22982	2.23729e-20	1.13844	6.16695e-07	-0.692805	0.0557655	CAL0000227857	Has domain(s) with predicted hydrolase activity, hydrolyzing O-glycosyl compounds activity and role in carbohydrate metabolic process
B9J08_005155	1.84628	2.33079e-12	1.79134	6.80598e-25	1.13678	5.62724e-11	0.182117	0.560498	CAL0000221705	Has domain(s) with predicted DNA binding, DNA-binding transcription factor activity, RNA polymerase II-specific, zinc ion binding activity and role in regulation of transcription, DNA-templated, transcription, DNA-templated
B9J08_000312	0.981674	1.67014e-07	0.804759	7.48968e-07	1.13625	2.00024e-20	0.210186	0.311439	CAL0000224013	Ortholog(s) have tRNA (guanine) methyltransferase activity and role in tRNA methylation	CAL0000224013	C4_03830W_A		CAL0000195334
B9J08_005291	0.237503	0.603419	-0.348543	0.439173	1.13562	0.0035134	-0.300638	0.614877	CAL0000219681	Ortholog(s) have methylated-DNA-[protein]-cysteine S-methyltransferase activity and role in DNA dealkylation involved in DNA repair	CAL0000219681	C4_07010C_A		CAL0000196232
B9J08_004219	0.419269	0.0807318	0.287042	0.126347	1.13554	2.49592e-17	0.176409	0.34918	CAL0000217853	Ortholog(s) have role in ribosomal large subunit biogenesis and nucleolus, preribosome, large subunit precursor localization	CAL0000217853	C2_07960C_A	NSA1	CAL0000184567
B9J08_002452	0.190158	0.463802	0.394181	0.0679307	1.13476	1.30434e-09	0.322664	0.302753	CAL0000221981	Ortholog(s) have carbohydrate binding, mannosyl-oligosaccharide 1,2-alpha-mannosidase activity	CAL0000221981	C2_03910C_A		CAL0000199621
B9J08_003274	1.40204	3.8067e-07	1.48088	5.82242e-12	1.13164	3.34087e-09	0.178741	0.583792	CAL0000219929	Ortholog(s) have structural constituent of ribosome activity and mitochondrial large ribosomal subunit localization	CAL0000219929	C7_00950W_A	YML6	CAL0000188564
B9J08_001468	0.453207	0.480521	-0.621544	0.380073	1.13091	0.0188801	0.332075	0.738986	CAL0000225653	Protein of unknown function
B9J08_001156	0.516299	0.0116989	0.698052	5.61933e-08	1.13057	4.91761e-19	0.203437	0.259143	CAL0000225817	Ortholog(s) have glutamate-tRNA ligase activity, role in glutamyl-tRNA aminoacylation and cytoplasm, cytoplasmic stress granule, methionyl glutamyl tRNA synthetase complex, mitochondrion localization	CAL0000225817	C7_00620W_A	GUS1	CAL0000193213
B9J08_000969	1.57963	6.52026e-10	1.5222	1.98998e-11	1.12896	2.76755e-08	0.474539	0.107901	CAL0000220931	Has domain(s) with predicted ATPase-coupled cation transmembrane transporter activity, metal ion binding, nucleotide binding activity, role in cation transport and integral component of membrane localization
B9J08_001910	0.478592	0.15282	0.314481	0.190672	1.12708	5.05427e-08	0.832732	0.0940577	CAL0000220555	Ortholog(s) have ATP binding, adenyl-nucleotide exchange factor activity, peptide binding activity	CAL0000220555	C1_06100C_A	MSI3	CAL0000182153
B9J08_000078	0.627004	0.00235773	0.576581	0.000673707	1.12584	4.51734e-16	0.560074	0.0109469	CAL0000227887	Ortholog(s) have role in phospholipid translocation, sphingoid long-chain base transport and cell periphery, endoplasmic reticulum, integral component of membrane, plasma membrane localization	CAL0000227887	C2_06470W_A	RTA2	CAL0000175352
B9J08_002885	1.90995	9.64651e-18	1.48499	2.24701e-20	1.1248	1.17073e-12	0.270766	0.103628	CAL0000216331	Ortholog(s) have dihydroorotase activity and role in 'de novo' pyrimidine nucleobase biosynthetic process, pyrimidine nucleotide biosynthetic process	CAL0000216331	C5_00900C_A	URA4	CAL0000193314
B9J08_001880	1.1259	8.56625e-05	1.22347	5.72924e-09	1.12295	8.41666e-09	0.372369	0.233753	CAL0000227041	Ortholog(s) have structural constituent of ribosome activity and mitochondrial small ribosomal subunit localization	CAL0000227041	C3_07390C_A		CAL0000175471
B9J08_003883	-0.570374	0.00020267	-0.584181	7.68634e-05	1.12252	4.14731e-17	-0.0587906	0.804043	CAL0000225997	Ortholog(s) have role in arginine transport, lysine transport, regulation of intracellular pH and cell division site, cell tip, cytoplasm, fungal-type vacuole, fungal-type vacuole membrane localization	CAL0000225997	C1_05120W_A		CAL0000190783
B9J08_001882	0.563289	0.0016121	0.192445	0.272821	1.12015	1.65653e-14	0.0341481	0.914095	CAL0000218497	Ortholog of C. albicans SC5314 : C3_07370W_A, C. dubliniensis CD36 : Cd36_87280, C. parapsilosis CDC317 : CPAR2_807750 and Candida tenuis NRRL Y-1498 : CANTEDRAFT_116906	CAL0000218497	C3_07370W_A		CAL0000177348
B9J08_003088	1.94122	7.77729e-08	2.1385	3.90029e-10	1.11911	0.000314671	-0.122745	0.852749	CAL0000227449	Ortholog(s) have aldehyde dehydrogenase (NAD+) activity, aldehyde dehydrogenase [NAD(P)+] activity, role in acetate biosynthetic process and mitochondrion localization	CAL0000227449	C2_02970C_A	ALD5	CAL0000188934
B9J08_002925	0.625856	0.00562805	0.398398	0.0181517	1.11878	1.7686e-16	0.217137	0.265722	CAL0000222523	Protein of unknown function
B9J08_000487	2.15699	3.39108e-18	2.19394	7.24036e-50	1.11852	5.56557e-12	-0.839028	3.13798e-05	CAL0000221135	Ortholog(s) have fumarate reductase (NADH) activity, role in FAD metabolic process, protein folding in endoplasmic reticulum and endoplasmic reticulum, mitochondrion localization	CAL0000221135	C1_13670W_A	OSM2	CAL0000192083
B9J08_002913	0.321234	0.246254	-0.17992	0.479127	1.1154	9.61421e-13	0.138564	0.64044	CAL0000217051	Ortholog(s) have RNA binding activity, role in spliceosomal complex assembly and U2-type prespliceosome localization	CAL0000217051	C1_08660C_A		CAL0000185007
B9J08_002922	0.802157	0.000167173	0.716738	0.000419009	1.11536	2.18375e-10	-0.58666	0.0265791	CAL0000220435	Has domain(s) with predicted anaphase-promoting complex localization	CAL0000220435	C5_01530C_A		CAL0000200403
B9J08_002249	-0.0165522	0.95377	-0.183193	0.464511	1.11405	2.58796e-09	0.513338	0.0430694	CAL0000220829	Has domain(s) with predicted transmembrane transporter activity, role in transmembrane transport and integral component of membrane localization
B9J08_003745	0.921636	0.000144275	0.428773	0.0812914	1.11278	5.62728e-09	0.378827	0.170255	CAL0000225927	Ortholog(s) have ATPase, tRNA binding activity	CAL0000225927	C1_12570C_A		CAL0000191392
B9J08_004297	0.477983	0.00159383	0.539824	8.76905e-07	1.10978	9.99692e-26	-0.0143518	0.958811	CAL0000216389	Ortholog(s) have methionine-tRNA ligase activity, role in methionyl-tRNA aminoacylation and cytoplasm, cytoplasmic stress granule, methionyl glutamyl tRNA synthetase complex localization	CAL0000216389	C5_04700C_A	MES1	CAL0000178172
B9J08_001279	0.284393	0.393306	-0.109976	0.646595	1.10869	3.83549e-12	-0.0463167	0.87547	CAL0000228103	Has domain(s) with predicted oxidoreductase activity, oxidoreductase activity, acting on the aldehyde or oxo group of donors, NAD or NADP as acceptor activity and role in metabolic process	CAL0000228103	C1_03440C_A		CAL0000201739
B9J08_001498	0.767645	0.00375431	0.695061	4.19817e-05	1.10808	5.90658e-13	0.41078	0.0831842	CAL0000222839	Ortholog(s) have role in wobble position ribose methylation	CAL0000222839	C2_10820C_A		CAL0000194341
B9J08_004690	0.387068	0.0774032	-0.310722	0.15539	1.10806	1.7122e-13	0.143326	0.586524	CAL0000218907	Has domain(s) with predicted transmembrane transporter activity, role in transmembrane transport and integral component of membrane localization	CAL0000218907	CR_10770W_A		CAL0000177995
B9J08_002824	2.02202	2.93094e-15	1.33027	1.14457e-05	1.10693	8.09331e-06	0.629754	0.0817183	CAL0000216387	Ortholog(s) have DNA replication origin binding activity	CAL0000216387	C2_06530W_A		CAL0000198079
B9J08_000607	0.30975	0.0717305	0.217319	0.176136	1.10085	5.32567e-17	0.184824	0.497953	CAL0000223807	Ortholog(s) have fungal-type vacuole membrane localization	CAL0000223807	C1_06510C_A		CAL0000177667
B9J08_002814	0.297528	0.365086	-0.00227279	0.995267	1.09964	0.000195267	0.256759	0.608436	CAL0000221385	Ortholog(s) have role in ascospore-type prospore membrane formation, spindle pole body duplication, spore membrane bending pathway and endoplasmic reticulum, nucleus, prospore membrane localization	CAL0000221385	C5_01570C_A	SPO1	CAL0000175000
B9J08_003374	0.943369	0.0463374	2.0843	1.61484e-09	1.09757	0.000138187	-0.182475	0.752602	CAL0000223823	Ortholog(s) have isocitrate lyase activity, role in acetate catabolic process, carbon utilization, fatty acid catabolic process, glyoxylate cycle and cytoplasm, peroxisomal matrix, peroxisome localization	CAL0000223823	C1_04500W_A	ICL1	CAL0000178151
B9J08_004353	0.350117	0.0477922	0.521239	0.00193365	1.09389	5.1404e-13	0.0461277	0.916819	CAL0000222509	Has domain(s) with predicted DNA binding, DNA-binding transcription factor activity, RNA polymerase II-specific, zinc ion binding activity and role in regulation of transcription, DNA-templated, transcription, DNA-templated
B9J08_000635	0.852647	0.0157609	0.450519	0.00881755	1.09138	3.53081e-11	1.08693	3.34525e-05	CAL0000219871	Ortholog(s) have role in cardiolipin metabolic process, cristae formation, negative regulation of phosphatidylcholine biosynthetic process, phosphatidylethanolamine metabolic process, phospholipid transport	CAL0000219871	C4_07140W_A		CAL0000184136
B9J08_004829	0.789391	0.0109374	0.707515	0.00683639	1.09132	3.84277e-07	0.46939	0.250595	CAL0000221325	Ortholog(s) have NAD transmembrane transporter activity, pyruvate secondary active transmembrane transporter activity, role in NAD transmembrane transport, mitochondrial pyruvate transmembrane transport and mitochondrion localization	CAL0000221325	C2_09610W_A		CAL0000178668
B9J08_003349	-0.267028	0.0839269	0.0473728	0.776577	1.09011	5.33389e-13	-0.0648207	0.812176	CAL0000224263	Ortholog(s) have tryptophan synthase activity and role in cleistothecium development, tryptophan biosynthetic process	CAL0000224263	C4_06110C_A	TRP5	CAL0000186632
B9J08_002778	0.778853	0.000197624	0.675889	4.79504e-05	1.08691	3.71175e-15	0.211436	0.306325	CAL0000225793	Ortholog(s) have threonine-tRNA ligase activity, role in threonyl-tRNA aminoacylation and cytoplasm localization	CAL0000225793	C5_00110C_A	THS1	CAL0000177380
B9J08_005530	0.690986	2.44754e-05	0.489039	0.00343563	1.08598	2.48493e-17	0.196389	0.385128	CAL0000226163	Ortholog of S. cerevisiae : YMR209C, C. albicans SC5314 : C1_09520C_A, C. glabrata CBS138 : CAGL0F03839g, C. dubliniensis CD36 : Cd36_08980 and C. parapsilosis CDC317 : CPAR2_301660	CAL0000226163	C1_09520C_A		CAL0000181027
B9J08_003413	1.40431	8.70403e-07	1.18409	7.87329e-06	1.08412	5.55437e-07	-0.148702	0.718378	CAL0000224425	Has domain(s) with predicted role in transmembrane transport	CAL0000224425	C4_00440C_A	OPT7	CAL0000191307
B9J08_002058	-0.747215	3.92393e-06	-0.925373	2.65387e-11	1.08169	2.09767e-15	-0.269478	0.102812	CAL0000216049	Ortholog(s) have role in ER-dependent peroxisome organization, peroxisome organization and endoplasmic reticulum, peroxisomal membrane, peroxisome localization	CAL0000216049	C5_01350W_A		CAL0000182334
B9J08_003501	0.900075	6.64341e-06	0.765955	1.57938e-05	1.08117	2.3275e-16	0.182104	0.469441	CAL0000226507	Has domain(s) with predicted ATP binding, aminoacyl-tRNA ligase activity, proline-tRNA ligase activity, role in prolyl-tRNA aminoacylation, tRNA aminoacylation for protein translation and cytoplasm localization	CAL0000226507	CR_01480W_A	PRS	CAL0000194318
B9J08_003803	0.578057	0.0520285	0.497754	0.0110604	1.08108	6.92127e-11	0.458827	0.0755441	CAL0000226169	Ortholog(s) have role in mRNA splicing, via spliceosome and U2-type spliceosomal complex localization	CAL0000226169	C2_10100W_A	CWC22	CAL0000192468
B9J08_002620	0.675189	0.000643017	0.27892	0.196098	1.07972	2.01916e-12	0.0583331	0.865406	CAL0000227125	Has domain(s) with predicted role in Group I intron splicing and ribonucleoprotein complex localization	CAL0000227125	C3_01110C_A		CAL0000197234
B9J08_002226	1.84837	1.61494e-14	1.40676	2.35631e-10	1.07864	2.41491e-07	-0.0152811	0.976507	CAL0000223635	Ortholog of C. albicans SC5314 : C4_06510C_A/CSO99, C. dubliniensis CD36 : Cd36_46000, C. parapsilosis CDC317 : CPAR2_501000 and Candida tenuis NRRL Y-1498 : CANTEDRAFT_97291	CAL0000223635	C4_06510C_A	CSO99	CAL0000187108
B9J08_003148	1.87095	1.40851e-15	1.46184	6.45546e-09	1.07757	2.98959e-08	-0.004025	0.988898	CAL0000222463	Ortholog of C. albicans SC5314 : C1_07580C_A/PRY1, C. dubliniensis CD36 : Cd36_07060, Candida tenuis NRRL Y-1498 : CANTEDRAFT_115242 and Debaryomyces hansenii CBS767 : DEHA2F25630g	CAL0000222463	C1_07580C_A	PRY1	CAL0000185546
B9J08_003997	-0.0887421	0.714508	0.147467	0.508746	1.07633	2.01806e-08	-0.157254	0.608067	CAL0000217617	Ortholog of C. albicans SC5314 : C3_03270W_A, C. dubliniensis CD36 : Cd36_83220, C. parapsilosis CDC317 : CPAR2_103270 and Candida tenuis NRRL Y-1498 : CANTEDRAFT_115420	CAL0000217617	C3_03270W_A		CAL0000195675
B9J08_005556	0.87617	0.00105	0.675984	0.0180991	1.07622	1.21587e-05	-0.231871	0.627225	CAL0000218715	Ortholog of Candida guilliermondii ATCC 6260 : PGUG_03295 and Candida lusitaniae ATCC 42720 : CLUG_03249
B9J08_005361	0.967287	1.71216e-06	0.841801	3.90705e-07	1.07546	9.97368e-13	0.0756555	0.805778	CAL0000223519	Ortholog(s) have role in DNA repair, regulation of transcription by RNA polymerase II and NuA4 histone acetyltransferase complex localization	CAL0000223519	CR_04130C_A	EAF7	CAL0000190105
B9J08_000965	0.746375	0.000636039	0.908529	1.49799e-06	1.07506	4.37717e-08	0.506301	0.0624407	CAL0000227445	Ortholog(s) have translation initiation factor activity, role in translational initiation and cytosolic ribosome, cytosolic small ribosomal subunit localization	CAL0000227445	C1_02430C_A		CAL0000199029
B9J08_001765	0.806661	0.000745432	0.76228	3.45569e-05	1.07282	8.90951e-11	0.44318	0.035081	CAL0000225621	Ortholog(s) have leucine-tRNA ligase activity, role in leucyl-tRNA aminoacylation, regulation of TORC1 signaling and cytoplasm localization	CAL0000225621	CR_01690C_A	CDC60	CAL0000201312
B9J08_000320	0.661814	0.00953993	0.934275	1.37331e-07	1.07227	4.06435e-11	-0.133298	0.654808	CAL0000220901	Ortholog(s) have alpha-ketoglutarate reductase activity, phosphoglycerate dehydrogenase activity and role in serine family amino acid biosynthetic process	CAL0000220901	C1_12030W_A	SER33	CAL0000190003
B9J08_000729	0.0706134	0.826358	-0.165586	0.37903	1.07185	3.03766e-11	0.283567	0.245061	CAL0000220547	Ortholog(s) have protein serine/threonine kinase activity	CAL0000220547	C2_03940C_A	SCH9	CAL0000175489
B9J08_003655	1.15221	6.56792e-05	1.08822	8.93498e-06	1.07116	2.26197e-07	0.51252	0.157805	CAL0000222287	Ortholog(s) have structural constituent of ribosome activity and mitochondrial small ribosomal subunit localization	CAL0000222287	C2_02270C_A		CAL0000177021
B9J08_000898	0.509963	0.0178802	0.175716	0.378534	1.06844	1.99133e-12	0.173085	0.475685	CAL0000221013	Ortholog(s) have tRNA-specific adenosine-37 deaminase activity and role in tRNA modification	CAL0000221013	C7_00130W_A		CAL0000189908
B9J08_004859	-0.409733	0.0284093	-0.393908	0.0109751	1.06785	1.14014e-15	-0.263376	0.232353	CAL0000217235	Has domain(s) with predicted aminoacyl-tRNA hydrolase activity	CAL0000217235	C2_01910W_A		CAL0000197806
B9J08_002810	0.825658	0.00140704	0.802419	0.00019262	1.06723	1.92114e-07	0.298127	0.312075	CAL0000222519	Ortholog(s) have peptide alpha-N-acetyltransferase activity, role in N-terminal protein amino acid acetylation and NatC complex localization	CAL0000222519	C5_01020C_A		CAL0000183924
B9J08_000755	0.76913	0.000109157	1.27665	2.87512e-13	1.06583	2.44043e-09	-0.0353105	0.940941	CAL0000222275	Ortholog(s) have role in lysine biosynthetic process, lysine metabolic process
B9J08_001183	0.654184	0.0431832	0.3633	0.144819	1.06526	3.49103e-07	-0.094471	0.795948	CAL0000224691	Ortholog(s) have zinc ion transmembrane transporter activity	CAL0000224691	C2_02200W_A	ZRC1	CAL0000192596
B9J08_002160	0.39979	0.0807318	0.302864	0.0580042	1.06349	1.89178e-12	0.235311	0.173521	CAL0000216169	Ortholog(s) have mRNA binding, thiol-dependent deubiquitinase activity	CAL0000216169	C6_00170C_A		CAL0000199093
B9J08_001013	0.372192	0.168887	0.285577	0.0903306	1.06347	1.2318e-12	0.182379	0.54079	CAL0000226721	Ortholog(s) have tRNA dihydrouridine synthase activity and role in tRNA modification, tRNA processing	CAL0000226721	C2_09890W_A	SMM1	CAL0000181192
B9J08_000862	0.473358	0.0556088	0.0546131	0.823162	1.06271	6.1282e-12	0.300628	0.140126	CAL0000216761	Ortholog(s) have DNA-binding transcription factor activity, RNA polymerase II-specific, RNA polymerase II cis-regulatory region sequence-specific DNA binding and chromatin insulator sequence binding, more	CAL0000216761	C2_04200W_A	TBF1	CAL0000179754
B9J08_005078	-0.0291525	0.913479	-0.278893	0.246497	1.06095	4.04436e-09	0.883431	0.000732871	CAL0000218951	Ortholog(s) have adenine deaminase activity and role in adenine catabolic process, hypoxanthine salvage, purine-containing compound salvage, regulation of G2/M transition of mitotic cell cycle	CAL0000218951	C2_06970W_A	AAH1	CAL0000194200
B9J08_004438	-0.382484	0.0948143	-0.326415	0.128028	1.05919	8.14174e-07	-0.888611	0.00390108	CAL0000222003	Ortholog(s) have cytoplasm localization	CAL0000222003	C3_05290C_A		CAL0000195825
B9J08_001702	1.04409	4.58341e-06	0.927438	4.94063e-06	1.05792	8.18796e-09	-0.436193	0.238862	CAL0000217203	Ortholog(s) have role in mitochondrial translation, tricarboxylic acid cycle and cytoplasm, mitochondrion, nucleus localization	CAL0000217203	CR_05790C_A	ACO2	CAL0000193227
B9J08_000830	0.628829	0.0159756	0.433951	0.0746599	1.05789	6.54006e-09	0.243545	0.42848	CAL0000223829	Ortholog of C. albicans SC5314 : C6_00380C_A, C. dubliniensis CD36 : Cd36_60330, C. parapsilosis CDC317 : CPAR2_602460 and Candida tenuis NRRL Y-1498 : CANTEDRAFT_115686	CAL0000223829	C6_00380C_A		CAL0000192792
B9J08_000327	0.839051	0.0302586	0.217482	0.502028	1.05363	1.93803e-05	0.696909	0.10212	CAL0000220999	Ortholog(s) have U2 snRNA binding activity, role in mRNA splicing, via spliceosome and U2-type prespliceosome, spliceosomal complex localization	CAL0000220999	C1_08890C_A		CAL0000176904
B9J08_004985	0.391042	0.0721071	0.0125678	0.957424	1.05356	1.14837e-10	0.218415	0.38673	CAL0000221721	Ortholog(s) have role in chitin biosynthetic process, division septum assembly and cellular bud neck, cellular bud neck septin collar, incipient cellular bud site, septin ring localization	CAL0000221721	C1_03860C_A	BNI4	CAL0000191087
B9J08_001638	0.296146	0.26066	0.355601	0.11146	1.05245	5.18808e-08	0.144461	0.687043	CAL0000220631	Ortholog of C. albicans SC5314 : C6_02540C_A, C. dubliniensis CD36 : Cd36_62780, C. parapsilosis CDC317 : CPAR2_601690 and Candida tenuis NRRL Y-1498 : CANTEDRAFT_113271	CAL0000220631	C6_02540C_A		CAL0000184524
B9J08_002294	0.239787	0.338827	0.0408931	0.853499	1.05213	1.12702e-09	-0.174639	0.531395	CAL0000224259	Ortholog(s) have U6 snRNA binding activity and role in mRNA cis splicing, via spliceosome, mRNA splicing, via spliceosome	CAL0000224259	C1_11280W_A		CAL0000184865
B9J08_001208	1.36381	6.63774e-06	0.846991	0.000930946	1.05212	1.18673e-08	0.389308	0.239804	CAL0000218025	Ortholog of C. albicans SC5314 : C3_07650C_A, C. dubliniensis CD36 : Cd36_87530, C. parapsilosis CDC317 : CPAR2_808190 and Candida tenuis NRRL Y-1498 : CANTEDRAFT_111859	CAL0000218025	C3_07650C_A		CAL0000200638
B9J08_004459	0.416251	0.0067097	0.947295	7.98293e-17	1.05212	1.7241e-19	0.0992535	0.755563	CAL0000227045	Ortholog(s) have acetolactate synthase activity, enzyme regulator activity, role in branched-chain amino acid biosynthetic process and acetolactate synthase complex, mitochondrial nucleoid localization	CAL0000227045	C4_01370W_A	ILV6	CAL0000184099
B9J08_004650	1.21583	1.47916e-07	0.556469	0.00723203	1.04933	2.20206e-07	0.538051	0.0801454	CAL0000222895	Has domain(s) with predicted glycosyltransferase activity and role in protein glycosylation	CAL0000222895	C7_03600W_A	MNN26	CAL0000182010
B9J08_000756	-0.676687	0.0603692	-0.803299	0.0329544	1.04569	5.90112e-05	4.03866	3.70306e-41	CAL0000224063	Ortholog(s) have allantoin:proton symporter activity, uracil transmembrane transporter activity and role in allantoin catabolic process, allantoin transport, uracil import across plasma membrane	CAL0000224063	C3_03140C_A	DAL4	CAL0000177936
B9J08_000766	1.57354	3.22498e-20	0.967001	5.71525e-10	1.04472	3.69758e-09	0.804194	3.90835e-05	CAL0000222131	Has domain(s) with predicted catalytic activity, pyridoxal phosphate binding, transaminase activity and role in biosynthetic process, cellular amino acid metabolic process	CAL0000222131	C4_01200C_A	AAT22	CAL0000188482
B9J08_001688	-0.121715	0.530961	-0.425662	0.0154274	1.04382	8.84109e-13	-0.316024	0.188598	CAL0000218133	Has domain(s) with predicted oxidoreductase activity and role in metabolic process	CAL0000218133	C1_01620C_A		CAL0000201366
B9J08_003159	1.10901	0.000284488	0.742344	0.00974778	1.04362	0.000140087	0.157412	0.75284	CAL0000220221	Ortholog(s) have DNA-binding transcription factor activity	CAL0000220221	C1_07370C_A	CPH1	CAL0000198463
B9J08_005183	1.03227	3.48322e-11	0.780353	6.37433e-12	1.04186	3.34557e-16	0.0526677	0.828406	CAL0000217615	Has domain(s) with predicted NAD binding, oxidoreductase activity, acting on the CH-OH group of donors, NAD or NADP as acceptor activity and role in metabolic process	CAL0000217615	C2_08850C_A		CAL0000175900
B9J08_000260	0.320791	0.213859	0.251525	0.183165	1.04013	5.09289e-11	0.292746	0.214002	CAL0000227925	Ortholog(s) have guanyl-nucleotide exchange factor activity, translation initiation factor activity and role in cytoplasmic translational initiation, regulation of translational initiation	CAL0000227925	C1_08600C_A	GCD6	CAL0000183518
B9J08_003266	1.34773	9.0499e-09	0.0271312	0.936855	1.03896	2.60659e-06	-0.76033	0.0234675	CAL0000221431	Has domain(s) with predicted oxidoreductase activity and role in metabolic process
B9J08_003657	-0.885003	0.00168241	-0.901604	0.00321963	1.03826	2.52522e-10	0.189245	0.457642	CAL0000223235	Ortholog(s) have high-affinity zinc transmembrane transporter activity, low-affinity zinc ion transmembrane transporter activity and role in zinc ion import across plasma membrane	CAL0000223235	C2_02590W_A	ZRT2	CAL0000174214
B9J08_000946	0.303993	0.163515	0.344073	0.0599696	1.03532	1.80932e-10	0.503513	0.0586232	CAL0000222655	Ortholog(s) have protein-containing complex binding activity	CAL0000222655	C1_02240W_A		CAL0000186968
B9J08_003870	1.02635	1.02466e-07	0.748063	1.38825e-06	1.03408	4.05786e-15	0.338666	0.0659781	CAL0000220507	Ortholog(s) have role in nuclear-transcribed mRNA poly(A) tail shortening, positive regulation of transcription elongation from RNA polymerase II promoter and CCR4-NOT complex, CCR4-NOT core complex localization	CAL0000220507	C7_03840W_A		CAL0000188205
B9J08_004434	1.45583	2.72342e-05	1.57117	3.74387e-07	1.03299	0.000274892	0.725799	0.0778209	CAL0000225769	Protein of unknown function
B9J08_002826	0.637971	0.00406678	0.738353	1.75814e-05	1.03296	4.20103e-11	0.328709	0.134398	CAL0000218395	Ortholog(s) have valine-tRNA ligase activity, role in valyl-tRNA aminoacylation and cytoplasm, mitochondrion localization	CAL0000218395	C2_06640C_A	VAS1	CAL0000181624
B9J08_001181	0.211786	0.543572	0.291178	0.247299	1.03254	9.9873e-06	-0.306683	0.36986	CAL0000219839	Ortholog(s) have phosphatidic acid binding, transcription corepressor activity	CAL0000219839	C2_02250C_A	OPI1	CAL0000184732
B9J08_002101	0.688673	0.000348742	0.28709	0.0737621	1.032	4.49173e-14	0.237454	0.327356	CAL0000217193	Ortholog(s) have sphingosine N-acyltransferase activity and role in ceramide biosynthetic process, vacuolar acidification	CAL0000217193	C3_05730C_A	LAC1	CAL0000190688
B9J08_001319	-0.106345	0.625369	-0.241379	0.124891	1.03093	3.14709e-11	0.91341	0.0122087	CAL0000218683	Has domain(s) with predicted transmembrane transporter activity, role in transmembrane transport and integral component of membrane localization	CAL0000218683	C3_03070W_A		CAL0000196638
B9J08_001802	0.224225	0.335111	-0.238531	0.0933835	1.03035	1.21837e-15	0.104201	0.599603	CAL0000219135	Ortholog(s) have SUMO binding, ubiquitin-protein transferase activity	CAL0000219135	C2_02240C_A	HEX3	CAL0000192728
B9J08_000424	0.595025	0.0102923	0.251618	0.08472	1.02942	1.06407e-13	0.202163	0.390358	CAL0000217697	Ortholog(s) have holocytochrome-c synthase activity, role in cytochrome c-heme linkage and mitochondrial intermembrane space localization	CAL0000217697	C5_01130W_A	CYC3	CAL0000175773
B9J08_004073	1.01428	1.56813e-05	0.767628	3.39012e-05	1.02913	1.99608e-12	0.351759	0.160273	CAL0000217215	Ortholog(s) have DNA-directed 5'-3' RNA polymerase activity, RNA polymerase I activity, RNA polymerase II activity, RNA polymerase III activity, RNA-directed 5'-3' RNA polymerase activity	CAL0000217215	C5_03360W_A	RPO26	CAL0000199338
B9J08_003049	1.81959	1.99999e-15	1.00665	1.13176e-06	1.0289	5.60244e-13	-0.0488402	0.886555	CAL0000225395	Ortholog of C. albicans SC5314 : C2_01210C_A/HNM1, C. dubliniensis CD36 : Cd36_16090, C. parapsilosis CDC317 : CPAR2_213920 and Candida tenuis NRRL Y-1498 : CANTEDRAFT_112733	CAL0000225395	C2_01210C_A	HNM1	CAL0000200800
B9J08_004894	0.550535	0.391638	-0.311539	0.691812	1.02841	0.0483514	-0.68949	0.535723	CAL0000219389	Protein of unknown function
B9J08_000248	0.373753	0.266091	-0.151548	0.55934	1.02779	9.45924e-13	-0.0298736	0.91319	CAL0000219123	Ortholog(s) have protein kinase activity	CAL0000219123	C1_10950C_A		CAL0000187360
B9J08_003882	-0.0779487	0.796245	0.248963	0.122694	1.02681	6.95445e-17	0.15023	0.629657	CAL0000224733	Ortholog(s) have 3-deoxy-7-phosphoheptulonate synthase activity	CAL0000224733	C1_05110C_A	ARO4	CAL0000182853
B9J08_002520	0.614465	0.00304256	0.399345	0.0175357	1.02651	2.7803e-14	0.272664	0.124592	CAL0000225387	Ortholog of C. albicans SC5314 : C4_06590W_A/CCJ1, C. dubliniensis CD36 : Cd36_46070, C. parapsilosis CDC317 : CPAR2_501040 and Candida tenuis NRRL Y-1498 : CANTEDRAFT_97883	CAL0000225387	C4_06590W_A		CAL0000185534
B9J08_000788	0.59618	0.00510207	0.597854	0.000903355	1.02617	4.95974e-11	0.28142	0.217517	CAL0000227861	Ortholog(s) have aminoacyl-tRNA ligase activity, role in histidyl-tRNA aminoacylation, mitochondrial translation and cytoplasm, mitochondrion localization	CAL0000227861	C5_05490C_A	HTS1	CAL0000190585
B9J08_004132	0.718207	0.0321021	0.702941	0.00713566	1.02476	8.91877e-08	0.505698	0.143572	CAL0000222455	Ortholog(s) have role in protein import into nucleus and cytoplasm, nucleus localization	CAL0000222455	C4_00540C_A	NMD5	CAL0000193918
B9J08_000546	1.09092	2.26469e-05	0.878449	4.81536e-05	1.0231	3.88155e-08	0.292244	0.409289	CAL0000221237	Ortholog(s) have role in mRNA metabolic process, mitochondrial translational initiation and extrinsic component of membrane, mitochondrial inner membrane localization	CAL0000221237	C1_14380C_A		CAL0000200173
B9J08_000968	0.364483	0.231539	0.110258	0.755956	1.02305	1.03444e-06	0.45723	0.14872	CAL0000216653	Ortholog(s) have U2 snRNP localization	CAL0000216653	C1_11680C_A		CAL0000175803
B9J08_005504	0.603125	0.018868	0.246396	0.361761	1.02216	2.24153e-06	0.0388556	0.934872	CAL0000217871	Ortholog of S. cerevisiae : YEL023C, C. albicans SC5314 : C3_04440C_A, C. glabrata CBS138 : CAGL0I03168g, C. dubliniensis CD36 : Cd36_84380 and Candida tenuis NRRL Y-1498 : CANTEDRAFT_101635	CAL0000217871	C3_04440C_A		CAL0000196372
B9J08_005023	1.30504	1.28971e-05	1.33788	1.06795e-07	1.02054	4.55645e-06	0.64889	0.0385455	CAL0000220973	Ortholog(s) have chaperone binding, protein-macromolecule adaptor activity, role in protein import into mitochondrial matrix and PAM complex, Tim23 associated import motor localization	CAL0000220973	C3_00250C_A	TIM44	CAL0000195007
B9J08_003545	0.580944	0.00348424	0.456769	0.0121408	1.01933	4.72044e-10	0.16185	0.580679	CAL0000224491	Ortholog(s) have RNA polymerase II complex binding, TFIIH-class transcription factor complex binding, single-stranded DNA binding activity	CAL0000224491	C1_09860C_A	TFA1	CAL0000198769
B9J08_004980	0.233659	0.258657	0.0173102	0.94951	1.01869	1.24556e-08	0.0175183	0.972074	CAL0000222113	Ortholog(s) have ubiquitin-protein transferase activity, role in ubiquitin-dependent protein catabolic process and Cul3-RING ubiquitin ligase complex, elongin complex localization	CAL0000222113	C1_03810C_A	ELA1	CAL0000185343
B9J08_001421	0.991509	0.000138822	0.991293	5.94907e-07	1.01743	8.87844e-10	0.360816	0.150206	CAL0000222353	Ortholog(s) have isopentenyl-diphosphate delta-isomerase activity and role in farnesyl diphosphate biosynthetic process	CAL0000222353	C4_02280W_A	IDI1	CAL0000180278
B9J08_002475	0.645852	0.0105507	0.728385	0.000261719	1.01699	8.48123e-08	0.626914	0.0074821	CAL0000220859	Ortholog of Candida lusitaniae ATCC 42720 : CLUG_00426
B9J08_000829	3.70696	5.93541e-62	3.89434	1.31735e-185	1.01613	2.75428e-05	-0.61082	0.0366969	CAL0000226405	Has domain(s) with predicted nucleic acid binding activity	CAL0000226405	C6_01500C_A	TRY5	CAL0000180184
B9J08_000947	0.839339	0.00984959	0.401571	0.168335	1.01539	3.71184e-05	0.00133848	0.997414	CAL0000220257	Ortholog(s) have dolichyldiphosphatase activity, role in lipid biosynthetic process, protein N-linked glycosylation and integral component of endoplasmic reticulum membrane localization	CAL0000220257	C1_02250W_A	CWH8	CAL0000176202
B9J08_004493	1.74267	4.94173e-11	1.58634	1.2009e-13	1.01488	1.20862e-07	0.486461	0.10564	CAL0000220533	Ortholog(s) have RNA binding activity, role in cellular response to osmotic stress and cytoplasmic stress granule localization	CAL0000220533	C1_04970W_A		CAL0000196200
B9J08_002891	-0.825544	0.000291956	-0.00392813	0.988405	1.01333	4.75307e-09	-0.368637	0.248561	CAL0000218331	Ortholog(s) have DNA-binding transcription activator activity, RNA polymerase II-specific, DNA-binding transcription factor activity, RNA polymerase II cis-regulatory region sequence-specific DNA binding activity	CAL0000218331	C1_08190C_A	CAT8	CAL0000192438
B9J08_002613	1.81265	1.61432e-10	2.13433	1.78916e-21	1.01259	0.00573095	-0.232461	0.629565	CAL0000216917	Ortholog of C. albicans SC5314 : CR_00050W_A/INO2, C. dubliniensis CD36 : Cd36_25070, C. parapsilosis CDC317 : CPAR2_800440 and Candida tenuis NRRL Y-1498 : CANTEDRAFT_116163	CAL0000216917	CR_00050W_A	INO2	CAL0000199279
B9J08_003506	0.57401	0.016847	0.560278	0.00106068	1.01154	2.44151e-09	0.379012	0.0791265	CAL0000219671	Ortholog(s) have 3'-5'-exodeoxyribonuclease activity, endonuclease activity and role in apoptotic DNA fragmentation, cellular response to oxidative stress	CAL0000219671	CR_01550C_A		CAL0000181131
B9J08_000222	0.956355	1.36953e-08	0.554117	0.000106928	1.01042	1.65535e-15	0.628211	0.00048846	CAL0000227819	Ortholog(s) have CDP-diacylglycerol-glycerol-3-phosphate 3-phosphatidyltransferase activity, role in cardiolipin biosynthetic process and mitochondrial membrane, mitochondrion localization	CAL0000227819	C7_00470C_A	PEL1	CAL0000190252
B9J08_005427	0.888071	0.00165212	0.780844	0.000427118	1.00868	5.53126e-11	0.49305	0.0442358	CAL0000223737	Ortholog(s) have role in tRNA export from nucleus, tRNA re-export from nucleus and cytoplasm, nuclear matrix localization	CAL0000223737	C7_04200C_A		CAL0000200169
B9J08_005389	0.5967	0.0057171	0.530247	0.00320999	1.00703	1.96986e-10	0.198508	0.550327	CAL0000226219	Ortholog of C. albicans SC5314 : C6_01570C_A/FGR47, C. dubliniensis CD36 : Cd36_61670, C. parapsilosis CDC317 : CPAR2_602510 and Candida tenuis NRRL Y-1498 : CANTEDRAFT_115691	CAL0000226219	C6_01570C_A	FGR47	CAL0000190027
B9J08_001490	0.659091	0.22079	-0.0664944	0.92456	1.00646	0.0245877	-0.360826	0.711929	CAL0000226725	Protein of unknown function
B9J08_002317	1.10803	0.000152957	1.05809	2.02768e-06	1.00607	3.08243e-07	0.507372	0.0802727	CAL0000216445	Ortholog(s) have structural constituent of ribosome activity and mitochondrial large ribosomal subunit localization	CAL0000216445	C4_04820C_A		CAL0000184844
B9J08_002597	0.671497	0.0020988	0.654364	0.00523945	1.00485	1.01396e-07	-0.0250187	0.955889	CAL0000224723	Ortholog(s) have SNAP receptor activity and role in endoplasmic reticulum to Golgi vesicle-mediated transport, vesicle fusion, vesicle fusion with Golgi apparatus	CAL0000224723	C1_02510W_A		CAL0000190829
B9J08_003603	0.843067	2.62326e-05	0.459978	0.0295086	1.00443	2.87875e-09	0.280867	0.321879	CAL0000222147	Has domain(s) with predicted oxidoreductase activity and role in metabolic process	CAL0000222147	C1_06770W_A		CAL0000177463
B9J08_001957	0.691306	2.38025e-05	0.502034	0.000187409	1.00342	4.19337e-15	0.26479	0.249504	CAL0000228039	Ortholog(s) have ATPase activator activity, role in ubiquitin-dependent ERAD pathway and endoplasmic reticulum membrane localization	CAL0000228039	C7_04050W_A	HLJ1	CAL0000175895
B9J08_000750	0.901994	1.94501e-06	0.503126	0.00322831	1.00289	6.01026e-12	0.159451	0.516875	CAL0000226861	Ortholog(s) have TFIIIC-class transcription factor complex binding activity and role in DNA-templated transcription open complex formation, RNA polymerase III preinitiation complex assembly, positive regulation of transposon integration	CAL0000226861	CR_01420W_A		CAL0000190298
B9J08_002721	0.646278	0.00368225	0.558424	0.000388451	1.00055	2.28712e-11	0.318015	0.132379	CAL0000217587	Ortholog(s) have chromatin DNA binding activity	CAL0000217587	C4_04920W_A		CAL0000176786
B9J08_000390	1.22174	5.76413e-05	0.77929	0.00306365	1.00038	1.14051e-05	-0.105694	0.841979	CAL0000219067	Ortholog(s) have coenzyme A transmembrane transporter activity, role in coenzyme A transport and mitochondrial inner membrane localization	CAL0000219067	C2_00150W_A	LEU5	CAL0000199235
B9J08_001184	0.699732	0.0016936	0.700447	0.000298241	0.999451	4.02233e-08	0.154861	0.575413	CAL0000226605	Ortholog of C. albicans SC5314 : C2_02190C_A, C. dubliniensis CD36 : Cd36_16970, C. parapsilosis CDC317 : CPAR2_212090 and Candida tenuis NRRL Y-1498 : CANTEDRAFT_116408	CAL0000226605	C2_02190C_A		CAL0000181580
B9J08_004776	0.505793	0.0121997	0.311157	0.0691673	0.997523	8.25811e-12	0.580218	0.0135376	CAL0000226245	Ortholog(s) have alkaline phosphatase activity, zinc ion sensor activity, role in nicotinamide nucleotide metabolic process, protein dephosphorylation and extracellular region, fungal-type vacuole, fungal-type vacuole membrane localization	CAL0000226245	C1_08780W_A		CAL0000197686
B9J08_000703	0.502468	0.0106931	0.212701	0.322953	0.996237	2.75924e-10	-0.253181	0.380808	CAL0000227907	Ortholog(s) have histone acetyltransferase activity and role in histone acetylation, regulation of ribosomal DNA heterochromatin assembly	CAL0000227907	C4_01250W_A	NAT4	CAL0000194507
B9J08_005252	1.09202	1.03299e-07	0.798	5.81143e-05	0.995513	5.62969e-08	-0.0757701	0.832481	CAL0000222907	Ortholog(s) have damaged DNA binding activity, role in DNA damage checkpoint signaling, establishment of protein localization, telomere maintenance via telomerase and nuclear chromosome localization	CAL0000222907	C1_11370C_A		CAL0000193596
B9J08_000975	0.296072	0.0671928	0.603417	1.68485e-06	0.995407	2.41562e-17	0.17023	0.399756	CAL0000227207	Ortholog(s) have aminoacyl-tRNA editing activity, phenylalanine-tRNA ligase activity, role in phenylalanyl-tRNA aminoacylation and phenylalanine-tRNA ligase complex localization	CAL0000227207	C1_02710W_A	FRS2	CAL0000201701
B9J08_005498	0.30673	0.330096	1.66945	1.76798e-17	0.993753	2.87187e-11	-0.655251	0.00125056	CAL0000217695	Ortholog of Candida lusitaniae ATCC 42720 : CLUG_05485
B9J08_002947	1.15351	0.00025655	1.16232	3.62558e-05	0.990946	2.83985e-05	0.570735	0.0998392	CAL0000224055	Ortholog(s) have structural constituent of ribosome activity, role in mitochondrial translation, mitochondrial translational initiation and mitochondrial small ribosomal subunit localization	CAL0000224055	C2_04790C_A		CAL0000183512
B9J08_002473	1.17546	0.000152369	1.15217	5.47031e-06	0.989966	8.00234e-06	0.612863	0.0737544	CAL0000220389	Ortholog(s) have structural constituent of ribosome activity and mitochondrial small ribosomal subunit localization	CAL0000220389	CR_01370C_A		CAL0000201890
B9J08_000350	1.63642	2.31779e-18	1.62055	1.34588e-20	0.988289	3.7108e-07	0.902385	0.000176643	CAL0000226567	Has domain(s) with predicted oxidoreductase activity	CAL0000226567	C2_00880W_A		CAL0000201942
B9J08_001561	1.10086	0.00151009	1.06697	0.000485698	0.985493	0.000186912	0.496354	0.250873	CAL0000224531	Ortholog(s) have GTPase activity, tRNA binding, translation initiation factor activity, role in mitochondrial translation and mitochondrial matrix, mitochondrion localization	CAL0000224531	C7_02940C_A	IFM1	CAL0000198780
B9J08_001514	1.45618	1.0162e-08	1.09683	3.44454e-13	0.979624	7.54297e-09	0.116567	0.670305	CAL0000222495	Has domain(s) with predicted sterol binding activity
B9J08_004545	-1.79458	4.33153e-08	-2.1036	2.84455e-09	0.975368	1.8311e-06	-0.8656	0.00125593	CAL0000224451	Has domain(s) with predicted role in transmembrane transport	CAL0000224451	CR_02240C_A	OPT2	CAL0000179020
B9J08_004175	1.64437	0.0130663	1.16613	0.124556	0.966835	0.259287	-1.28296	0.416075	CAL0000217713	Has domain(s) with predicted triglyceride lipase activity and role in lipid catabolic process
B9J08_001294	5.15416	4.85374e-55	4.2046	2.76671e-60	0.966354	0.00118752	0.0271711	0.96967	CAL0000225341	Has domain(s) with predicted carbon-nitrogen ligase activity, with glutamine as amido-N-donor, hydrolase activity
B9J08_001913	0.955327	0.00238908	1.04188	5.61031e-05	0.96487	1.32092e-05	0.425184	0.251998	CAL0000224469	Ortholog(s) have mitochondrial ribosome binding activity and role in inner mitochondrial membrane organization, positive regulation of mitochondrial translation, protein insertion into mitochondrial inner membrane from matrix	CAL0000224469	C3_06050C_A		CAL0000181478
B9J08_004867	1.27017	2.37452e-12	1.00826	4.79899e-08	0.962012	9.77932e-09	0.10865	0.726755	CAL0000226279	Has domain(s) with predicted ATP binding, RNA ligase (ATP) activity and role in tRNA splicing, via endonucleolytic cleavage and ligation
B9J08_003514	1.81507	0.000149946	2.31961	0.000319327	0.955911	0.146947	-0.645517	0.490668	CAL0000218367	Ortholog(s) have O-acetylhomoserine aminocarboxypropyltransferase activity, cysteine synthase activity	CAL0000218367	C4_00200C_A	MET15	CAL0000188058
B9J08_002240	1.25253	3.84985e-05	0.359781	0.238463	0.954777	0.000837993	-0.243059	0.674118	CAL0000217613	Has domain(s) with predicted hydrolase activity, hydrolyzing O-glycosyl compounds activity and role in carbohydrate metabolic process	CAL0000217613	C3_01820W_A		CAL0000185978
B9J08_000443	1.51449	7.15131e-15	1.26802	7.75388e-17	0.954174	1.90346e-08	0.226322	0.399313	CAL0000219635	Ortholog(s) have GTPase activator activity	CAL0000219635	C5_00490C_A	BUD2	CAL0000199838
B9J08_003249	1.3105	1.69109e-05	1.37426	2.72178e-07	0.951049	6.79098e-05	0.68739	0.0498129	CAL0000223649	Ortholog(s) have cytosolic large ribosomal subunit localization	CAL0000223649	C1_03020C_A	RPL13	CAL0000201310
B9J08_002271	1.25512	4.0104e-08	0.953762	6.71749e-07	0.950431	4.57945e-09	0.184668	0.562701	CAL0000227881	Ortholog(s) have NEDD8-specific protease activity and role in protein deneddylation	CAL0000227881	C3_03550C_A	ULP1	CAL0000195141
B9J08_003020	-1.12563	0.00061453	-1.44294	1.35427e-09	0.94943	7.21485e-06	0.663768	0.0119268	CAL0000224325	Has domain(s) with predicted transmembrane transporter activity, role in transmembrane transport and integral component of membrane localization
B9J08_004833	1.30177	1.00473e-05	0.813592	3.55955e-08	0.948359	2.14938e-05	-0.623798	0.00122338	CAL0000225129	Has domain(s) with predicted glycosyltransferase activity	CAL0000225129	C3_06450W_A	GLG2	CAL0000196029
B9J08_002393	1.01738	0.000109157	0.952431	1.19247e-05	0.948324	9.32183e-05	0.734753	0.0346622	CAL0000225071	Ortholog(s) have poly(A) binding activity, role in mRNA metabolic process and cytoplasm localization	CAL0000225071	C2_09650W_A		CAL0000183410
B9J08_000368	-0.54981	0.233104	-1.06639	0.00216397	0.948138	0.000577512	0.709629	0.12526	CAL0000224591	Has domain(s) with predicted transmembrane transporter activity, role in transmembrane transport and integral component of membrane localization
B9J08_005249	2.27176	1.01043e-36	1.72471	2.6696e-21	0.945601	1.17908e-09	0.718875	0.00127655	CAL0000220995	Ortholog(s) have protein serine/threonine kinase activity	CAL0000220995	C1_11400C_A	GIN4	CAL0000191817
B9J08_000273	1.0388	3.32705e-10	1.05282	2.71424e-15	0.944949	1.71541e-12	0.0412823	0.88573	CAL0000216957	Ortholog(s) have kynureninase activity and role in 'de novo' NAD biosynthetic process from tryptophan	CAL0000216957	C1_08490W_A		CAL0000197943
B9J08_001956	1.9062	2.71019e-10	1.29228	5.97751e-07	0.942529	0.000116774	-0.722854	0.0538307	CAL0000223187	Ortholog(s) have 2,4-dienoyl-CoA reductase (NADPH) activity, role in ascospore formation, fatty acid catabolic process and peroxisomal matrix localization	CAL0000223187	C4_00830W_A	SPS20	CAL0000196598
B9J08_004669	1.00783	1.46173e-07	0.618402	0.000110569	0.939326	5.37393e-11	0.0770976	0.789972	CAL0000226311	Ortholog(s) have DNA polymerase processivity factor activity, double-stranded DNA binding, single-stranded DNA 3'-5' exodeoxyribonuclease activity, single-stranded DNA binding activity	CAL0000226311	C1_03640C_A	HFL1	CAL0000178070
B9J08_004500	1.13787	5.88691e-08	1.79105	1.36112e-25	0.938151	1.01322e-08	0.329354	0.221907	CAL0000227813	Ortholog(s) have hydroxymethylglutaryl-CoA synthase activity and role in acetyl-CoA metabolic process, ergosterol biosynthetic process, farnesyl diphosphate biosynthetic process, mevalonate pathway	CAL0000227813	CR_09160C_A	ERG13	CAL0000197068
B9J08_000536	1.73438	2.38163e-11	1.46518	1.29875e-13	0.937213	6.97199e-09	-0.126147	0.684069	CAL0000223127	Has domain(s) with predicted role in mitochondrion inheritance and mitochondrial inner membrane localization	CAL0000223127	CR_10420W_A		CAL0000186958
B9J08_000523	1.17147	2.80662e-07	1.25839	1.48923e-10	0.93345	2.60552e-08	0.191637	0.530976	CAL0000219891	Ortholog(s) have metalloendopeptidase activity, role in cellular iron ion homeostasis, protein processing involved in protein targeting to mitochondrion, protein stabilization and mitochondrial matrix localization	CAL0000219891	C6_00340C_A		CAL0000183469
B9J08_002820	1.08603	2.19238e-17	1.16811	1.5742e-24	0.930716	2.92783e-15	0.206505	0.259053	CAL0000223247	Ortholog(s) have role in deadenylation-dependent decapping of nuclear-transcribed mRNA and nuclear-transcribed mRNA poly(A) tail shortening, more	CAL0000223247	C2_01130W_A	NOT3	CAL0000179957
B9J08_004154	1.14868	4.20946e-06	0.984346	9.02334e-05	0.928342	3.06963e-05	0.27157	0.464782	CAL0000227441	Ortholog of C. albicans SC5314 : C3_02870C_A, C. dubliniensis CD36 : Cd36_82860, C. parapsilosis CDC317 : CPAR2_102480 and Candida tenuis NRRL Y-1498 : CANTEDRAFT_117944	CAL0000227441	C3_02870C_A		CAL0000182081
B9J08_001645	1.42631	5.25126e-09	1.68227	5.52642e-14	0.92666	1.34427e-05	-0.4788	0.116415	CAL0000218403	Ortholog(s) have cystathionine beta-lyase activity, cysteine-S-conjugate beta-lyase activity, role in 'de novo' L-methionine biosynthetic process, methionine biosynthetic process, transsulfuration and peroxisome localization	CAL0000218403	C2_00390C_A		CAL0000187862
B9J08_004085	1.05772	0.000748001	0.930226	0.000301084	0.923248	2.47752e-05	0.559627	0.13656	CAL0000227231	Ortholog(s) have structural constituent of ribosome activity and mitochondrial large ribosomal subunit localization	CAL0000227231	C5_03410C_A		CAL0000183938
B9J08_004094	1.02432	9.69354e-07	0.626678	0.0019876	0.910676	2.35517e-10	-0.0191682	0.952924	CAL0000216647	Ortholog(s) have ATP-dependent activity, acting on RNA, second spliceosomal transesterification activity	CAL0000216647	CR_02590C_A		CAL0000193710
B9J08_004006	1.03389	6.31672e-05	1.03118	1.4539e-06	0.909045	1.25491e-06	0.364882	0.246677	CAL0000223955	Ortholog(s) have structural constituent of ribosome activity, role in mitochondrial translation and mitochondrial large ribosomal subunit localization	CAL0000223955	C3_00450C_A		CAL0000181892
B9J08_001906	1.09741	4.10878e-08	0.581435	0.000157698	0.906705	1.26684e-10	-0.174115	0.496696	CAL0000225485	Ortholog(s) have transcription factor binding activity	CAL0000225485	C3_01800C_A		CAL0000174101
B9J08_004067	1.43243	4.17658e-08	1.48481	2.04229e-12	0.906002	2.94312e-07	0.519624	0.0407621	CAL0000222191	Ortholog(s) have structural constituent of ribosome activity, role in rRNA export from nucleus and cytosolic small ribosomal subunit, extracellular region localization	CAL0000222191	C5_03070W_A	RPS5	CAL0000175293
B9J08_000511	1.11977	3.35421e-07	0.741867	0.000172121	0.90356	1.93923e-10	0.403662	0.0554296	CAL0000218101	Ortholog(s) have fatty acid elongase activity	CAL0000218101	C2_03230C_A	FEN12	CAL0000193175
B9J08_001621	1.41137	2.17745e-09	0.261672	0.206606	0.903309	3.75372e-07	-0.21971	0.47634	CAL0000227331	Protein of unknown function
B9J08_003798	1.43892	1.07035e-14	1.43203	7.6609e-16	0.897697	9.17068e-08	0.89367	2.67629e-05	CAL0000223459	Ortholog(s) have DNA binding, bending, DNA-binding transcription factor activity, DNA-binding transcription factor activity, RNA polymerase II-specific, G-quadruplex DNA binding and TBP-class protein binding, more	CAL0000223459	C2_10080W_A	RAP1	CAL0000192416
B9J08_000724	-2.31821	3.026e-08	-2.30272	9.69144e-12	0.891814	0.000937635	-0.839453	0.0544723	CAL0000223879	Ortholog of C. albicans SC5314 : C1_10060C_A, C. dubliniensis CD36 : Cd36_09460, C. parapsilosis CDC317 : CPAR2_700850 and Candida tenuis NRRL Y-1498 : CANTEDRAFT_114857	CAL0000223879	C1_10060C_A		CAL0000200118
B9J08_002424	1.83935	4.13917e-44	1.48508	5.87191e-21	0.888317	1.73402e-14	-0.0384181	0.861714	CAL0000223583	Ortholog(s) have 3'-5' DNA helicase activity, 3'-5' DNA/RNA helicase activity, ATP binding, ATPase, DNA helicase activity, DNA replication origin binding, MCM complex binding and chromatin binding, more	CAL0000223583	C2_09020W_A	CDC47	CAL0000195352
B9J08_001458	1.04948	1.52937e-09	1.33284	1.65197e-17	0.886855	4.10177e-08	-0.00699704	0.986221	CAL0000216887	Ortholog of Candida lusitaniae ATCC 42720 : CLUG_05295
B9J08_001080	-0.332448	0.283593	-1.08748	2.28304e-05	0.881262	0.000120312	1.03661	0.000294714	CAL0000220549	Ortholog(s) have cellular bud neck, plasma membrane localization	CAL0000220549	C4_00860C_A		CAL0000184573
B9J08_001885	1.09395	1.16143e-05	1.14896	1.0247e-08	0.880577	2.60552e-08	0.50103	0.0106327	CAL0000217163	Ortholog(s) have structural constituent of ribosome activity, role in cytoplasmic translation and cytosolic large ribosomal subunit localization	CAL0000217163	C4_04390W_A		CAL0000196794
B9J08_000554	1.32964	4.13216e-08	1.34854	9.72541e-12	0.877117	6.3098e-08	0.669822	0.00111168	CAL0000219981	Ortholog(s) have RNA binding activity, role in ribosomal large subunit assembly and cytosolic large ribosomal subunit, preribosome, large subunit precursor localization	CAL0000219981	C6_01970C_A	RPL25	CAL0000200350
B9J08_000902	1.54733	8.41369e-18	1.25522	1.79554e-14	0.876492	9.02941e-09	-0.00266148	0.99314	CAL0000225483	Ortholog(s) have DNA binding activity, role in transcription elongation from RNA polymerase II promoter and cell cortex of cell tip localization	CAL0000225483	C3_05470W_A	TEA1	CAL0000184514
B9J08_004365	2.87966	6.39561e-17	4.33818	5.92764e-77	0.875399	8.57447e-05	0.693529	0.0339259	CAL0000227481	Ortholog(s) have succinate:fumarate antiporter activity, role in acetate catabolic process, carbon utilization, fatty acid catabolic process, fumarate transport, succinate transport and mitochondrion localization	CAL0000227481	C5_04440C_A	SFC1	CAL0000176032
B9J08_005311	1.00813	0.000740622	0.594072	0.0437328	0.874673	0.00137968	0.282014	0.5589	CAL0000220619	Protein of unknown function
B9J08_004745	1.14913	6.51314e-11	0.889388	4.29434e-07	0.870602	3.75372e-07	0.324153	0.213246	CAL0000222235	Ortholog(s) have UDP-galactose transmembrane transporter activity and role in UDP-galactose transmembrane transport, UDP-glucose transmembrane transport	CAL0000222235	C3_06980W_A	HUT1	CAL0000194078
B9J08_005178	1.52245	2.43571e-19	1.17374	1.46551e-11	0.869692	4.77385e-08	-0.245966	0.277195	CAL0000224773	Ortholog(s) have nicotinamide riboside hydrolase activity, nicotinic acid riboside hydrolase activity, ribosylpyrimidine nucleosidase activity, uridine nucleosidase activity	CAL0000224773	C2_07430C_A		CAL0000198549
B9J08_002904	1.5585	7.49748e-17	1.4258	6.04935e-28	0.863338	6.85931e-10	-0.217163	0.335017	CAL0000224333	Has domain(s) with predicted catalytic activity and role in metabolic process	CAL0000224333	C3_06730W_A		CAL0000201761
B9J08_000365	1.42587	8.25403e-09	0.73272	0.0018211	0.860742	2.73969e-05	0.211601	0.508841	CAL0000216207	Ortholog(s) have glucan 1,4-alpha-glucosidase activity, role in glycogen catabolic process and fungal-type vacuole localization	CAL0000216207	C3_01320C_A	SGA1	CAL0000178932
B9J08_000102	1.09857	1.80827e-05	1.17456	1.96401e-08	0.85923	6.70295e-06	0.596755	0.0158539	CAL0000219465	Ortholog(s) have ATPase, unfolded protein binding activity	CAL0000219465	CR_08090W_A	SSB1	CAL0000194973
B9J08_004398	1.0844	9.71804e-09	0.681995	8.85779e-05	0.857354	5.55367e-08	-0.0708268	0.827548	CAL0000228053	Ortholog(s) have glycerophosphocholine phosphodiesterase activity and role in glycerophospholipid catabolic process	CAL0000228053	C5_04510W_A	GDE1	CAL0000191313
B9J08_005153	1.25314	9.42946e-07	1.24887	3.02937e-07	0.856751	3.63012e-05	0.124785	0.717434	CAL0000221613	Ortholog(s) have role in maturation of LSU-rRNA and cytosolic large ribosomal subunit localization	CAL0000221613	C3_05240C_A	RPL8B	CAL0000183492
B9J08_004396	1.19823	1.27127e-05	1.17836	3.63705e-07	0.85114	2.59401e-05	0.47044	0.178595	CAL0000223017	Ortholog(s) have structural constituent of ribosome activity and mitochondrial small ribosomal subunit localization	CAL0000223017	C5_04530W_A		CAL0000186555
B9J08_003355	-1.66226	6.19343e-11	-1.38192	1.29873e-09	0.85085	8.91163e-09	-0.760712	2.85452e-06	CAL0000217739	Ortholog(s) have protein serine/threonine kinase activity	CAL0000217739	C4_04450C_A	ATG1	CAL0000188572
B9J08_000925	-1.21389	0.000115468	-0.885766	0.000220326	0.849684	3.02639e-08	-0.187757	0.394711	CAL0000225415	Ortholog(s) have protein kinase regulator activity	CAL0000225415	CR_02910W_A		CAL0000176796
B9J08_004606	1.02412	1.8156e-05	1.00112	3.22142e-06	0.84532	6.55321e-06	-0.286259	0.334522	CAL0000219845	Ortholog of C. albicans SC5314 : C2_04830W_A, C. dubliniensis CD36 : Cd36_19390, C. parapsilosis CDC317 : CPAR2_209600 and Candida tenuis NRRL Y-1498 : CANTEDRAFT_134010	CAL0000219845	C2_04830W_A		CAL0000193865
B9J08_004185	1.22625	8.55586e-06	1.11464	8.18635e-07	0.843411	2.12851e-05	0.320258	0.335179	CAL0000219089	Ortholog(s) have structural constituent of ribosome activity and mitochondrial small ribosomal subunit localization	CAL0000219089	C1_08920W_A		CAL0000181949
B9J08_003541	-2.76559	3.57092e-11	-1.97986	3.81568e-13	0.841405	2.47568e-05	-1.16305	0.000116054	CAL0000218769	Has domain(s) with predicted hydrolase activity	CAL0000218769	C4_00530C_A		CAL0000175833
B9J08_001592	1.23137	2.79046e-11	0.802605	9.65993e-06	0.835867	2.40079e-10	0.216291	0.239561	CAL0000222931	Ortholog(s) have GDP-mannose transmembrane transporter activity, role in GDP-mannose transmembrane transport, establishment or maintenance of cell polarity and Golgi apparatus localization	CAL0000222931	C1_07700C_A	VRG4	CAL0000182900
B9J08_000159	1.67838	1.93947e-25	0.990158	7.62166e-09	0.835174	6.20446e-08	0.449674	0.0127589	CAL0000222793	Ortholog(s) have osmosensor activity and role in establishment of cell polarity, hyperosmotic response, osmosensory signaling pathway via Sho1 osmosensor, response to osmotic stress, signal transduction involved in filamentous growth	CAL0000222793	C2_01780W_A	MSB2	CAL0000179069
B9J08_002108	0.856703	5.88051e-09	1.11083	2.00774e-18	0.833233	1.03827e-08	0.691586	0.000493508	CAL0000227257	Ortholog(s) have high-affinity ferrous iron transmembrane transporter activity, iron ion transmembrane transporter activity and role in arsenate ion transmembrane transport, iron ion transmembrane transport, reductive iron assimilation	CAL0000227257	C1_14130W_A	FTR1	CAL0000185056
B9J08_001974	1.47828	9.11664e-08	1.62285	8.27781e-11	0.832675	0.00018544	0.312597	0.370073	CAL0000218499	Ortholog(s) have DNA-(apurinic or apyrimidinic site) endonuclease activity, protein kinase A catalytic subunit binding, structural constituent of ribosome activity	CAL0000218499	CR_04810W_A	RPS3	CAL0000200765
B9J08_003582	1.25966	4.58105e-05	1.49336	9.46766e-08	0.831001	0.000991401	0.632533	0.0870096	CAL0000217907	Ortholog(s) have extracellular region localization
B9J08_004736	1.33872	6.07819e-12	0.926658	1.67818e-08	0.829802	5.50409e-07	0.212261	0.481802	CAL0000219371	Ortholog(s) have RNA-DNA hybrid ribonuclease activity	CAL0000219371	C7_01630W_A	RNH35	CAL0000175451
B9J08_004010	2.15102	1.588e-18	0.641208	0.000199331	0.822847	2.38731e-06	0.177604	0.501585	CAL0000223759	Has domain(s) with predicted phospholipase activity and role in phospholipid catabolic process	CAL0000223759	C2_01380W_A	PLB4.5	CAL0000174502
B9J08_000269	1.33447	5.31372e-12	1.15362	2.58838e-10	0.822287	1.35109e-09	-0.0382021	0.881251	CAL0000227749	Ortholog(s) have GTPase activity, protein serine/threonine kinase activator activity	CAL0000227749	C1_08450C_A	CDC42	CAL0000192612
B9J08_004591	1.85857	5.22435e-29	2.77842	1.95854e-107	0.81046	4.39646e-10	1.33068	3.99963e-10	CAL0000222891	Ortholog(s) have DNA binding, tricarboxylate secondary active transmembrane transporter activity	CAL0000222891	C6_00600C_A	YHM2	CAL0000182355
B9J08_004269	0.967787	0.000255065	1.03292	3.05547e-07	0.80596	8.09324e-06	0.3054	0.29663	CAL0000226067	Ortholog(s) have structural constituent of ribosome activity and mitochondrial large ribosomal subunit localization	CAL0000226067	C2_03560C_A		CAL0000190739
B9J08_001822	1.00523	0.00227546	1.11327	9.82521e-05	0.805918	0.00221298	0.343067	0.466238	CAL0000218335	Ortholog(s) have structural constituent of ribosome activity and mitochondrial small ribosomal subunit localization	CAL0000218335	C1_06070W_A		CAL0000176693
B9J08_002352	1.54025	1.11184e-15	1.04884	2.68346e-08	0.805582	9.9905e-06	0.147761	0.639107	CAL0000221653	Ortholog(s) have acid phosphatase activity, protein tyrosine phosphatase activity, metal-dependent activity	CAL0000221653	C3_03860W_A		CAL0000194768
B9J08_000007	0.889074	0.00287621	1.06434	9.21787e-06	0.800445	0.000409193	-0.316651	0.376	CAL0000219441	Ortholog of Candida lusitaniae ATCC 42720 : CLUG_01211
B9J08_002448	1.09488	2.05879e-07	1.13674	1.56936e-11	0.800312	1.18125e-09	0.656502	0.0797505	CAL0000224473	Has domain(s) with predicted DNA binding, DNA-binding transcription factor activity, RNA polymerase II-specific, zinc ion binding activity and role in regulation of transcription, DNA-templated, transcription, DNA-templated	CAL0000224473	CR_02560C_A	ASG1	CAL0000181714
B9J08_001356	1.5227	1.3953e-16	1.13185	2.77254e-10	0.799668	1.15367e-06	0.158056	0.58597	CAL0000217833	Ortholog(s) have role in bipolar cellular bud site selection, budding cell apical bud growth, establishment of cell polarity, filamentous growth and positive regulation of actin cytoskeleton reorganization, more	CAL0000217833	C1_10640C_A	PEA2	CAL0000192711
B9J08_004060	1.18256	1.17501e-07	1.00029	4.73e-08	0.791709	7.82667e-07	0.0494383	0.869331	CAL0000222335	Ortholog(s) have basic amino acid transmembrane transporter activity, role in basic amino acid transmembrane export from vacuole and integral component of fungal-type vacuolar membrane localization	CAL0000222335	C3_05900W_A		CAL0000174498
B9J08_005133	0.995859	3.42273e-13	0.886504	2.96059e-11	0.791695	4.38097e-10	-0.0404771	0.911791	CAL0000216941	Ortholog(s) have H3 histone acetyltransferase activity, histone acetyltransferase activity, histone acetyltransferase activity (H3-K14 specific) and histone acetyltransferase activity (H3-K18 specific), more	CAL0000216941	CR_06710C_A	GCN5	CAL0000180088
B9J08_005063	0.872825	0.128703	0.882554	0.00084835	0.787535	0.000203969	1.94579	1.43789e-10	CAL0000218485	Protein of unknown function
B9J08_000029	-1.78226	4.25733e-10	-1.03021	1.26127e-05	0.785365	0.00040114	-0.0418651	0.90776	CAL0000223559	Ortholog(s) have cyclin-dependent protein serine/threonine kinase regulator activity and role in negative regulation of DNA-binding transcription factor activity, negative regulation of macroautophagy, regulation of protein stability	CAL0000223559	C5_05190W_A	PCL5	CAL0000190091
B9J08_003590	1.07698	1.53122e-09	0.358481	0.038999	0.78335	4.14061e-05	0.118033	0.703123	CAL0000221495	Has domain(s) with predicted nucleic acid binding activity	CAL0000221495	C2_10540W_A		CAL0000190333
B9J08_003750	3.38897	1.43391e-33	2.82299	7.17856e-32	0.781365	0.00266597	-0.449655	0.384241	CAL0000218063	Ortholog of C. albicans SC5314 : C3_04630W_A, C. dubliniensis CD36 : Cd36_84580, C. parapsilosis CDC317 : CPAR2_404290 and Candida tenuis NRRL Y-1498 : CANTEDRAFT_115338	CAL0000218063	C3_04630W_A		CAL0000185510
B9J08_001044	0.932599	0.000249796	1.07123	9.5761e-08	0.777399	5.02071e-06	0.285163	0.261136	CAL0000222145	Ortholog(s) have structural constituent of ribosome activity, role in mitochondrial translation and mitochondrial large ribosomal subunit localization	CAL0000222145	C1_01600W_A	MRP20	CAL0000174219
B9J08_002180	1.40643	2.40393e-09	0.722642	5.45814e-05	0.776165	3.66972e-06	0.5078	0.0129046	CAL0000217889	Ortholog(s) have plasma membrane localization	CAL0000217889	C2_01980C_A	SRD1	CAL0000196904
B9J08_004125	1.67802	2.44967e-11	1.01583	0.0001814	0.774649	0.000530189	-0.288574	0.460967	CAL0000226081	Ortholog(s) have mitochondrion localization	CAL0000226081	C2_06260W_A		CAL0000180582
B9J08_005281	1.28653	5.22618e-09	1.07873	6.05096e-08	0.772371	3.6594e-05	0.46817	0.0876511	CAL0000222011	Ortholog(s) have U2-type spliceosomal complex localization	CAL0000222011	CR_04710W_A		CAL0000176936
B9J08_002022	1.71339	1.74882e-19	1.29875	2.24917e-21	0.770357	3.68093e-07	0.112272	0.665393	CAL0000227341	Ortholog(s) have histone binding activity, role in DNA replication-dependent nucleosome assembly and CAF-1 complex, chromatin, chromosome, centromeric region, nucleus localization	CAL0000227341	C4_02600C_A		CAL0000184834
B9J08_001251	1.05011	1.50234e-05	0.99845	5.4393e-07	0.766896	4.07355e-06	0.197075	0.499671	CAL0000225537	Ortholog(s) have structural constituent of ribosome activity and mitochondrial large ribosomal subunit localization	CAL0000225537	CR_10830C_A		CAL0000196882
B9J08_002258	1.20266	3.23704e-06	0.401312	0.136912	0.760675	0.000535828	-0.173988	0.641784	CAL0000227643	Ortholog(s) have ferrous iron transmembrane transporter activity, manganese ion transmembrane transporter activity	CAL0000227643	C3_03710W_A	CCC1	CAL0000198298
B9J08_003397	1.54907	1.51118e-07	1.05713	4.41398e-05	0.758684	0.00652624	-0.686015	0.0691967	CAL0000222977	Ortholog(s) have alpha,alpha-trehalase activity and role in cellular response to desiccation, cellular response to ethanol, cellular response to freezing, trehalose catabolic process	CAL0000222977	C1_06940C_A	ATC1	CAL0000186706
B9J08_003015	1.40005	4.71254e-07	0.819907	6.5831e-05	0.757202	5.73569e-05	-0.163971	0.60839	CAL0000217765	Ortholog of Debaryomyces hansenii CBS767 : DEHA2E09218g
B9J08_002932	2.43261	7.95197e-24	1.26674	2.09814e-09	0.757197	9.62606e-06	-0.661648	0.00874798	CAL0000225385	Ortholog(s) have cyclin-dependent protein serine/threonine kinase regulator activity	CAL0000225385	C5_03310C_A	PCL1	CAL0000177342
B9J08_000597	1.89992	2.06129e-24	0.933797	1.19922e-06	0.755166	5.56092e-06	-0.40073	0.153309	CAL0000217997	Ortholog of C. albicans SC5314 : C1_06380C_A, C. dubliniensis CD36 : Cd36_05960, C. parapsilosis CDC317 : CPAR2_301790 and Candida tenuis NRRL Y-1498 : CANTEDRAFT_112420	CAL0000217997	C1_06380C_A		CAL0000186976
B9J08_003751	2.6283	1.14699e-10	0.490004	0.269715	0.753801	0.0541365	-1.75068	0.0374911	CAL0000219329	Protein of unknown function
B9J08_005118	-1.36128	0.708367	-1.14119	0.746581	0.748772	0.767883	3.34364	0.0498861	CAL0000223373	Protein of unknown function
B9J08_002951	1.24494	4.56634e-06	0.427998	0.0941909	0.745287	0.00101073	0.262449	0.376856	CAL0000218745	Has domain(s) with predicted integral component of membrane localization	CAL0000218745	C6_01430C_A	FRP6	CAL0000190637
B9J08_003187	1.23147	2.44263e-11	1.22897	1.01202e-21	0.744279	4.67059e-08	-0.0536988	0.829271	CAL0000219173	Ortholog of C. albicans SC5314 : C2_05990C_A, C. dubliniensis CD36 : Cd36_20410, C. parapsilosis CDC317 : CPAR2_209810 and Candida tenuis NRRL Y-1498 : CANTEDRAFT_114036	CAL0000219173	C2_05990C_A		CAL0000179939
B9J08_000113	1.19415	1.73028e-06	1.14735	2.11189e-07	0.74389	0.00015123	0.433949	0.204892	CAL0000224043	Ortholog(s) have SUMO conjugating enzyme activity, SUMO transferase activity and role in DNA repair, mitotic spindle elongation, protein sumoylation, regulation of mitotic chromosome condensation	CAL0000224043	CR_08560C_A	UBC9	CAL0000200419
B9J08_001934	1.05738	0.000583055	-0.145598	0.513873	0.74297	0.00017239	-0.22297	0.305295	CAL0000226965	Ortholog(s) have quinate 3-dehydrogenase (NAD+) activity, shikimate 3-dehydrogenase (NADP+) activity and role in quinate catabolic process
B9J08_000185	1.20759	1.97292e-05	1.31382	9.11282e-08	0.741186	0.000459685	0.616924	0.0411443	CAL0000222903	Ortholog(s) have role in ribosome biogenesis and small-subunit processome localization	CAL0000222903	C3_01490W_A	RPS7A	CAL0000199878
B9J08_000698	1.07026	1.16455e-05	1.12811	9.44406e-10	0.732179	2.86429e-05	0.321572	0.253163	CAL0000220891	Ortholog(s) have structural constituent of ribosome activity and mitochondrial large ribosomal subunit localization	CAL0000220891	CR_00480W_A	MRPL6	CAL0000184142
B9J08_002490	1.07546	2.5385e-08	0.572453	0.00410087	0.73099	9.5942e-06	-0.0862898	0.791431	CAL0000225857	Ortholog(s) have role in mRNA cis splicing, via spliceosome, mRNA splicing, via spliceosome, maturation of 5S rRNA and U4/U6 x U5 tri-snRNP complex, nucleus localization	CAL0000225857	C5_03010W_A		CAL0000192732
B9J08_000090	1.34614	1.2275e-06	1.45858	1.72495e-09	0.728316	0.000558407	0.692602	0.0109332	CAL0000216221	Ortholog(s) have cytosolic large ribosomal subunit localization	CAL0000216221	C3_05100C_A	RPL18	CAL0000188970
B9J08_004448	-2.78775	6.92342e-73	-2.85019	5.132e-77	0.722946	1.30135e-06	0.828268	2.44615e-08	CAL0000226803	Ortholog(s) have biotin transmembrane transporter activity, dethiobiotin transmembrane transporter activity, solute:proton symporter activity and role in biotin import across plasma membrane, dethiobiotin import across plasma membrane
B9J08_005199	1.84501	1.60364e-08	2.10653	4.11351e-12	0.719732	0.0136951	-0.259557	0.590859	CAL0000227265	Ortholog(s) have transcription coactivator activity and role in positive regulation of transcription by RNA polymerase II, response to arsenic-containing substance, response to cadmium ion, sulfur amino acid metabolic process	CAL0000227265	C4_04000W_A	MET4	CAL0000197561
B9J08_001686	1.59509	1.10241e-06	1.5572	7.63268e-08	0.71598	0.00808843	0.557334	0.142892	CAL0000221399	Ortholog(s) have extracellular region localization	CAL0000221399	C2_10620W_A	RPS4A	CAL0000195247
B9J08_005294	-0.887559	1.00772e-06	-1.31608	3.33953e-16	0.715653	5.66991e-08	0.215431	0.468248	CAL0000223505	Has domain(s) with predicted phospholipid binding activity	CAL0000223505	C5_05440C_A		CAL0000199819
B9J08_001682	2.41889	2.28616e-17	1.59156	3.64168e-13	0.701955	0.0037714	-0.520957	0.150056	CAL0000222347	Ortholog(s) have diacylglycerol O-acyltransferase activity and role in cellular triglyceride homeostasis, ceramide metabolic process, lipid storage, triglyceride biosynthetic process	CAL0000222347	C3_03760W_A		CAL0000178276
B9J08_004351	1.03827	0.00222016	0.790872	9.73624e-06	0.699751	0.000175553	0.0398753	0.911866	CAL0000226325	Ortholog(s) have endoribonuclease activity, role in RNA catabolic process, apoptotic process, cell morphogenesis and cytosol, extracellular region, fungal-type vacuole, vacuole localization	CAL0000226325	C5_04400W_A	RNY11	CAL0000196842
B9J08_002077	0.809433	0.000497592	1.24577	8.20453e-17	0.699572	4.30106e-06	0.729011	0.000456501	CAL0000216877	Ortholog(s) have promoter-specific chromatin binding, sequence-specific DNA binding activity	CAL0000216877	CR_07040W_A	SPT10	CAL0000177959
B9J08_001225	0.130884	0.512579	0.584913	0.00049168	0.69718	1.62402e-07	1.05476	0.00138581	CAL0000226019	Ortholog(s) have role in cellular phosphate ion homeostasis, polyphosphate biosynthetic process and integral component of fungal-type vacuolar membrane, vacuolar transporter chaperone complex localization	CAL0000226019	C3_06950W_A		CAL0000182573
B9J08_000553	1.0618	0.000136939	1.32988	5.9866e-08	0.693003	0.000696502	-0.074728	0.85864	CAL0000227703	Ortholog(s) have structural constituent of ribosome activity and mitochondrial small ribosomal subunit localization	CAL0000227703	C6_01980C_A		CAL0000201449
B9J08_005130	1.01561	7.91603e-08	0.643465	0.000187821	0.688028	3.3625e-05	0.374756	0.109401	CAL0000225837	Ortholog(s) have gamma-tubulin binding activity	CAL0000225837	CR_06740W_A		CAL0000201571
B9J08_003394	1.1785	5.30451e-14	1.12149	8.27662e-17	0.68118	4.47332e-06	-0.22094	0.359567	CAL0000216125	Ortholog(s) have role in isoleucine biosynthetic process, mitochondrial translation and mitochondrial matrix, mitochondrion localization	CAL0000216125	C1_06900C_A	MMD1	CAL0000190397
B9J08_003268	1.31289	5.90525e-06	0.496646	0.109686	0.676594	0.0112352	-1.09086	0.00607126	CAL0000224091	Has domain(s) with predicted oxidoreductase activity and role in metabolic process
B9J08_001234	1.14157	2.43792e-06	0.70608	0.000381193	0.676127	0.000279627	-0.611804	0.00949503	CAL0000221233	Ortholog of C. albicans SC5314 : C7_01490W_A, C. dubliniensis CD36 : Cd36_71330, C. parapsilosis CDC317 : CPAR2_703400 and Candida tenuis NRRL Y-1498 : CANTEDRAFT_93186	CAL0000221233	C7_01490W_A		CAL0000195416
B9J08_004425	1.11541	5.58577e-06	0.708084	0.00718264	0.672729	0.00581899	-0.364332	0.393844	CAL0000218685	Ortholog(s) have ATP binding, ATPase, DNA insertion or deletion binding, bubble DNA binding, dinucleotide insertion or deletion binding, double-stranded DNA binding, heteroduplex DNA loop binding, single-stranded DNA binding activity	CAL0000218685	C4_00790C_A	MLH1	CAL0000200670
B9J08_002612	0.640215	0.0238161	1.04664	2.78747e-05	0.671819	0.00489057	0.278516	0.469058	CAL0000217409	Ortholog(s) have ATPase, DNA binding, nucleosome binding activity, role in chromatin remodeling and Isw1b complex localization	CAL0000217409	CR_00280C_A		CAL0000188531
B9J08_005099	1.29243	2.14427e-06	1.51649	1.21465e-10	0.654026	0.001771	0.705319	0.0108484	CAL0000222059	Ortholog(s) have 5S rRNA binding activity, role in ribosomal large subunit assembly and cytosolic large ribosomal subunit localization	CAL0000222059	C7_01790C_A	RPL5	CAL0000178607
B9J08_002094	1.06144	2.03598e-06	0.974106	2.97145e-06	0.647356	0.000615983	0.223383	0.47174	CAL0000223451	Ortholog(s) have mRNA binding, poly(U) RNA binding activity and role in nuclear-transcribed mRNA catabolic process, nonsense-mediated decay, regulation of mRNA stability, stress granule assembly	CAL0000223451	C3_05880C_A		CAL0000199799
B9J08_003942	1.17638	1.5683e-18	0.747096	5.95223e-05	0.646868	0.00125529	0.816134	9.59017e-09	CAL0000221931	Ortholog(s) have fatty acid elongase activity	CAL0000221931	C1_12790C_A	FEN1	CAL0000190970
B9J08_003248	1.01168	8.56092e-05	1.19816	1.82866e-07	0.632281	0.00230537	0.577584	0.0345965	CAL0000220747	Ortholog(s) have role in maturation of SSU-rRNA from tricistronic rRNA transcript (SSU-rRNA, 5.8S rRNA, LSU-rRNA)	CAL0000220747	C1_03030W_A	RPS16A	CAL0000175363
B9J08_002887	0.825758	8.88369e-11	1.30162	4.35601e-23	0.627637	1.10536e-05	-0.250898	0.194558	CAL0000226519	Ortholog of C. albicans SC5314 : C1_08240C_A, C. dubliniensis CD36 : Cd36_07770, C. parapsilosis CDC317 : CPAR2_804670 and Candida tenuis NRRL Y-1498 : CANTEDRAFT_112200	CAL0000226519	C1_08240C_A		CAL0000180276
B9J08_001247	1.03985	3.00862e-08	0.950995	6.8851e-09	0.62642	0.000196847	0.115309	0.75284	CAL0000225979	Ortholog of C. albicans SC5314 : CR_10530W_A, C. dubliniensis CD36 : Cd36_35360, C. parapsilosis CDC317 : CPAR2_200320 and Candida tenuis NRRL Y-1498 : CANTEDRAFT_136418	CAL0000225979	CR_10530W_A		CAL0000195149
B9J08_002082	1.49744	1.01025e-25	0.895811	4.09025e-17	0.623224	9.21315e-06	0.196397	0.293857	CAL0000227025	Ortholog of Candida tenuis NRRL Y-1498 : CANTEDRAFT_96142, Lodderomyces elongisporus NRLL YB-4239 : LELG_03321, Debaryomyces hansenii CBS767 : DEHA2A10296g and Pichia stipitis Pignal : PICST_68130
B9J08_002087	-0.657755	0.0629602	-1.42735	4.17443e-11	0.620074	0.000255627	0.93393	0.000110892	CAL0000222879	Has domain(s) with predicted role in transmembrane transport and integral component of membrane localization	CAL0000222879	CR_07480W_A		CAL0000180922
B9J08_000880	1.11619	9.20541e-08	0.87535	1.80123e-06	0.619424	0.0003575	0.186981	0.532665	CAL0000216381	Ortholog(s) have DNA clamp loader activity, chromatin binding activity and role in DNA repair, DNA strand elongation involved in DNA replication, UV-damage excision repair, leading strand elongation, mismatch repair, mitotic cell cycle	CAL0000216381	C2_05790C_A	RFC1	CAL0000180025
B9J08_004324	1.06382	0.0196194	1.55956	7.74782e-05	0.617925	0.28052	0.0740906	0.91751	CAL0000216853	Has domain(s) with predicted role in transmembrane transport and membrane localization
B9J08_005150	1.12429	6.98136e-06	1.26072	1.91454e-09	0.611771	0.00189948	0.518482	0.0459995	CAL0000225435	Has domain(s) with predicted structural constituent of ribosome activity, role in translation and ribosome localization
B9J08_003896	1.69356	2.08527e-22	1.53092	8.69718e-21	0.610786	0.000246719	0.508702	0.0572827	CAL0000218549	Ortholog(s) have role in DNA replication initiation, DNA-dependent DNA replication maintenance of fidelity, double-strand break repair via homologous recombination and maintenance of DNA trinucleotide repeats, more	CAL0000218549	CR_01150C_A	CTF18	CAL0000185954
B9J08_001775	4.25368	1.13996e-115	3.97946	1.09092e-105	0.606703	0.00018527	-0.255517	0.356145	CAL0000224235	Has domain(s) with predicted integral component of membrane localization	CAL0000224235	C2_02470C_A	ATO7	CAL0000180296
B9J08_000605	1.18549	3.27376e-06	1.2174	4.53965e-09	0.605615	0.000456591	0.461995	0.0544723	CAL0000225413	Ortholog(s) have small ribosomal subunit rRNA binding activity, role in maturation of SSU-rRNA from tricistronic rRNA transcript (SSU-rRNA, 5.8S rRNA, LSU-rRNA), ribosomal small subunit assembly and small-subunit processome localization	CAL0000225413	C1_06450C_A	RPS14B	CAL0000196584
B9J08_004656	2.63552	8.9863e-26	1.86809	3.72121e-19	0.604523	0.00339866	-0.715332	0.0254236	CAL0000220011	Has domain(s) with predicted acyl-CoA dehydrogenase activity, flavin adenine dinucleotide binding, oxidoreductase activity, acting on the CH-CH group of donors activity and role in metabolic process	CAL0000220011	CR_08920W_A		CAL0000175310
B9J08_000091	1.18776	8.6622e-06	1.31743	2.43684e-08	0.604069	0.00230357	0.533199	0.0651814	CAL0000224117	Ortholog(s) have structural constituent of ribosome activity, role in rRNA export from nucleus, ribosomal small subunit biogenesis and cytosolic small ribosomal subunit localization	CAL0000224117	C3_05200W_A	RPS19A	CAL0000200926
B9J08_000147	2.08623	1.25076e-16	1.63019	4.70215e-26	0.594696	0.00159339	-0.66756	0.00644655	CAL0000225039	Ortholog(s) have fatty acid alpha-oxygenase activity and role in fatty acid alpha-oxidation, sphingoid catabolic process	CAL0000225039	C2_01660C_A		CAL0000177781
B9J08_002774	-0.501886	0.152799	-1.07333	0.00104097	0.59309	0.0491477	1.99023	1.52831e-09	CAL0000223395	Ortholog(s) have primary amine oxidase activity, role in amine catabolic process, cellular copper ion homeostasis and ascospore-type prospore, cytoplasm localization	CAL0000223395	C2_03120W_A	AMO1	CAL0000190857
B9J08_005193	1.79208	1.0824e-23	1.63333	4.77198e-20	0.592339	0.0035134	-0.0234717	0.957637	CAL0000217595	Ortholog of C. albicans SC5314 : C2_08710W_A/PEX17, C. dubliniensis CD36 : Cd36_22880, C. parapsilosis CDC317 : CPAR2_806350 and Candida tenuis NRRL Y-1498 : CANTEDRAFT_116747	CAL0000217595	C2_08710W_A	PEX17	CAL0000187303
B9J08_003776	1.10672	4.2806e-06	0.913778	3.4816e-05	0.590976	0.00442976	0.372772	0.240613	CAL0000223725	Ortholog(s) have zinc ion transmembrane transporter activity and role in cellular zinc ion homeostasis, transmembrane transport, zinc ion import into Golgi apparatus, zinc ion import into organelle, zinc ion transport	CAL0000223725	C4_06770W_A		CAL0000200985
B9J08_004668	0.996386	5.63634e-05	0.903447	1.06039e-06	0.590949	0.000612823	0.103194	0.764051	CAL0000226851	Ortholog(s) have structural constituent of ribosome activity and mitochondrial large ribosomal subunit localization	CAL0000226851	C1_03650C_A	MRPL27	CAL0000184130
B9J08_000203	1.0199	3.99762e-05	1.05391	4.55725e-06	0.586404	0.00432694	0.538835	0.0334366	CAL0000226631	Ortholog(s) have structural constituent of ribosome activity and role in maturation of SSU-rRNA from tricistronic rRNA transcript (SSU-rRNA, 5.8S rRNA, LSU-rRNA), positive regulation of translational fidelity	CAL0000226631	C2_03820C_A	RPS9B	CAL0000197665
B9J08_003079	1.29477	1.75374e-09	1.63222	1.38469e-17	0.583139	0.00105247	0.663252	0.0164948	CAL0000224081	Ortholog(s) have ATP binding, adenyl-nucleotide exchange factor activity, unfolded protein binding activity and role in posttranslational protein targeting to membrane, translocation, response to unfolded protein	CAL0000224081	C2_02760W_A	LHS1	CAL0000184682
B9J08_002103	1.07528	3.72018e-08	0.485473	0.0305705	0.580066	0.00352423	0.249417	0.444944	CAL0000220269	Has domain(s) with predicted role in DNA repair, kinetochore assembly
B9J08_004574	1.08114	5.85066e-05	1.08474	2.32629e-06	0.577666	0.00467049	0.240446	0.429009	CAL0000222939	Ortholog(s) have structural constituent of ribosome activity	CAL0000222939	C1_05720W_A		CAL0000182421
B9J08_000871	-0.492782	0.104866	-1.10431	5.14491e-09	0.574716	0.000878785	0.0554642	0.88086	CAL0000220133	Ortholog(s) have RNA polymerase II cis-regulatory region sequence-specific DNA binding, cysteine-type peptidase activity, double-stranded DNA binding, mRNA binding, single-stranded DNA binding activity	CAL0000220133	CR_04480C_A	LAP3	CAL0000187653
B9J08_005340	0.581227	0.0138005	1.22523	5.80376e-09	0.574551	0.0052852	0.269564	0.400162	CAL0000222719	Ortholog(s) have sterol 24-C-methyltransferase activity, role in ergosterol biosynthetic process and endoplasmic reticulum, lipid droplet localization	CAL0000222719	C3_02150C_A	ERG6	CAL0000189580
B9J08_001562	1.05641	2.65191e-10	0.683098	6.82537e-05	0.57376	0.000154119	-0.323651	0.188687	CAL0000221381	Ortholog(s) have DNA replication origin binding, protein kinase activator activity, protein serine/threonine kinase activator activity	CAL0000221381	C7_02950C_A	DBF4	CAL0000174858
B9J08_005483	0.933419	2.06241e-06	1.03915	2.4154e-09	0.571927	0.00049403	0.352112	0.26259	CAL0000220073	Ortholog(s) have DNA-binding transcription activator activity, RNA polymerase II-specific, RNA polymerase II cis-regulatory region sequence-specific DNA binding activity	CAL0000220073	CR_04290W_A	HAP31	CAL0000175007
B9J08_000958	2.3462	2.09969e-09	2.33624	1.8182e-16	0.567757	0.10698	0.172096	0.761101	CAL0000222141	Ortholog(s) have 1,3-beta-glucanosyltransferase activity and role in ascospore wall assembly	CAL0000222141	C1_02360C_A	PGA5	CAL0000178583
B9J08_001646	1.46606	6.40486e-17	0.973395	2.61592e-10	0.565626	0.000281283	-0.0535939	0.902399	CAL0000217825	Has domain(s) with predicted oxidoreductase activity	CAL0000217825	C2_00400C_A		CAL0000183480
B9J08_000852	1.19866	1.01412e-15	0.665194	9.00188e-07	0.559165	7.70374e-05	-0.362298	0.0977309	CAL0000227173	Ortholog(s) have H3 histone acetyltransferase activity, histone acetyltransferase activity (H3-K56 specific) activity	CAL0000227173	CR_00410W_A	RTT109	CAL0000176178
B9J08_001693	0.999524	6.03089e-07	0.759325	1.33408e-05	0.558037	0.00183804	0.375293	0.186735	CAL0000225473	Ortholog(s) have DNA-directed DNA polymerase activity, SUMO binding, double-stranded DNA binding, single-stranded DNA 3'-5' exodeoxyribonuclease activity, single-stranded DNA binding activity	CAL0000225473	CR_07000C_A	POL2	CAL0000195005
B9J08_001128	0.8903	0.00383551	0.996645	0.000184958	0.551155	0.0197679	0.342984	0.329182	CAL0000224783	Ortholog(s) have structural constituent of ribosome activity and mitochondrial large ribosomal subunit localization	CAL0000224783	C2_07680W_A		CAL0000188218
B9J08_005076	1.07247	3.05142e-09	0.669356	2.10753e-05	0.547655	0.00102842	0.159776	0.524011	CAL0000227765	Ortholog(s) have mitochondrion targeting sequence binding, protein transmembrane transporter activity, role in protein insertion into mitochondrial inner membrane and TIM22 mitochondrial import inner membrane insertion complex localization	CAL0000227765	C2_08310W_A	TIM22	CAL0000200177
B9J08_000346	1.05658	5.97146e-06	1.16359	3.75116e-09	0.539988	0.00169617	0.474875	0.0378757	CAL0000226317	Ortholog(s) have RNA binding activity and cytosolic large ribosomal subunit, nucleus localization	CAL0000226317	CR_03030C_A	RPL28	CAL0000198266
B9J08_000674	1.90127	5.94961e-28	1.54476	1.20913e-31	0.537872	0.000497429	0.437335	0.0099069	CAL0000217207	Ortholog(s) have role in proton transmembrane transport	CAL0000217207	C5_03930C_A		CAL0000194092
B9J08_000064	1.09226	2.08519e-07	1.19431	1.47551e-13	0.537813	7.31187e-05	0.568408	0.000575106	CAL0000223769	Ortholog(s) have role in ribosomal large subunit assembly and cytosolic large ribosomal subunit localization	CAL0000223769	C2_06810C_A	RPL11	CAL0000192242
B9J08_003698	-1.32775	0.000243312	-1.75433	4.70309e-06	0.533309	0.0524784	-0.75323	0.175402	CAL0000219235	Ortholog of C. albicans SC5314 : C1_05480C_A, C. dubliniensis CD36 : Cd36_05200, C. parapsilosis CDC317 : CPAR2_107660 and Candida tenuis NRRL Y-1498 : cten_CGOB_00159	CAL0000219235	C1_05480C_A		CAL0000176576
B9J08_005559	0.698284	0.184454	1.94519	0.0391611	0.530843	0.020618	-0.58506	0.194147	CAL0000222913	Protein of unknown function
B9J08_004303	1.35262	1.33572e-09	0.856624	2.64942e-08	0.528874	0.00359757	-0.375939	0.134138	CAL0000225017	Ortholog(s) have DNA-binding transcription factor activity, DNA-binding transcription factor activity, RNA polymerase II-specific, sequence-specific DNA binding, zinc ion binding activity	CAL0000225017	C5_04970C_A	PPR1	CAL0000179424
B9J08_002020	1.5484	5.48681e-23	1.2144	1.62993e-14	0.525963	0.000228963	0.226314	0.361446	CAL0000217803	Ortholog(s) have dITP diphosphatase activity, dUTP diphosphatase activity and role in dITP catabolic process, dUTP catabolic process, pyrimidine deoxyribonucleoside triphosphate catabolic process	CAL0000217803	C1_01330C_A	DUT1	CAL0000195525
B9J08_000491	1.07218	1.48386e-05	1.00545	2.23962e-07	0.525229	0.00424213	-0.368476	0.171497	CAL0000223355	Ortholog(s) have L-lactate dehydrogenase (cytochrome) activity, role in lactate metabolic process and mitochondrial intermembrane space, mitochondrion localization	CAL0000223355	C1_13630W_A	CYB2	CAL0000184748
B9J08_005563	1.44553	1.45886e-07	0.650696	0.0207891	0.524007	0.0630207	-0.44942	0.330274	CAL0000220289	Protein of unknown function
B9J08_000885	1.77618	2.13535e-13	1.14882	1.33848e-09	0.523003	0.0155215	0.0523617	0.902148	CAL0000227371	Has domain(s) with predicted nucleic acid binding, nucleotide binding activity	CAL0000227371	CR_07680C_A		CAL0000189176
B9J08_004243	2.10767	9.96653e-11	1.17601	0.00184223	0.51923	0.0748123	-1.51853	8.21445e-05	CAL0000220811	Has domain(s) with predicted transmembrane transporter activity, role in transmembrane transport and integral component of membrane localization	CAL0000220811	CR_01220W_A		CAL0000199600
B9J08_003815	1.0452	0.0004699	1.25644	1.1673e-06	0.519105	0.0404718	0.847751	0.107901	CAL0000217331	Ortholog(s) have role in protein insertion into mitochondrial inner membrane from matrix and integral component of mitochondrial inner membrane localization	CAL0000217331	C3_03820C_A		CAL0000185572
B9J08_002405	2.08075	8.64971e-10	1.63017	7.22028e-11	0.517997	0.0482956	-0.456759	0.192397	CAL0000221949	Ortholog(s) have ATP binding activity	CAL0000221949	CR_09500C_A		CAL0000195559
B9J08_002195	1.08064	1.02886e-08	0.649168	7.00114e-05	0.516074	0.00282464	-0.116931	0.668328	CAL0000221087	Ortholog(s) have DNA polymerase processivity factor activity, chromatin DNA binding, double-stranded DNA binding, nucleosomal DNA binding, single-stranded DNA 3'-5' exodeoxyribonuclease activity, single-stranded DNA binding activity	CAL0000221087	C2_00430C_A	DPB4	CAL0000184121
B9J08_005421	1.33577	6.43691e-08	0.846886	0.00103874	0.513447	0.0632909	0.506212	0.173838	CAL0000219041	Has domain(s) with predicted aspartic-type endopeptidase activity and role in proteolysis
B9J08_001474	2.44281	3.15505e-38	1.95001	9.45305e-37	0.511065	0.011092	0.557777	0.022886	CAL0000224337	Ortholog(s) have DNA primase activity, single-stranded DNA binding activity and role in DNA replication, DNA replication, synthesis of RNA primer	CAL0000224337	C5_05350W_A		CAL0000183321
B9J08_003250	0.939134	0.000936003	1.01094	0.000103035	0.50957	0.0285131	0.478941	0.128184	CAL0000220429	Ortholog(s) have protein kinase activator activity, structural constituent of ribosome activity, role in cytoplasmic translation, positive regulation of protein kinase activity and cytosolic large ribosomal subunit localization	CAL0000220429	C1_03010W_A	RPP1A	CAL0000178222
B9J08_001960	1.22207	3.45483e-14	0.838639	5.96487e-10	0.507234	0.000555003	0.197707	0.377767	CAL0000223487	Ortholog(s) have 3'-5'-exodeoxyribonuclease activity, DNA-directed DNA polymerase activity	CAL0000223487	C7_02790C_A	POL3	CAL0000185849
B9J08_002330	0.395325	0.0896162	2.11786	4.37895e-25	0.505809	0.00859046	0.576727	0.125101	CAL0000226991	Ortholog of Candida lusitaniae ATCC 42720 : CLUG_04267
B9J08_001681	1.15852	1.63035e-11	0.912894	2.94293e-11	0.500829	8.34682e-05	0.372302	0.0775445	CAL0000217887	Ortholog(s) have DNA replication origin binding, chromatin binding activity	CAL0000217887	C3_03750C_A	ORC3	CAL0000185041
B9J08_000955	0.984114	4.09332e-06	1.11989	3.35823e-11	0.494216	0.000170784	0.447249	0.00656824	CAL0000224555	Ortholog(s) have RNA binding, structural constituent of ribosome activity, role in cytoplasmic translation and cytosolic large ribosomal subunit localization	CAL0000224555	C1_02330C_A		CAL0000201086
B9J08_000220	-1.24049	2.61203e-05	-1.57508	1.71442e-19	0.488927	0.00198884	-0.00636711	0.98432	CAL0000223129	Ortholog(s) have role in nucleobase-containing compound transport, regulation of fungal-type cell wall organization, regulation of phospholipid translocation and plasma membrane localization	CAL0000223129	C3_03110W_A		CAL0000189539
B9J08_003830	-0.0317161	0.948608	-1.49072	2.20037e-06	0.472982	0.0250769	0.033062	0.953081	CAL0000225493	Has domain(s) with predicted transmembrane transporter activity, role in transmembrane transport and membrane localization
B9J08_005490	1.346	0.000235313	1.12081	1.23418e-05	0.471717	0.0388016	0.359178	0.279542	CAL0000216771	Ortholog of C. albicans SC5314 : CR_04220C_A, C. dubliniensis CD36 : Cd36_29540, C. parapsilosis CDC317 : CPAR2_202120 and Candida tenuis NRRL Y-1498 : cten_CGOB_00275	CAL0000216771	CR_04220C_A		CAL0000180108
B9J08_003855	1.38056	2.44879e-09	0.903954	5.64926e-05	0.46119	0.028481	0.199493	0.56223	CAL0000223281	Ortholog(s) have role in DNA double-strand break attachment to nuclear envelope, double-strand break repair, negative regulation of transposition, RNA-mediated and postreplication repair, more	CAL0000223281	C2_01400C_A	ESC4	CAL0000185341
B9J08_000672	-0.939551	0.182515	-0.701498	0.330517	0.457439	0.395603	5.09105	6.47706e-46	CAL0000221551	Protein of unknown function
B9J08_005225	0.789964	2.26691e-05	1.02393	2.26111e-14	0.453716	4.27892e-05	0.499356	2.99578e-05	CAL0000225577	Ortholog(s) have glycine hydroxymethyltransferase activity, role in one-carbon metabolic process and cytoplasm localization	CAL0000225577	C6_03760C_A	SHM2	CAL0000189123
B9J08_002844	0.925362	1.43785e-06	1.00293	1.73541e-09	0.452831	0.00626449	0.395064	0.0956249	CAL0000219349	Ortholog(s) have DNA translocase activity	CAL0000219349	C3_01030W_A	ARP9	CAL0000196900
B9J08_000135	1.06677	8.23776e-10	0.743621	5.02979e-06	0.451672	0.0246506	0.238691	0.329592	CAL0000223021	Ortholog(s) have second spliceosomal transesterification activity	CAL0000223021	C2_00200W_A		CAL0000183835
B9J08_004305	1.43131	3.84389e-07	1.06136	1.65918e-06	0.445889	0.0437422	-0.366137	0.205086	CAL0000225845	Ortholog of S. cerevisiae : YGR237C, C. albicans SC5314 : C5_04960W_A, C. glabrata CBS138 : CAGL0F07975g, C. dubliniensis CD36 : Cd36_54560 and C. parapsilosis CDC317 : CPAR2_101510	CAL0000225845	C5_04960W_A		CAL0000181504
B9J08_000930	-0.150788	0.731909	0.136482	0.670012	0.441175	0.0784098	1.54065	0.0011017	CAL0000221549	Ortholog of C. albicans SC5314 : CR_02940C_A, C. dubliniensis CD36 : Cd36_28010, C. parapsilosis CDC317 : CPAR2_800130 and Candida tenuis NRRL Y-1498 : CANTEDRAFT_112989	CAL0000221549	CR_02940C_A		CAL0000188622
B9J08_000577	1.16149	7.92969e-12	1.16905	3.32367e-13	0.436295	0.00776164	0.0186365	0.960117	CAL0000223605	Has domain(s) with predicted catalytic activity, pyridoxal phosphate binding activity and role in biosynthetic process	CAL0000223605	CR_08000C_A		CAL0000191059
B9J08_003458	1.69696	2.78311e-10	1.37188	3.39679e-08	0.434544	0.0897824	0.155819	0.752317	CAL0000225333	Ortholog(s) have ubiquitin protein ligase activity and role in protein import into peroxisome matrix, protein polyubiquitination, protein ubiquitination	CAL0000225333	C4_00320C_A		CAL0000180312
B9J08_004428	-0.793782	0.0200158	-1.08195	0.000141161	0.432073	0.0451269	-0.576195	0.113931	CAL0000216255	Protein of unknown function
B9J08_003320	-0.731652	0.0570527	-1.22196	3.08258e-10	0.432071	0.00651379	-0.453718	0.102032	CAL0000219459	Ortholog(s) have protein-lysine N-methyltransferase activity, role in peptidyl-lysine monomethylation and cytosol, nucleus localization	CAL0000219459	C1_14160W_A		CAL0000185918
B9J08_001278	0.999273	8.24482e-05	1.12343	2.1673e-07	0.430901	0.0246164	0.510286	0.0434322	CAL0000226779	Ortholog(s) have RNA binding activity and cytosolic large ribosomal subunit localization	CAL0000226779	C1_00180W_A	RPL16A	CAL0000175593
B9J08_000430	1.35248	2.64863e-16	1.04503	2.58197e-10	0.426856	0.0167952	-0.207934	0.440613	CAL0000217339	Ortholog(s) have ADP-ribosyl-[dinitrogen reductase] hydrolase activity, phosphatase activity	CAL0000217339	C5_01200W_A		CAL0000194527
B9J08_003677	0.953301	0.00193823	1.15325	1.54277e-05	0.426436	0.0784307	0.444381	0.189751	CAL0000219241	Ortholog(s) have structural constituent of ribosome activity	CAL0000219241	C1_06580W_A	RPS23A	CAL0000197722
B9J08_003919	0.958375	0.000103877	1.06873	2.56006e-07	0.424357	0.0253691	0.470745	0.0673912	CAL0000218369	Ortholog(s) have cytosolic large ribosomal subunit localization	CAL0000218369	C1_12390C_A	RPL27A	CAL0000176884
B9J08_004146	0.976628	6.30726e-05	1.04243	3.53637e-08	0.424295	0.00991602	0.483494	0.0179337	CAL0000223525	Ortholog(s) have RNA binding activity and cytosolic large ribosomal subunit localization	CAL0000223525	C1_13050W_A	RPL14	CAL0000179395
B9J08_004931	2.58664	2.35021e-20	2.78215	1.45711e-32	0.417885	0.147498	-0.341012	0.341527	CAL0000227011	Ortholog(s) have role in fatty acid metabolic process and peroxisome localization	CAL0000227011	C7_04180W_A	FAA2-3	CAL0000174942
B9J08_000221	0.295402	0.186924	-0.0064574	0.975725	0.417455	0.0203684	1.2316	5.38816e-09	CAL0000217047	Protein of unknown function
B9J08_002847	2.03828	4.2717e-09	2.12429	2.45626e-13	0.415573	0.177909	-1.21321	0.00573046	CAL0000217547	Ortholog(s) have 3-hydroxyacyl-CoA dehydrogenase activity, enoyl-CoA hydratase activity, role in fatty acid beta-oxidation, very long-chain fatty acid catabolic process and peroxisome localization	CAL0000217547	C3_00810C_A	FOX2	CAL0000176075
B9J08_003273	0.937915	4.66716e-06	1.04471	9.79477e-10	0.415138	0.00480681	0.427579	0.0159945	CAL0000220871	Ortholog(s) have role in endonucleolytic cleavage in ITS1 to separate SSU-rRNA from 5.8S rRNA and LSU-rRNA from tricistronic rRNA transcript (SSU-rRNA, 5.8S rRNA, LSU-rRNA), rRNA export from nucleus and extracellular region localization	CAL0000220871	C7_00960W_A	RPS18	CAL0000197056
B9J08_000888	1.32398	7.78078e-16	0.864786	8.40929e-07	0.412949	0.0121966	-0.0663479	0.828503	CAL0000217683	Ortholog(s) have role in tRNA wobble uridine modification and cytoplasm localization	CAL0000217683	CR_08320W_A	ATS1	CAL0000180624
B9J08_004855	1.85325	3.33612e-32	1.74327	1.45495e-21	0.402013	0.0159	-0.337071	0.193159	CAL0000219215	Ortholog(s) have role in negative regulation of gene expression and cytosol, nucleus localization	CAL0000219215	CR_03700C_A		CAL0000180268
B9J08_000434	1.58344	6.43691e-08	1.48569	9.72541e-12	0.400349	0.05843	0.942457	0.00325489	CAL0000222381	Ortholog(s) have ATP:ADP antiporter activity	CAL0000222381	C5_00590W_A	PET9	CAL0000182397
B9J08_004028	1.35151	1.82075e-09	1.00121	1.64654e-07	0.399686	0.0366042	0.225166	0.479733	CAL0000216417	Ortholog(s) have enzyme binding, kinase activity, protein serine/threonine kinase activity	CAL0000216417	C1_10210C_A	CLA4	CAL0000192143
B9J08_001831	1.91283	1.30406e-12	1.72852	1.25095e-13	0.39962	0.0895257	-0.489531	0.129717	CAL0000218309	Ortholog of C. albicans SC5314 : C1_05950C_A, C. dubliniensis CD36 : Cd36_05610, C. parapsilosis CDC317 : CPAR2_103700 and Candida tenuis NRRL Y-1498 : CANTEDRAFT_95139	CAL0000218309	C1_05950C_A		CAL0000198885
B9J08_003089	1.074	1.89924e-06	1.12905	2.0019e-09	0.397753	0.00738338	0.375932	0.0459995	CAL0000220061	Ortholog(s) have role in maturation of SSU-rRNA from tricistronic rRNA transcript (SSU-rRNA, 5.8S rRNA, LSU-rRNA)	CAL0000220061	C3_00090W_A	RPS24	CAL0000180342
B9J08_004905	2.17124	1.18855e-24	1.65755	1.24283e-23	0.393065	0.0304653	-0.391169	0.216848	CAL0000224915	Ortholog(s) have dodecenoyl-CoA delta-isomerase activity, role in fatty acid beta-oxidation and peroxisome localization	CAL0000224915	CR_08690C_A	ECI1	CAL0000181317
B9J08_004038	1.23896	2.03479e-06	1.36732	3.86139e-12	0.387917	0.0524878	0.868654	0.000400657	CAL0000218321	Ortholog(s) have inorganic phosphate transmembrane transporter activity, role in phosphate ion transmembrane transport and integral component of mitochondrial inner membrane, mitochondrion localization	CAL0000218321	C1_10160W_A	MIR1	CAL0000184756
B9J08_002367	0.982457	0.000192191	1.10404	2.69616e-07	0.382579	0.0436563	0.50038	0.0480991	CAL0000221891	Ortholog(s) have structural constituent of ribosome activity, role in cytoplasmic translation and cytosolic large ribosomal subunit localization	CAL0000221891	C3_02470C_A	RPL9B	CAL0000184881
B9J08_005458	0.873135	0.00245074	1.06584	3.62558e-05	0.381247	0.109806	0.564217	0.0699302	CAL0000222715	Ortholog(s) have G-protein alpha-subunit binding, GDP-dissociation inhibitor activity, protein kinase C binding, ribosome binding activity	CAL0000222715	C7_01250W_A	ASC1	CAL0000180554
B9J08_001771	1.35731	2.94567e-23	0.774139	1.35132e-08	0.37481	0.00620849	-0.025478	0.92166	CAL0000226491	Ortholog(s) have 5'-nucleotidase activity, pseudouridine 5'-phosphatase activity
B9J08_004987	1.13458	3.02284e-06	1.18775	8.53948e-08	0.371181	0.182316	-0.206353	0.618127	CAL0000223781	Ortholog of C. albicans SC5314 : C1_01510W_B, C. dubliniensis CD36 : Cd36_01380, C. parapsilosis CDC317 : CPAR2_109270 and Candida tenuis NRRL Y-1498 : CANTEDRAFT_93810	CAL0000223781	C1_01510W_B		CAL0000186978
B9J08_001015	3.06998	5.3785e-10	3.1209	1.90119e-35	0.369488	0.233309	-1.1615	0.00457015	CAL0000220275	Has domain(s) with predicted transmembrane transporter activity, role in transmembrane transport and integral component of membrane, membrane localization	CAL0000220275	C7_00290C_A	HGT13	CAL0000201261
B9J08_002710	-0.438605	0.404921	0.392194	0.122056	0.368517	0.236369	1.81967	1.35216e-12	CAL0000225593	Has domain(s) with predicted DNA binding, DNA-binding transcription factor activity, RNA polymerase II-specific, zinc ion binding activity and role in regulation of transcription, DNA-templated, transcription, DNA-templated
B9J08_005017	1.06243	2.75801e-08	0.860354	1.26023e-06	0.363463	0.0686998	0.535685	0.0196201	CAL0000216435	Protein of unknown function
B9J08_002720	1.10198	2.42924e-10	1.30515	4.02303e-18	0.358853	0.0847564	0.150178	0.6453	CAL0000218201	Has domain(s) with predicted role in attachment of spindle microtubules to kinetochore and DASH complex, spindle microtubule localization	CAL0000218201	C4_04910C_A	SPC34	CAL0000192348
B9J08_003912	1.59306	1.12026e-09	1.85758	2.80621e-16	0.35802	0.0677635	0.665399	0.0146312	CAL0000218397	Has domain(s) with predicted aspartic-type endopeptidase activity and role in proteolysis
B9J08_000878	0.905295	2.47964e-05	1.06104	1.13927e-07	0.357698	0.00550541	0.21883	0.208796	CAL0000224393	Ortholog(s) have structural constituent of ribosome activity, role in cytoplasmic translation and cytosolic large ribosomal subunit localization	CAL0000224393	C2_05710C_A		CAL0000183633
B9J08_002787	1.03504	0.000108946	0.737863	0.00251239	0.356902	0.135205	0.0924792	0.857943	CAL0000222465	Ortholog(s) have RNA-directed 5'-3' RNA polymerase activity	CAL0000222465	C2_07200W_A		CAL0000191376
B9J08_002450	1.18362	2.40275e-11	0.80852	2.33054e-07	0.353061	0.0465218	-0.00829271	0.983784	CAL0000216443	Has domain(s) with predicted 4 iron, 4 sulfur cluster binding, electron transfer activity, iron-sulfur cluster binding, oxidoreductase activity, oxidoreductase activity, acting on NAD(P)H activity and membrane localization	CAL0000216443	C1_09020W_A		CAL0000196894
B9J08_004761	0.919134	0.00239096	1.15318	1.14437e-05	0.349803	0.146934	0.438764	0.184287	CAL0000220005	Ortholog(s) have structural constituent of ribosome activity and cytosolic small ribosomal subunit localization	CAL0000220005	C3_07150C_A	RPS12	CAL0000200890
B9J08_003824	1.11722	6.80034e-06	0.666595	0.00440967	0.340171	0.153053	0.00669059	0.988898	CAL0000216219	Ortholog(s) have microtubule binding, microtubule plus-end binding activity	CAL0000216219	C3_00530C_A		CAL0000197627
B9J08_003265	-0.462007	0.212419	-1.04237	1.11256e-06	0.334214	0.129243	1.01648	0.000159016	CAL0000217579	Ortholog(s) have 3',5'-cyclic-AMP phosphodiesterase activity and role in cAMP-mediated signaling	CAL0000217579	C1_02840W_A	PDE2	CAL0000178266
B9J08_004187	-0.869904	0.00118138	-1.26511	1.27085e-09	0.332329	0.0707453	-0.0411919	0.918719	CAL0000227005	Ortholog of C. albicans SC5314 : C4_04350W_A, C. dubliniensis CD36 : Cd36_44020, C. parapsilosis CDC317 : CPAR2_302330 and Candida tenuis NRRL Y-1498 : CANTEDRAFT_105448	CAL0000227005	C4_04350W_A		CAL0000200644
B9J08_000845	-0.678444	0.00220422	-0.337533	0.0737621	0.326778	0.0830378	1.15664	1.5752e-05	CAL0000216149	Ortholog(s) have deaminated glutathione amidase activity and role in cellular amide catabolic process	CAL0000216149	CR_08840C_A	NIT2	CAL0000178547
B9J08_003634	1.02258	8.78111e-05	1.0896	8.67891e-07	0.323654	0.0794459	0.282778	0.286421	CAL0000220481	Ortholog(s) have structural constituent of ribosome activity, role in cytoplasmic translation, regulation of translational fidelity and cytosolic large ribosomal subunit localization	CAL0000220481	C2_05410W_A		CAL0000188731
B9J08_002668	1.00687	4.51043e-05	0.858301	1.24283e-07	0.316162	0.0528638	-0.0443356	0.889944	CAL0000216205	Has domain(s) with predicted electron transfer activity, heme binding, iron ion binding, monooxygenase activity, oxidoreductase activity and acting on paired donors, more	CAL0000216205	CR_00210W_A	ALK2	CAL0000182983
B9J08_004999	0.981775	1.6959e-06	1.06911	2.71424e-09	0.308642	0.0404718	0.383422	0.0346622	CAL0000222037	Ortholog(s) have structural constituent of ribosome activity, role in cytoplasmic translation and cytosolic large ribosomal subunit localization	CAL0000222037	CR_08360C_A	RPP2A	CAL0000175968
B9J08_001789	0.997491	0.0123763	0.224643	0.603125	0.297034	0.445712	0.62423	0.197886	CAL0000227799	Ortholog(s) have DNA-binding transcription repressor activity, RNA polymerase II-specific, RNA polymerase II cis-regulatory region sequence-specific DNA binding, transcription factor binding activity	CAL0000227799	C4_02560C_A	UME7	CAL0000184103
B9J08_001248	1.12314	3.92294e-12	0.998752	2.21013e-10	0.296668	0.0877505	-0.00652774	0.984588	CAL0000227753	Ortholog(s) have chromatin binding, protein kinase binding activity	CAL0000227753	CR_10540C_A	MCD1	CAL0000183738
B9J08_000254	0.929847	1.45966e-05	1.06403	1.35427e-09	0.285017	0.0447523	0.510803	0.00254388	CAL0000217665	Ortholog(s) have role in ribosomal small subunit assembly	CAL0000217665	C1_10870W_A	RPS17B	CAL0000195565
B9J08_001851	0.90926	7.66964e-06	1.11438	5.87263e-12	0.282599	0.0545854	0.376025	0.0312748	CAL0000218115	Ortholog(s) have RNA binding, structural constituent of ribosome activity, role in cytoplasmic translation, macroautophagy and cytosolic large ribosomal subunit localization	CAL0000218115	CR_04100C_A	RPL15A	CAL0000190553
B9J08_002345	0.899564	1.89331e-06	1.02475	1.35712e-08	0.272232	0.0883231	-0.0382381	0.91495	CAL0000227327	Ortholog(s) have phosphatidic acid binding, phosphatidylinositol-3,5-bisphosphate binding, phosphatidylinositol-3-phosphate binding, phosphatidylinositol-4-phosphate binding, unfolded protein binding activity	CAL0000227327	C3_04140C_A	EGD2	CAL0000185584
B9J08_005121	0.767942	2.71706e-05	1.03803	7.32664e-11	0.259746	0.140456	0.537652	0.00727716	CAL0000224031	Ortholog(s) have DNA binding, bending, double-stranded DNA binding, four-way junction DNA binding, protein-containing complex binding activity	CAL0000224031	CR_05670C_A	HMO1	CAL0000192851
B9J08_002921	0.865892	4.77702e-05	1.02861	7.32439e-10	0.258287	0.0959784	0.258985	0.175407	CAL0000216927	Ortholog(s) have structural constituent of ribosome activity and role in maturation of SSU-rRNA from tricistronic rRNA transcript (SSU-rRNA, 5.8S rRNA, LSU-rRNA), ribosomal small subunit assembly	CAL0000216927	C5_01540W_A		CAL0000187802
B9J08_004104	1.11617	0.0644782	-2.09042	0.0284407	0.257049	0.689828	4.55986	3.94835e-19	CAL0000216601	Has domain(s) with predicted role in cell redox homeostasis
B9J08_004119	-1.92628	1.41295e-14	-2.11225	2.82762e-30	0.243603	0.0896652	0.461533	0.0101364	CAL0000218269	Ortholog(s) have role in box C/D snoRNP assembly, protein folding, rRNA processing and R2TP complex localization	CAL0000218269	CR_10630W_A		CAL0000189070
B9J08_001126	-1.1645	2.93884e-07	-1.32373	3.4309e-15	0.242225	0.156355	0.0959783	0.674536	CAL0000222093	Ortholog(s) have cyclin-dependent protein serine/threonine kinase regulator activity	CAL0000222093	C6_03810W_A		CAL0000183853
B9J08_000370	1.53374	2.44379e-16	1.28154	9.0207e-11	0.237269	0.169591	-0.361706	0.152576	CAL0000224565	Has domain(s) with predicted oxidoreductase activity and role in metabolic process	CAL0000224565	C6_00150W_A	ARD	CAL0000174204
B9J08_003857	1.00155	8.26883e-08	0.544214	0.00260625	0.235858	0.139584	-0.319818	0.240671	CAL0000227417	Ortholog of Candida lusitaniae ATCC 42720 : CLUG_03283
B9J08_003948	0.425124	0.0354185	1.02217	8.05618e-11	0.233742	0.156899	-0.188766	0.485115	CAL0000217157	Ortholog(s) have AMP-activated protein kinase activity and role in positive regulation of pseudohyphal growth, protein phosphorylation, regulation of protein-containing complex assembly, signal transduction	CAL0000217157	C1_13610C_A	KIS2	CAL0000197988
B9J08_001672	-3.26138	7.98206e-38	-2.24767	8.25332e-20	0.232709	0.156574	0.665881	0.00521258	CAL0000224767	Has domain(s) with predicted role in amino acid transport, transmembrane transport and integral component of membrane, membrane localization	CAL0000224767	C5_02790C_A	GAP1	CAL0000177621
B9J08_001942	1.47613	3.19538e-13	1.17666	2.19957e-09	0.230107	0.25292	0.321783	0.257235	CAL0000219621	Ortholog of C. albicans SC5314 : C5_02060W_A, C. dubliniensis CD36 : Cd36_51910, C. parapsilosis CDC317 : CPAR2_101650 and Candida tenuis NRRL Y-1498 : CANTEDRAFT_94797	CAL0000219621	C5_02060W_A		CAL0000196133
B9J08_000107	0.988161	0.00069645	1.20228	3.50859e-06	0.225891	0.345214	0.22625	0.514024	CAL0000225723	Ortholog(s) have role in maturation of SSU-rRNA from tricistronic rRNA transcript (SSU-rRNA, 5.8S rRNA, LSU-rRNA) and cytosolic small ribosomal subunit localization	CAL0000225723	CR_08150W_A	RPS20	CAL0000185871
B9J08_005360	-0.966332	0.0030128	-1.84754	1.43573e-18	0.223995	0.275801	-0.468643	0.216395	CAL0000222259	Ortholog(s) have arginine transmembrane transporter activity, basic amino acid transmembrane transporter activity and role in arginine transport, basic amino acid transport, transmembrane transport	CAL0000222259	C6_01060C_A	CAN2	CAL0000192410
B9J08_001644	1.17985	4.00619e-09	0.834859	1.8374e-06	0.221767	0.196039	0.531213	0.0253164	CAL0000217095	Ortholog(s) have double-stranded DNA binding, sequence-specific DNA binding, single-stranded DNA binding activity	CAL0000217095	C2_00380C_A	RFA1	CAL0000199773
B9J08_000663	-1.6327	1.49375e-21	-1.21805	2.91265e-12	0.21831	0.269116	-0.153811	0.53526	CAL0000223741	Ortholog of C. albicans SC5314 : CR_06020W_A, C. dubliniensis CD36 : Cd36_31450, Candida albicans WO-1 : CAWG_01917, Candida metapsilosis : CMET_3632 and Candida orthopsilosis Co 90-125 : CORT_0D05210	CAL0000223741	CR_06020W_A		CAL0000198167
B9J08_004804	1.39143	0.0031995	0.438165	0.280638	0.218218	0.71417	-1.12134	0.0382135	CAL0000223971	Has domain(s) with predicted NADP binding, oxidoreductase activity, acting on the CH-OH group of donors, NAD or NADP as acceptor, phosphogluconate dehydrogenase (decarboxylating) activity and role in pentose-phosphate shunt	CAL0000223971	C6_02890C_A	HPD1	CAL0000185703
B9J08_002719	1.01231	0.00371324	1.00975	0.00125636	0.21821	0.448544	0.272581	0.531678	CAL0000218531	Ortholog(s) have RNA binding, pre-mRNA 5'-splice site binding, structural constituent of ribosome activity and role in negative regulation of mRNA splicing, via spliceosome, rRNA processing	CAL0000218531	C4_04900W_A	RPL30	CAL0000189848
B9J08_001578	1.02903	0.000390485	1.42206	9.9949e-08	0.218133	0.404601	-0.466986	0.195374	CAL0000220783	Ortholog(s) have serine O-acetyltransferase activity and role in cysteine biosynthetic process, cysteine biosynthetic process from serine, cysteine metabolic process	CAL0000220783	C1_11610C_A		CAL0000193625
B9J08_000397	1.91308	1.96379e-15	1.8807	8.6842e-17	0.203267	0.406372	0.272191	0.520618	CAL0000226539	Ortholog(s) have role in fatty acid metabolic process, fatty acid oxidation, peroxisome fission and endoplasmic reticulum, peroxisomal importomer complex, peroxisomal membrane localization	CAL0000226539	C6_04310W_A	PEX11	CAL0000200064
B9J08_004937	-0.441014	0.100309	-1.30419	1.16545e-07	0.20048	0.422924	0.0789513	0.845988	CAL0000218847	Ortholog of C. albicans SC5314 : C1_00880W_A, C. dubliniensis CD36 : Cd36_00830, C. parapsilosis CDC317 : CPAR2_110060 and Debaryomyces hansenii CBS767 : DEHA2D09944g	CAL0000218847	C1_00880W_A		CAL0000193159
B9J08_005107	0.821768	8.67808e-06	2.26068	3.11477e-86	0.188854	0.145735	0.194566	0.349571	CAL0000226297	Ortholog(s) have DNA-binding transcription activator activity, RNA polymerase II-specific, RNA polymerase II cis-regulatory region sequence-specific DNA binding activity	CAL0000226297	CR_05530C_A	CWT1	CAL0000195956
B9J08_002298	1.72232	2.12273e-12	1.63195	1.29644e-19	0.181568	0.418351	-0.222182	0.433866	CAL0000222007	Ortholog(s) have catalase activity and role in age-dependent response to reactive oxygen species, cellular detoxification of hydrogen peroxide, hydrogen peroxide catabolic process, response to reactive oxygen species	CAL0000222007	C1_06810W_A	CAT1	CAL0000188148
B9J08_004559	0.912373	0.00519885	2.22383	3.91414e-24	0.174493	0.312268	1.21	8.50957e-13	CAL0000219559	Has domain(s) with predicted oxidoreductase activity and mitochondrion localization	CAL0000219559	C7_03030W_A		CAL0000193692
B9J08_002067	1.19008	2.75801e-08	0.734418	4.73992e-05	0.170869	0.301232	0.0428979	0.887998	CAL0000222527	Has domain(s) with predicted role in transmembrane transport and membrane localization
B9J08_005263	1.24905	4.95489e-14	1.08882	1.0287e-11	0.161157	0.412146	0.555225	0.032844	CAL0000223717	Has domain(s) with predicted phospholipid binding activity	CAL0000223717	C1_11930W_A		CAL0000197541
B9J08_002130	-3.03906	3.2399e-27	-2.13591	1.58002e-10	0.145854	0.561582	0.816104	0.00141751	CAL0000224209	Ortholog(s) have proline dehydrogenase activity, role in proline catabolic process to glutamate and mitochondrion localization	CAL0000224209	C5_02600W_A	PUT1	CAL0000197353
B9J08_001856	-1.55707	1.80388e-10	-1.72415	1.48713e-14	0.137267	0.550933	-0.88307	0.00134382	CAL0000219311	Ortholog(s) have copper ion transmembrane transporter activity, role in copper ion import and plasma membrane localization	CAL0000219311	C6_00790C_A	CTR1	CAL0000196962
B9J08_004712	1.25115	2.1561e-10	0.687115	1.37559e-06	0.136038	0.433353	-0.321346	0.0875715	CAL0000219139	Ortholog(s) have lipid binding, sterol transfer activity	CAL0000219139	C4_03590C_A	OSH3	CAL0000199856
B9J08_004970	1.43265	1.07343e-11	0.905626	4.17146e-06	0.133229	0.564625	-0.129241	0.752696	CAL0000221071	Ortholog(s) have ATPase, microtubule binding, plus-end-directed microtubule motor activity, tubulin-dependent ATPase activity	CAL0000221071	C3_05720C_A	KIP3	CAL0000180294
B9J08_001995	2.08034	1.48494e-13	2.12684	5.50782e-45	0.122307	0.49576	-0.50625	0.0647455	CAL0000225915	Ortholog of C. albicans SC5314 : C3_03580C_A/GTT13, C. dubliniensis CD36 : Cd36_83590, C. parapsilosis CDC317 : CPAR2_806910 and Candida tenuis NRRL Y-1498 : CANTEDRAFT_116028	CAL0000225915	C3_03580C_A	GTT13	CAL0000173921
B9J08_000826	1.12248	3.15738e-14	1.06213	2.10774e-16	0.118776	0.441285	0.0397051	0.911564	CAL0000224735	Ortholog(s) have myosin II tail binding, protein-macromolecule adaptor activity, role in protein localization to cell division site, septin ring assembly and cellular bud neck, cellular bud neck septin ring localization	CAL0000224735	C3_06610W_A		CAL0000186686
B9J08_004292	0.988511	0.000495108	0.852539	0.0028522	0.116472	0.576669	1.38131	3.5894e-07	CAL0000221061	Ortholog(s) have arginase activity, manganese ion binding, ornithine carbamoyltransferase inhibitor activity, zinc ion binding activity	CAL0000221061	C5_04490C_A	CAR1	CAL0000174553
B9J08_002929	1.6787	4.42032e-11	1.16799	3.02358e-08	0.114095	0.651699	0.515456	0.0766114	CAL0000227829	Ortholog(s) have DNA binding, Y-form DNA binding, double-stranded DNA binding activity	CAL0000227829	C5_01460W_A	YBL053	CAL0000201417
B9J08_000321	2.91252	1.67221e-06	3.93389	2.35165e-05	0.10963	0.749697	-0.100842	0.875982	CAL0000224097	Has domain(s) with predicted transmembrane transporter activity, role in transmembrane transport and integral component of membrane, membrane localization
B9J08_000678	-1.07173	1.37655e-09	-0.801789	4.29002e-07	0.104588	0.502897	0.0911869	0.713124	CAL0000221187	Ortholog(s) have N-acetylglucosaminyldiphosphodolichol N-acetylglucosaminyltransferase activity and role in dolichol-linked oligosaccharide biosynthetic process	CAL0000221187	C1_00810W_A		CAL0000194250
B9J08_000555	1.60333	8.91843e-19	1.37458	3.18365e-17	0.104515	0.546641	0.247581	0.360197	CAL0000218271	Ortholog(s) have Rho GDP-dissociation inhibitor activity and role in maintenance of cell polarity, regulation of Rho protein signal transduction	CAL0000218271	C6_02090C_A		CAL0000175171
B9J08_005081	0.428527	0.300459	0.237217	0.467096	0.10239	0.745642	-1.20871	0.00408752	CAL0000222609	Ortholog(s) have phosphatidylethanolamine binding, protein tag activity	CAL0000222609	C1_05700W_A	AUT7	CAL0000182486
B9J08_000710	-0.999713	2.40175e-06	-0.810636	7.27513e-05	0.0979283	0.655948	-0.276643	0.347387	CAL0000220145	Has domain(s) with predicted DNA binding, DNA-binding transcription factor activity, RNA polymerase II-specific, zinc ion binding activity and role in regulation of transcription, DNA-templated, transcription, DNA-templated
B9J08_001382	-0.873695	3.3759e-06	-1.24428	2.6333e-13	0.0921914	0.598408	-0.227811	0.564052	CAL0000218303	Ortholog(s) have endopeptidase inhibitor activity and role in vacuole fusion, non-autophagic	CAL0000218303	C4_02340W_A		CAL0000188954
B9J08_004753	1.07596	2.76077e-06	0.694393	0.000411662	0.0848639	0.67001	-0.0757365	0.865227	CAL0000221629	Has domain(s) with predicted 4 iron, 4 sulfur cluster binding, NADH dehydrogenase (ubiquinone) activity, quinone binding activity	CAL0000221629	C3_07060W_A	FESUR1	CAL0000184766
B9J08_001467	1.27589	6.57855e-05	1.44018	1.88541e-07	0.0820443	0.764524	0.305368	0.437729	CAL0000227323	Ortholog(s) have methionine adenosyltransferase activity	CAL0000227323	C1_11450C_A	SAM2	CAL0000185243
B9J08_000904	1.19486	6.9663e-08	0.981702	9.11141e-09	0.0814396	0.69649	0.0578692	0.874767	CAL0000216639	Ortholog(s) have DNA ligase (ATP) activity, role in double-strand break repair via nonhomologous end joining and DNA ligase IV complex, nucleolus, nucleus localization	CAL0000216639	C2_03030W_A	LIG4	CAL0000187710
B9J08_001067	-1.6338	2.38718e-16	-1.22858	3.03384e-11	0.0766191	0.718282	0.57732	0.0106005	CAL0000216899	Ortholog(s) have alcohol dehydrogenase (NADP+) activity and role in alcohol metabolic process	CAL0000216899	C6_02480W_A		CAL0000187810
B9J08_004235	1.13021	2.30199e-06	0.790923	0.000505976	0.073836	0.767689	-0.279752	0.437729	CAL0000227963	Ortholog(s) have phosphatidylinositol-3,5-bisphosphate 5-phosphatase activity, role in phosphatidylinositol dephosphorylation and PAS complex, extrinsic component of membrane, fungal-type vacuole membrane, nuclear periphery localization	CAL0000227963	C6_03040C_A		CAL0000199050
B9J08_002462	0.524374	0.00391897	0.274734	0.076215	0.0514302	0.741578	1.30812	4.1856e-05	CAL0000223875	Has domain(s) with predicted sulfate transmembrane transporter activity, role in sulfate transport and integral component of membrane localization	CAL0000223875	CR_01320C_A		CAL0000178696
B9J08_000449	-0.843354	0.0069993	-1.36483	9.52506e-09	0.050113	0.8325	-0.260225	0.439303	CAL0000221091	Has domain(s) with predicted role in transmembrane transport and membrane localization	CAL0000221091	C5_03500W_A	GAP6	CAL0000192270
B9J08_003833	1.7363	1.07035e-14	1.36691	1.09546e-09	0.0487414	0.855274	-0.403552	0.255442	CAL0000220115	Ortholog(s) have UDP-N-acetylglucosamine transmembrane transporter activity	CAL0000220115	C2_09700W_A	YEA4	CAL0000194268
B9J08_000170	-1.72557	1.01611e-24	-0.775783	0.000226127	0.041029	0.816329	0.100975	0.696135	CAL0000225689	Ortholog(s) have role in endocytosis, iron ion transmembrane transport and fungal-type vacuole membrane localization	CAL0000225689	C1_09400C_A	FTH1	CAL0000186938
B9J08_001072	1.7531	3.37814e-23	1.20581	4.04921e-12	0.0310793	0.873184	-0.461783	0.0929184	CAL0000223501	Ortholog of C. albicans SC5314 : C6_02490C_A, C. dubliniensis CD36 : Cd36_62720, C. parapsilosis CDC317 : CPAR2_601850 and Candida tenuis NRRL Y-1498 : CANTEDRAFT_115441	CAL0000223501	C6_02490C_A		CAL0000188828
B9J08_003276	-0.839503	0.00213893	-1.12075	8.46162e-05	0.0304707	0.84506	0.182991	0.620332	CAL0000227937	Ortholog(s) have glycogen phosphorylase activity, role in glycogen catabolic process and cytoplasm localization	CAL0000227937	C7_00930W_A	GPH1	CAL0000189831
B9J08_005298	-1.04001	1.34395e-08	-0.562184	0.000763128	0.017581	0.934441	0.641027	0.00265028	CAL0000220299	Ortholog(s) have role in cellular iron ion homeostasis, negative regulation of iron ion transport and CCAAT-binding factor complex localization	CAL0000220299	C1_11210C_A	HAP43	CAL0000188360
B9J08_001040	2.16936	9.94628e-18	1.8333	8.43091e-16	0.0169099	0.953934	0.0801157	0.871411	CAL0000217103	Ortholog of C. albicans SC5314 : CR_06920W_A, C. dubliniensis CD36 : Cd36_32450, C. parapsilosis CDC317 : CPAR2_205490 and Candida tenuis NRRL Y-1498 : CANTEDRAFT_112780	CAL0000217103	CR_06920W_A		CAL0000186547
B9J08_005473	-1.42075	0.000669548	-2.08135	6.74332e-16	0.0137814	0.958939	0.992644	0.0065139	CAL0000227345	Ortholog(s) have fungal-type cell wall localization	CAL0000227345	CR_03790C_A	KRE1	CAL0000185859
B9J08_002052	1.05821	5.29655e-05	0.940684	1.19572e-06	0.00274804	0.990134	-0.549973	0.122077	CAL0000228027	Ortholog of C. albicans SC5314 : C1_03460C_A, C. dubliniensis CD36 : Cd36_03250, C. parapsilosis CDC317 : CPAR2_108830 and Candida tenuis NRRL Y-1498 : CANTEDRAFT_135056	CAL0000228027	C1_03460C_A		CAL0000192573
B9J08_000982	1.02613	0.00242215	0.63795	0.00350128	-0.00524197	0.985064	-0.372491	0.157149	CAL0000220465	Ortholog(s) have role in cellular copper ion homeostasis	CAL0000220465	CR_02350C_A	GEF2	CAL0000179877
B9J08_004179	2.40462	4.61312e-30	1.68743	6.53534e-17	-0.0123662	0.957922	-0.43883	0.189751	CAL0000224815	Ortholog of C. albicans SC5314 : C1_00190C_A, C. dubliniensis CD36 : Cd36_00200, C. parapsilosis CDC317 : CPAR2_109640 and Candida tenuis NRRL Y-1498 : CANTEDRAFT_114399	CAL0000224815	C1_00190C_A		CAL0000186780
B9J08_000634	-1.13142	0.000649957	-1.43367	1.77928e-10	-0.0124412	0.949119	-0.68121	0.0104862	CAL0000221601	Ortholog(s) have role in bipolar cellular bud site selection, cellular cation homeostasis and nucleus localization	CAL0000221601	C4_07150W_A		CAL0000196526
B9J08_000662	-0.941893	0.000117212	-1.35463	2.06351e-17	-0.0145431	0.924716	0.222988	0.262012	CAL0000222471	Ortholog(s) have role in protein kinase A signaling and nucleus localization	CAL0000222471	CR_06000W_A	SOK1	CAL0000196944
B9J08_001206	-3.3824	4.52708e-22	-3.39935	3.30453e-24	-0.0152765	0.958554	-1.55523	0.0985283	CAL0000226589	Ortholog(s) have alcohol O-acetyltransferase activity and role in acetate ester metabolic process involved in fermentation, response to toxic substance, steroid metabolic process, sterol acetylation	CAL0000226589	C3_02850C_A		CAL0000198471
B9J08_002262	-0.964824	0.0170356	-1.69773	5.50074e-06	-0.0254234	0.945662	0.190047	0.745419	CAL0000218681	Ortholog(s) have glucosidase activity and role in (1->6)-beta-D-glucan biosynthetic process, fungal-type cell wall organization	CAL0000218681	C3_05830W_A	KRE6	CAL0000200145
B9J08_004294	-0.920996	5.15692e-05	-1.09712	1.96668e-06	-0.0284397	0.900422	-0.289738	0.376968	CAL0000225981	Ortholog(s) have signal recognition particle binding activity, role in protein targeting to ER and endoplasmic reticulum membrane, signal recognition particle receptor complex localization	CAL0000225981	C5_04670W_A	SRP101	CAL0000178256
B9J08_000905	1.56401	2.68849e-05	3.27591	2.86037e-71	-0.0329315	0.884524	0.757146	0.00311965	CAL0000220543	Ortholog of C. albicans SC5314 : C3_05450C_A, C. dubliniensis CD36 : Cd36_85440, C. parapsilosis CDC317 : CPAR2_405750 and Candida tenuis NRRL Y-1498 : CANTEDRAFT_116050	CAL0000220543	C3_05450C_A		CAL0000196292
B9J08_004160	-2.29123	2.53976e-19	-2.48935	4.39283e-10	-0.0381337	0.865125	0.597199	0.0104584	CAL0000222099	Ortholog(s) have zinc ion binding activity, role in protein import into mitochondrial intermembrane space and mitochondrial intermembrane space localization	CAL0000222099	C7_01690W_A		CAL0000199667
B9J08_000625	1.44312	2.54528e-12	1.68345	7.39038e-24	-0.0383525	0.845737	0.153972	0.688774	CAL0000226447	Ortholog(s) have succinate dehydrogenase (ubiquinone) activity and role in cellular respiration	CAL0000226447	C1_03940W_A		CAL0000180102
B9J08_002979	1.25063	3.23991e-10	0.811561	9.40941e-05	-0.0455091	0.830923	0.047706	0.906954	CAL0000220473	Ortholog(s) have DNA replication origin binding, single-stranded DNA binding activity	CAL0000220473	CR_03340C_A		CAL0000193696
B9J08_004212	-0.906537	0.000367865	-1.06351	7.52805e-13	-0.0483573	0.750069	-0.265332	0.223049	CAL0000219249	Has domain(s) with predicted nucleic acid binding, zinc ion binding activity	CAL0000219249	C4_04650W_A		CAL0000175469
B9J08_001862	-1.05503	0.0233321	-0.551994	0.313584	-0.0503616	0.904901	-1.15217	0.0494632	CAL0000217535	Ortholog of C. albicans SC5314 : C6_00730W_A, C. dubliniensis CD36 : Cd36_60640, C. parapsilosis CDC317 : CPAR2_602930 and Candida tenuis NRRL Y-1498 : CANTEDRAFT_115038	CAL0000217535	C6_00730W_A		CAL0000176514
B9J08_004562	-1.12563	0.0555347	-2.27137	8.9754e-05	-0.0634152	0.888267	1.62642	0.0285856	CAL0000220107	Has domain(s) with predicted role in transmembrane transport
B9J08_002560	1.09767	0.000169471	1.06004	6.86001e-07	-0.0636428	0.789571	-0.885009	0.00131517	CAL0000218679	Ortholog(s) have lipase activity, structural constituent of cell wall activity, role in fungal-type cell wall organization and fungal-type cell wall localization	CAL0000218679	CR_04420C_A	RBR2	CAL0000175612
B9J08_003192	1.62246	2.27541e-16	1.36405	1.32366e-14	-0.0637529	0.728822	0.14233	0.580583	CAL0000219607	Has domain(s) with predicted 2-oxoglutarate-dependent dioxygenase activity	CAL0000219607	CR_04500C_A		CAL0000187380
B9J08_000446	2.4338	4.37074e-26	2.37997	2.62286e-78	-0.064646	0.703153	-0.833533	8.13867e-05	CAL0000218723	Ortholog(s) have carnitine O-acetyltransferase activity, role in alcohol metabolic process, carnitine metabolic process and cytosol localization	CAL0000218723	C3_04000C_A	CTN3	CAL0000181635
B9J08_000342	1.41872	2.35916e-08	2.18875	6.10504e-23	-0.0805488	0.735673	-0.209915	0.597678	CAL0000221097	Has domain(s) with predicted role in transmembrane transport	CAL0000221097	C1_08750W_A	YMC2	CAL0000178309
B9J08_001898	-1.23817	6.87348e-10	-1.22134	1.86046e-10	-0.0819378	0.668294	-0.693389	0.00548737	CAL0000225505	Has domain(s) with predicted ATP binding, DNA binding, helicase activity, nucleic acid binding, nucleosome-dependent ATPase activity	CAL0000225505	C3_01790C_A		CAL0000180239
B9J08_002930	1.96263	9.66224e-32	1.91292	2.01008e-54	-0.083674	0.625685	-0.2099	0.187842	CAL0000225441	Has domain(s) with predicted DNA binding, DNA-binding transcription factor activity, RNA polymerase II-specific, zinc ion binding activity and role in regulation of transcription, DNA-templated, transcription, DNA-templated	CAL0000225441	C5_03330C_A	ZCF13	CAL0000174393
B9J08_003202	1.02354	0.000197107	0.893786	0.000719593	-0.0853114	0.745299	-0.0834081	0.865851	CAL0000219069	Has domain(s) with predicted transmembrane transporter activity, role in transmembrane transport and integral component of membrane localization
B9J08_000150	1.5116	1.11935e-17	1.79355	1.59428e-31	-0.0889983	0.58797	0.422062	0.128184	CAL0000224931	Has domain(s) with predicted oxidoreductase activity, acting on the CH-CH group of donors, succinate dehydrogenase activity, role in tricarboxylic acid cycle and succinate dehydrogenase complex localization	CAL0000224931	C2_01690W_A		CAL0000185815
B9J08_004178	1.76951	5.11981e-26	1.21313	2.60119e-17	-0.10042	0.549195	-0.298401	0.181942	CAL0000223055	Ortholog(s) have transcription coregulator activity, role in intracellular sterol transport, positive regulation of transcription by RNA polymerase II and cortical endoplasmic reticulum localization	CAL0000223055	C1_03450C_A		CAL0000193067
B9J08_000414	-1.36934	1.53265e-13	-1.24046	1.48424e-11	-0.100661	0.53277	0.430493	0.0704116	CAL0000219807	Has domain(s) with predicted DNA-binding transcription factor activity, RNA polymerase II-specific, zinc ion binding activity, role in regulation of transcription, DNA-templated and nucleus localization	CAL0000219807	C3_02640C_A	ZCF1	CAL0000188324
B9J08_003420	1.29828	2.90127e-12	0.924688	1.26374e-07	-0.108286	0.552773	-0.199151	0.490524	CAL0000224033	Ortholog of S. cerevisiae : PRM5, C. albicans SC5314 : C6_00940C_A, C. dubliniensis CD36 : Cd36_60980, C. parapsilosis CDC317 : CPAR2_603060 and Candida tenuis NRRL Y-1498 : CANTEDRAFT_113703	CAL0000224033	C6_00940C_A		CAL0000193527
B9J08_002080	-0.471836	0.176229	-1.07989	1.05302e-06	-0.115262	0.540955	0.033245	0.91751	CAL0000222415	Ortholog(s) have high-affinity potassium ion transmembrane transporter activity, potassium ion transmembrane transporter activity	CAL0000222415	CR_07960C_A	TRK1	CAL0000190529
B9J08_002977	-1.37847	0.00487078	-0.0954092	0.854018	-0.119415	0.660949	0.0709341	0.910553	CAL0000222475	Ortholog(s) have protein kinase activity, role in ascospore formation, negative regulation of DNA replication origin binding, protein phosphorylation, regulation of meiotic nuclear division and nucleus localization	CAL0000222475	CR_03290C_A	IME2	CAL0000192224
B9J08_001541	0.0568278	0.798147	-0.604319	4.16913e-05	-0.119575	0.402015	-1.19945	2.26753e-12	CAL0000228009	Protein of unknown function
B9J08_001733	2.20407	3.56607e-13	2.07795	3.13067e-16	-0.122102	0.667656	-0.567669	0.161636	CAL0000220205	Has domain(s) with predicted oxidoreductase activity and role in metabolic process	CAL0000220205	C1_04460C_A		CAL0000201235
B9J08_002074	-0.990746	8.70017e-06	-1.20808	5.20555e-12	-0.122967	0.486369	-0.0847111	0.752969	CAL0000226607	Has domain(s) with predicted mannosyltransferase activity, role in protein glycosylation and membrane localization
B9J08_003518	-0.719964	0.00109415	-1.04812	7.54717e-19	-0.134175	0.277189	-0.265033	0.145623	CAL0000224805	Ortholog(s) have cation:cation antiporter activity, sodium:proton antiporter activity	CAL0000224805	C4_00040W_A	CNH1	CAL0000197900
B9J08_003808	1.10889	2.78557e-08	0.719217	1.84231e-08	-0.136038	0.46581	-0.463798	0.108608	CAL0000222247	Has domain(s) with predicted ATP binding, ATPase, ATPase-coupled transmembrane transporter activity, nucleoside-triphosphatase activity, nucleotide binding activity and role in transmembrane transport
B9J08_002689	1.31688	1.1946e-08	1.73559	2.85464e-23	-0.137437	0.515581	0.851143	0.0179337	CAL0000220441	Ortholog(s) have succinate dehydrogenase (ubiquinone) activity and role in cellular respiration, tricarboxylic acid cycle	CAL0000220441	CR_05180C_A	SDH2	CAL0000198657
B9J08_003155	1.31222	1.87514e-08	1.04035	9.84029e-07	-0.147745	0.500728	0.204862	0.541503	CAL0000225549	Ortholog(s) have DNA-directed DNA polymerase activity, role in DNA replication initiation, telomere capping and alpha DNA polymerase:primase complex, nuclear envelope, nucleus localization	CAL0000225549	C1_07490C_A		CAL0000183205
B9J08_000502	-0.56252	0.0567492	-1.05733	0.000222425	-0.153145	0.564625	-0.549098	0.136702	CAL0000226723	Protein of unknown function
B9J08_002669	2.37445	7.46862e-08	3.4976	2.54217e-09	-0.161583	0.809417	1.5606	0.0360011	CAL0000220607	Ortholog(s) have phosphoenolpyruvate carboxykinase (ATP) activity, role in carbon utilization and cytosol localization	CAL0000220607	CR_00200W_A	PCK1	CAL0000178446
B9J08_000847	1.53642	1.43067e-11	2.01355	9.86606e-21	-0.163838	0.490799	-0.325841	0.26774	CAL0000228107	Ortholog(s) have protein kinase activity, pyruvate dehydrogenase (acetyl-transferring) kinase activity	CAL0000228107	CR_08860W_A	PDK2	CAL0000180154
B9J08_001470	3.1344	1.69237e-19	2.42227	2.13255e-12	-0.16695	0.679544	0.739523	0.189751	CAL0000225363	Ortholog of C. albicans SC5314 : C1_11430W_A, C. dubliniensis CD36 : Cd36_10720, C. parapsilosis CDC317 : CPAR2_207970 and Candida tenuis NRRL Y-1498 : CANTEDRAFT_92640	CAL0000225363	C1_11430W_A		CAL0000187847
B9J08_004367	-1.53172	1.49503e-11	-1.06031	0.000397238	-0.180548	0.150711	0.0883984	0.795948	CAL0000218311	Has domain(s) with predicted nucleic acid binding, nucleotide binding activity	CAL0000218311	C5_04470C_A		CAL0000198578
B9J08_003805	-1.0049	1.29373e-06	-0.980594	2.06796e-13	-0.181967	0.249638	-0.406826	0.0419455	CAL0000216197	Ortholog of S. cerevisiae : YCR090C, C. albicans SC5314 : C2_09600C_A, C. glabrata CBS138 : CAGL0E00495g, C. dubliniensis CD36 : Cd36_23680 and C. parapsilosis CDC317 : CPAR2_406080	CAL0000216197	C2_09600C_A		CAL0000181446
B9J08_005579	-0.584315	0.176684	0.206858	0.369401	-0.188474	0.519372	1.295	6.22939e-05	CAL0000222801	Has domain(s) with predicted DNA binding activity, role in regulation of transcription, DNA-templated and nucleus localization	CAL0000222801	C4_05110C_A	HAP41	CAL0000186447
B9J08_004828	-1.94509	0.000188814	-1.90516	0.000222425	-0.190293	0.613898	-1.30084	0.0190371	CAL0000220053	Has domain(s) with predicted catalytic activity and role in cellular metabolic process
B9J08_001666	1.50082	1.98773e-19	1.28903	2.51764e-17	-0.20349	0.302836	-0.0741593	0.845648	CAL0000219779	Ortholog of Debaryomyces hansenii CBS767 : DEHA2E02816g, Pichia stipitis Pignal : PICST_28803, Candida guilliermondii ATCC 6260 : PGUG_00119 and Candida lusitaniae ATCC 42720 : CLUG_00767
B9J08_002821	1.15827	2.75801e-08	0.937501	1.69263e-08	-0.209821	0.264629	-0.0704717	0.826755	CAL0000222705	Ortholog(s) have ubiquitin protein ligase activity, role in protein import into peroxisome matrix, protein monoubiquitination and integral component of peroxisomal membrane, peroxisomal importomer complex localization	CAL0000222705	C2_01150W_A	PEX12	CAL0000185265
B9J08_001034	-1.1624	0.00637665	-0.0895188	0.855252	-0.21517	0.571315	0.0209534	0.978128	CAL0000222161	Ortholog(s) have role in ascospore wall assembly and cytoplasm localization	CAL0000222161	C7_02650W_A	TEP1	CAL0000179965
B9J08_005205	1.40741	1.48341e-17	1.05814	1.60503e-08	-0.225281	0.193704	-0.105323	0.789571	CAL0000220957	Ortholog(s) have role in axial cellular bud site selection and cell division site, cellular bud neck, cellular bud neck septin ring, incipient cellular bud site, integral component of plasma membrane localization	CAL0000220957	C4_04170C_A	AXL2	CAL0000174439
B9J08_004805	-1.21503	2.20149e-08	-0.767453	6.46943e-05	-0.225348	0.19244	-0.157674	0.563062	CAL0000220345	Ortholog(s) have protein-macromolecule adaptor activity, ubiquitin protein ligase binding activity and role in positive regulation of ubiquitin-dependent endocytosis, regulation of intracellular transport	CAL0000220345	C6_03180C_A		CAL0000176604
B9J08_000684	-2.46292	4.41474e-11	-2.68277	3.45011e-22	-0.230901	0.319934	-0.105193	0.787559	CAL0000224945	Ortholog(s) have DNA-binding transcription factor activity, RNA polymerase II-specific, RNA polymerase II transcription regulatory region sequence-specific DNA binding activity	CAL0000224945	CR_00630W_A		CAL0000178228
B9J08_000579	1.02663	0.000669548	0.529579	0.0300426	-0.234964	0.319934	-1.0011	0.00283401	CAL0000219205	Ortholog of C. albicans SC5314 : CR_07700W_A, C. dubliniensis CD36 : Cd36_33350, C. parapsilosis CDC317 : CPAR2_701900 and Candida tenuis NRRL Y-1498 : CANTEDRAFT_114821	CAL0000219205	CR_07700W_A		CAL0000201015
B9J08_001115	-0.58219	0.0725808	-0.536727	0.122679	-0.234993	0.434446	-1.06751	0.0248981	CAL0000217557	Ortholog(s) have role in karyogamy involved in conjugation with cellular fusion and endoplasmic reticulum membrane localization	CAL0000217557	C6_01010W_A	KAR5	CAL0000183563
B9J08_000247	-1.00302	2.18087e-05	-1.39228	9.54951e-16	-0.23824	0.107493	-0.262116	0.258545	CAL0000220927	Ortholog(s) have inositol phosphoceramide synthase regulator activity, role in inositol phosphoceramide metabolic process and inositol phosphoceramide synthase complex, integral component of Golgi membrane localization	CAL0000220927	C1_10960W_A		CAL0000188976
B9J08_002334	1.2339	1.63322e-07	1.3141	1.61219e-15	-0.242771	0.186245	-0.24691	0.245912	CAL0000220279	Ortholog of C. albicans SC5314 : C2_06990W_A, C. dubliniensis CD36 : Cd36_21280, C. parapsilosis CDC317 : CPAR2_406680, Debaryomyces hansenii CBS767 : DEHA2D07612g and Pichia stipitis Pignal : PICST_62360	CAL0000220279	C2_06990W_A		CAL0000184454
B9J08_004600	1.58399	6.81885e-08	1.25779	1.01904e-11	-0.248075	0.303008	-0.580032	0.119142	CAL0000224725	Has domain(s) with predicted acyltransferase activity, transferring groups other than amino-acyl groups, oxidoreductase activity, zinc ion binding activity	CAL0000224725	C2_04480W_A		CAL0000182046
B9J08_004884	-1.50296	0.00873062	-1.45704	0.0313317	-0.251514	0.617856	-0.910084	0.219191	CAL0000218071	Has domain(s) with predicted hydrolase activity
B9J08_002315	-1.22526	5.47278e-05	-0.823507	0.00130454	-0.251776	0.397493	0.538189	0.0778209	CAL0000225995	Ortholog(s) have role in ER-dependent peroxisome organization, endoplasmic reticulum inheritance, endoplasmic reticulum tubular network maintenance and endoplasmic reticulum tubular network organization, more	CAL0000225995	C4_04800W_A		CAL0000195123
B9J08_001484	0.927122	0.0073637	1.16009	3.8056e-06	-0.257366	0.308805	-1.4391	0.000302161	CAL0000221397	Ortholog(s) have acetyl-CoA C-acyltransferase activity, mRNA binding activity, role in fatty acid beta-oxidation and mitochondrial intermembrane space, peroxisomal matrix, peroxisome localization	CAL0000221397	CR_00150C_A	POT1	CAL0000176675
B9J08_003216	-1.09241	0.000378808	-0.661379	3.37803e-08	-0.260937	0.098014	0.248545	0.128184	CAL0000222679	Ortholog(s) have ferrous iron binding, peptidyl-proline dioxygenase activity, poly(A) binding activity	CAL0000222679	C4_05460C_A	OFD1	CAL0000194379
B9J08_005545	-0.847626	9.48054e-05	0.383247	0.0374162	-0.269513	0.186221	1.62711	1.55841e-22	CAL0000221313	Ortholog of C. albicans SC5314 : C4_00130W_A/RBT5, C. dubliniensis CD36 : Cd36_40190, C. parapsilosis CDC317 : CPAR2_402920 and Candida tenuis NRRL Y-1498 : CANTEDRAFT_104115	CAL0000221313	C4_00130W_A	RBT5	CAL0000195131
B9J08_002216	-2.03973	9.86477e-10	-1.48412	2.56392e-10	-0.27174	0.169599	0.793208	0.00254388	CAL0000225445	Ortholog of C. albicans SC5314 : C4_02740W_A, C. dubliniensis CD36 : Cd36_42610, C. parapsilosis CDC317 : CPAR2_400250 and Candida tenuis NRRL Y-1498 : CANTEDRAFT_113134	CAL0000225445	C4_02740W_A		CAL0000185914
B9J08_000361	1.43552	5.69362e-07	0.69695	0.00726581	-0.272129	0.309869	-0.548521	0.141367	CAL0000224593	Protein of unknown function
B9J08_003375	-0.883244	4.8194e-06	-1.0187	8.24861e-13	-0.272698	0.0672058	-0.427725	0.0722963	CAL0000221711	Ortholog of C. albicans SC5314 : C1_04510W_A, C. dubliniensis CD36 : Cd36_04250, C. parapsilosis CDC317 : CPAR2_105260 and Candida tenuis NRRL Y-1498 : CANTEDRAFT_113974	CAL0000221711	C1_04510W_A		CAL0000190911
B9J08_001853	-1.02118	8.58119e-08	-0.706236	0.00211159	-0.287263	0.0402435	-0.272388	0.147744	CAL0000218437	Ortholog of S. cerevisiae : FMP52, C. albicans SC5314 : C1_10280C_A, C. glabrata CBS138 : CAGL0H09768g, C. dubliniensis CD36 : Cd36_09680 and C. parapsilosis CDC317 : CPAR2_804800	CAL0000218437	C1_10280C_A		CAL0000198473
B9J08_004853	1.2231	9.7579e-12	0.921633	6.03494e-10	-0.295741	0.0885453	0.213644	0.387132	CAL0000221857	Ortholog(s) have DNA secondary structure binding, cohesin loading activity, double-stranded DNA binding, minor groove of adenine-thymine-rich DNA binding, topological DNA co-entrapment activity	CAL0000221857	CR_03680C_A	SMC1	CAL0000179192
B9J08_000725	-1.1314	3.19538e-13	-0.821979	1.25359e-09	-0.301675	0.0307015	-0.248284	0.185195	CAL0000225771	Ortholog(s) have poly(A)-specific ribonuclease activity, role in nuclear-transcribed mRNA poly(A) tail shortening, postreplication repair and PAN complex localization	CAL0000225771	C1_09070W_A		CAL0000194881
B9J08_002491	-1.31167	6.95773e-16	-1.08184	4.11585e-22	-0.308589	0.0297059	0.0805888	0.655631	CAL0000223499	Ortholog(s) have role in pigment metabolic process involved in developmental pigmentation
B9J08_001028	0.862459	5.49625e-08	1.00402	1.99393e-11	-0.310868	0.0558512	0.540988	0.00475161	CAL0000224547	Ortholog of C. albicans SC5314 : C7_02540W_A, C. dubliniensis CD36 : Cd36_72280, C. parapsilosis CDC317 : CPAR2_703040 and Candida tenuis NRRL Y-1498 : CANTEDRAFT_125842	CAL0000224547	C7_02540W_A		CAL0000195483
B9J08_004610	-1.07291	2.13191e-06	-0.919712	5.56276e-06	-0.31117	0.126224	-0.166252	0.581142	CAL0000217275	Ortholog(s) have 4 iron, 4 sulfur cluster binding, ATPase, iron ion binding activity, role in iron-sulfur cluster assembly, tRNA wobble uridine modification and Nbp35-Cfd1 ATPase complex, cytoplasm, nucleus localization	CAL0000217275	C4_05170C_A	NBP35	CAL0000200032
B9J08_001469	1.76385	2.59723e-22	1.44415	3.10748e-21	-0.316138	0.134719	0.23836	0.42848	CAL0000216871	Protein involved in S phase checkpoint	CAL0000216871	C1_11440C_A	GIN1	CAL0000186065
B9J08_003194	-1.14842	5.75342e-13	-1.02216	1.34641e-09	-0.31853	0.0444816	-0.193505	0.372901	CAL0000216411	Ortholog of S. cerevisiae : YPL162C, C. albicans SC5314 : C2_01190C_A, C. glabrata CBS138 : CAGL0M02057g, C. dubliniensis CD36 : Cd36_16070 and C. parapsilosis CDC317 : CPAR2_213850	CAL0000216411	C2_01190C_A		CAL0000186912
B9J08_004692	1.11287	7.32675e-07	0.661491	9.80035e-06	-0.322407	0.052331	-0.269796	0.290721	CAL0000221463	Has domain(s) with predicted transmembrane transporter activity, role in transmembrane transport and integral component of membrane, membrane localization	CAL0000221463	CR_03850W_A	HGT3	CAL0000177617
B9J08_002579	-1.19095	0.0062794	-1.38624	0.000158876	-0.325593	0.320991	-0.573619	0.217119	CAL0000218841	Protein of unknown function
B9J08_002972	-1.48293	6.43863e-29	-1.35561	1.98918e-14	-0.325857	0.0163329	-0.513565	0.00715782	CAL0000218441	Ortholog(s) have peptide-methionine (R)-S-oxide reductase activity, role in cellular response to oxidative stress and mitochondrion localization	CAL0000218441	C1_01040W_A		CAL0000183037
B9J08_001408	-1.01126	6.56758e-13	-0.835133	9.34188e-14	-0.326438	0.00526032	-0.0161428	0.949182	CAL0000218521	Has domain(s) with predicted role in cell redox homeostasis	CAL0000218521	C4_02450W_A		CAL0000191543
B9J08_002683	-0.527548	0.0476716	-1.08195	1.69763e-09	-0.327744	0.0355716	-0.385199	0.122077	CAL0000219901	Has domain(s) with predicted catalytic activity, pyridoxal phosphate binding activity and role in biosynthetic process	CAL0000219901	CR_00130C_A		CAL0000184842
B9J08_004914	1.14141	2.51596e-09	1.00897	5.33115e-12	-0.330083	0.0175273	0.131009	0.557431	CAL0000217819	Ortholog(s) have aconitate hydratase activity, double-stranded DNA binding, single-stranded DNA binding activity and role in mitochondrial genome maintenance, tricarboxylic acid cycle	CAL0000217819	CR_08210C_A	ACO1	CAL0000182282
B9J08_002066	-0.810578	3.85312e-05	-1.05016	1.06654e-08	-0.332673	0.0396128	0.0463471	0.877899	CAL0000218355	Ortholog(s) have G protein-coupled receptor activity, glucose binding activity	CAL0000218355	C5_01250W_A	GPR1	CAL0000183307
B9J08_001220	0.998719	1.11748e-05	0.478386	0.0121796	-0.345137	0.139359	-0.374327	0.266322	CAL0000220427	Ortholog(s) have role in DNA repair, establishment of mitotic sister chromatid cohesion, maintenance of DNA repeat elements, meiotic chromosome segregation and mitotic sister chromatid cohesion, more	CAL0000220427	C2_06130W_A	CSM3	CAL0000183710
B9J08_002715	-1.02378	4.70601e-05	-1.13131	9.9281e-18	-0.350382	0.0109404	0.138598	0.480237	CAL0000219457	Ortholog(s) have borate efflux transmembrane transporter activity, role in borate transport, protein targeting to vacuole and fungal-type vacuole, plasma membrane localization	CAL0000219457	C4_06370C_A		CAL0000180076
B9J08_004615	-1.85899	1.36267e-05	-1.94128	3.68426e-06	-0.35254	0.241201	-0.297954	0.531678	CAL0000222637	Protein of unknown function
B9J08_004366	-1.77948	5.07614e-23	-1.2438	0.000193339	-0.360327	0.00137099	0.205946	0.494184	CAL0000225507	Protein of unknown function
B9J08_002005	1.27608	5.3785e-10	1.65213	9.42228e-52	-0.363298	0.0123528	-0.562696	0.00353101	CAL0000222915	Ortholog(s) have sphinganine-1-phosphate aldolase activity and role in calcium-mediated signaling, cellular response to starvation, sphingolipid metabolic process	CAL0000222915	C3_03680W_A		CAL0000198326
B9J08_001519	-3.24692	4.04896e-05	-4.2407	3.44681e-05	-0.363788	0.465943	0.679854	0.240771	CAL0000217687	Has domain(s) with predicted transmembrane transporter activity, role in transmembrane transport and integral component of membrane localization
B9J08_003955	1.19754	3.35226e-08	1.25176	1.24174e-12	-0.366794	0.038401	0.815859	0.00244138	CAL0000224011	Has domain(s) with predicted nucleic acid binding activity	CAL0000224011	C3_04580C_A	STP1	CAL0000188272
B9J08_005515	1.52126	2.72038e-15	1.12406	6.4895e-14	-0.369305	0.0345487	0.42592	0.13808	CAL0000223397	Ortholog(s) have DNA replication origin binding, DNA-directed DNA polymerase activity, chromatin binding, single-stranded DNA binding activity	CAL0000223397	C3_04300C_A	POL1	CAL0000174261
B9J08_001079	-0.824824	0.000108946	-1.09024	2.42679e-08	-0.369704	0.0450807	0.28555	0.267789	CAL0000219763	Ortholog(s) have transmembrane signaling receptor activity, role in Rho protein signal transduction, fungal-type cell wall organization, response to heat and cellular bud, site of polarized growth localization	CAL0000219763	C6_02670C_A	WSC2	CAL0000182898
B9J08_004112	-1.16968	1.8089e-06	-1.20209	1.72869e-05	-0.370181	0.0820465	-0.493312	0.184148	CAL0000218251	Putative cell-surface adhesin, similar to C. albicans Als3p
B9J08_000030	-0.111912	0.669458	-0.374278	0.0945441	-0.376766	0.100826	1.577	4.61063e-08	CAL0000218855	Ortholog of C. albicans SC5314 : CR_00310C_A, C. dubliniensis CD36 : Cd36_25350, C. parapsilosis CDC317 : CPAR2_800410 and Candida tenuis NRRL Y-1498 : CANTEDRAFT_114085	CAL0000218855	CR_00310C_A		CAL0000193859
B9J08_002363	0.529607	0.00487078	1.09507	8.36705e-18	-0.395769	0.00766431	0.594853	0.000129247	CAL0000217691	Ortholog(s) have mitochondrial nucleoid, mitochondrial oxoglutarate dehydrogenase complex localization	CAL0000217691	C3_00880W_A	KGD1	CAL0000193211
B9J08_002992	-2.25322	5.42937e-14	-2.0051	4.1753e-16	-0.408888	0.0850661	-0.622976	0.0827189	CAL0000220193	Has domain(s) with predicted metallopeptidase activity
B9J08_001518	-0.989104	7.88651e-05	-1.11409	9.70181e-07	-0.40997	0.0569288	-0.196948	0.574638	CAL0000219483	Ortholog(s) have aspartic-type endopeptidase activity
B9J08_002682	-1.15341	1.40708e-14	-0.848867	1.22152e-06	-0.416733	0.00234146	0.226283	0.224517	CAL0000221649	Ortholog(s) have MAP kinase activity, protein serine/threonine kinase activity	CAL0000221649	CR_00120C_A	MKC1	CAL0000183747
B9J08_002593	-0.47169	0.220675	-1.25384	5.48165e-08	-0.416971	0.0548898	-0.712544	0.00204933	CAL0000226143	Protein of unknown function
B9J08_003568	-0.450226	0.550577	-2.34081	0.0122122	-0.419546	0.558844	0.143227	0.898782	CAL0000224441	Ortholog(s) have alditol:NADP+ 1-oxidoreductase activity, aldo-keto reductase (NADP) activity, glycerol dehydrogenase [NAD(P)+] activity, mRNA binding, oxidoreductase activity	CAL0000224441	C3_07340W_A	GCY1	CAL0000178508
B9J08_004769	-1.35178	7.21546e-05	-1.52409	1.24092e-12	-0.422022	0.0396128	0.885906	0.000586537	CAL0000221501	Ortholog(s) have protein tag activity, role in meiotic cell cycle, protein ubiquitination and peroxisome localization	CAL0000221501	C3_07270C_A	UBI4	CAL0000186339
B9J08_004076	-0.737014	0.00181848	-1.00075	2.14855e-12	-0.432094	0.000672514	-0.31878	0.210175	CAL0000223195	Ortholog(s) have uracil phosphoribosyltransferase activity and role in pyrimidine-containing compound salvage	CAL0000223195	C5_03390C_A	FUR1	CAL0000201707
B9J08_002937	-0.770799	3.06248e-07	-1.15773	5.80541e-15	-0.441028	0.00138645	-0.507035	0.0717223	CAL0000221661	Ortholog(s) have ubiquitin binding activity, role in mitotic DNA integrity checkpoint signaling, positive regulation of protein autoubiquitination and mitotic checkpoint complex localization	CAL0000221661	C5_03240W_A	BUB3	CAL0000179049
B9J08_004135	-1.37533	2.02955e-05	-0.973205	0.000604123	-0.447781	0.107565	0.0250529	0.964953	CAL0000221893	Has domain(s) with predicted nucleic acid binding activity	CAL0000221893	C3_07730W_A	WOR4	CAL0000182523
B9J08_004601	1.23761	2.8892e-08	0.851433	1.05017e-06	-0.448463	0.00655439	0.567014	0.0549767	CAL0000227181	Ortholog(s) have CDP reductase activity, nucleoside diphosphate kinase activity, nucleotide binding, ribonucleoside-diphosphate reductase activity, thioredoxin disulfide as acceptor activity	CAL0000227181	C2_03160C_A	RNR1	CAL0000199428
B9J08_005003	-1.17829	4.20736e-06	-1.68729	4.29126e-19	-0.451479	0.00040238	-0.668004	0.006459	CAL0000221465	Ortholog(s) have protein serine/threonine kinase activity	CAL0000221465	C2_04980C_A	CKA2	CAL0000183692
B9J08_000857	1.54584	3.25967e-13	1.20759	6.06196e-13	-0.453767	0.0167451	0.243578	0.355299	CAL0000216635	Has domain(s) with predicted protein tyrosine/serine/threonine phosphatase activity and role in protein dephosphorylation	CAL0000216635	C4_05940W_A	PPS1	CAL0000196786
B9J08_003885	-0.389941	0.0354527	-1.02392	6.80514e-15	-0.46037	0.000339745	-0.110901	0.630512	CAL0000217533	Ortholog(s) have mannosyltransferase activity	CAL0000217533	C2_09150W_A	MIT1	CAL0000176496
B9J08_001716	-1.10833	2.48146e-05	-1.21426	2.70551e-10	-0.464361	0.00158914	-0.516875	0.0877398	CAL0000221175	Ortholog(s) have ATP-dependent activity, acting on RNA activity, role in generation of catalytic spliceosome for first transesterification step, snoRNA splicing and U2-type catalytic step 1 spliceosome localization	CAL0000221175	C3_04230W_A		CAL0000186259
B9J08_004871	1.0345	4.82166e-07	0.859229	1.24359e-05	-0.471349	0.00777818	0.00344943	0.992698	CAL0000224921	Ortholog of C. albicans SC5314 : C7_01500W_A, C. dubliniensis CD36 : Cd36_71340, C. parapsilosis CDC317 : CPAR2_301350 and Candida tenuis NRRL Y-1498 : CANTEDRAFT_114098	CAL0000224921	C7_01500W_A		CAL0000176950
B9J08_000073	-0.572357	0.00648071	-1.04062	2.59126e-06	-0.472319	0.00694872	-0.894071	8.94417e-05	CAL0000226333	Ortholog(s) have role in ethanol metabolic process and mitochondrial inner membrane localization	CAL0000226333	C2_06430C_A		CAL0000199251
B9J08_003271	-1.47005	2.18889e-21	-0.689839	0.000739695	-0.48273	0.000184987	-0.507732	0.006572	CAL0000225187	Ortholog(s) have L-aminoadipate-semialdehyde dehydrogenase activity and role in lysine biosynthetic process, lysine biosynthetic process via aminoadipic acid	CAL0000225187	C1_02820W_A	LYS2	CAL0000183678
B9J08_001757	-1.14964	2.85396e-07	-1.50272	4.50131e-14	-0.486308	0.0116467	-0.838666	0.00108202	CAL0000223667	Ortholog(s) have metalloendopeptidase activity and role in CAAX-box protein processing, peptide mating pheromone maturation involved in positive regulation of conjugation with cellular fusion	CAL0000223667	C4_04570W_A	RCE1	CAL0000185732
B9J08_000792	-1.31858	2.691e-13	-1.1509	1.98892e-09	-0.486794	0.00198866	-0.85746	7.41692e-06	CAL0000222661	Has domain(s) with predicted catalytic activity	CAL0000222661	C3_07760C_A		CAL0000198949
B9J08_001992	-0.943559	2.68849e-05	-1.0424	2.06221e-18	-0.490186	0.000339745	0.0229833	0.924815	CAL0000221599	Ortholog(s) have nuclear localization sequence binding activity, role in poly(A)+ mRNA export from nucleus, protein import into nucleus and cytoplasm, mitotic spindle, nuclear periphery, nucleus localization	CAL0000221599	C7_04030C_A	KAP120	CAL0000185596
B9J08_004082	-0.932571	5.11681e-09	-1.17667	3.8906e-20	-0.508429	0.000720695	-0.35452	0.0921815	CAL0000226273	Ortholog(s) have transferase activity, transferring phosphorus-containing groups activity and role in mannosyl diphosphorylinositol ceramide metabolic process, sphingolipid biosynthetic process	CAL0000226273	C1_09120W_A	IPT1	CAL0000180770
B9J08_000798	-1.01914	4.49274e-07	-0.977539	2.44433e-07	-0.511555	0.00257199	0.151034	0.616141	CAL0000226745	Ortholog of C. albicans SC5314 : C7_00360W_A/DFI1, C. dubliniensis CD36 : Cd36_70570, C. parapsilosis CDC317 : CPAR2_301600 and Debaryomyces hansenii CBS767 : DEHA2F13376g	CAL0000226745	C7_00360W_A	DFI1	CAL0000194442
B9J08_001487	-1.61876	6.1834e-05	-1.66794	1.45591e-09	-0.512111	0.00509575	0.232842	0.399393	CAL0000220077	Has domain(s) with predicted transmembrane transporter activity, role in transmembrane transport and integral component of membrane localization
B9J08_001908	-1.13563	5.45766e-11	-1.17416	1.21471e-13	-0.516074	0.000965004	-0.202328	0.389325	CAL0000217411	Ortholog(s) have alpha-1,2-mannosyltransferase activity, role in N-glycan processing, cell wall mannoprotein biosynthetic process, protein O-linked glycosylation and Golgi apparatus localization	CAL0000217411	C3_01830C_A	MNT2	CAL0000188888
B9J08_005516	-1.09502	0.0411445	-0.238128	0.756753	-0.516606	0.3523	-0.569078	0.508533	CAL0000220919	Ortholog(s) have 4-hydroxyphenylpyruvate dioxygenase activity and role in aromatic amino acid family biosynthetic process	CAL0000220919	C2_06350C_A		CAL0000180732
B9J08_004725	-1.25095	2.97079e-07	-1.22361	1.7673e-08	-0.518832	0.0104303	0.193805	0.571233	CAL0000223709	Has domain(s) with predicted transmembrane transporter activity, role in transmembrane transport and membrane localization	CAL0000223709	C5_03480C_A		CAL0000179770
B9J08_004450	-1.7777	8.12441e-06	-1.04555	0.0107545	-0.526926	0.140612	-0.869203	0.084824	CAL0000225955	Ortholog(s) have role in thiamine biosynthetic process
B9J08_003734	2.59644	0.0365159	2.9219	0.0034861	-0.5278	0.277455	-0.480514	0.546825	CAL0000225873	Has domain(s) with predicted role in transmembrane transport and membrane localization
B9J08_001632	-1.2571	3.52503e-11	-1.07532	2.13163e-14	-0.546913	5.79862e-05	-0.149768	0.465613	CAL0000228043	Ortholog(s) have RNA binding, transcription regulatory region RNA binding activity	CAL0000228043	C6_02600W_A	NAB3	CAL0000196610
B9J08_003453	-1.17457	2.15559e-09	-0.757091	5.1811e-07	-0.550462	3.47259e-06	0.0862883	0.608436	CAL0000216895	Ortholog(s) have calmodulin binding, calmodulin-dependent protein kinase activity, protein kinase activity	CAL0000216895	C2_10260C_A	CMK2	CAL0000178532
B9J08_002149	-1.12523	3.30295e-10	-1.20593	8.24277e-18	-0.55575	0.000837129	-0.175552	0.396853	CAL0000218707	Ortholog(s) have role in fungal-type cell wall organization	CAL0000218707	C7_02300W_A	YPS7	CAL0000201831
B9J08_002489	1.02441	1.37749e-06	1.07966	1.68507e-09	-0.556467	0.0121464	-0.00559623	0.988393	CAL0000225213	Ortholog of C. albicans SC5314 : C5_03000C_A, C. dubliniensis CD36 : Cd36_52760, C. parapsilosis CDC317 : CPAR2_303150 and Candida tenuis NRRL Y-1498 : CANTEDRAFT_133407	CAL0000225213	C5_03000C_A		CAL0000185803
B9J08_000122	-1.0623	1.04611e-07	-1.13912	6.77539e-09	-0.557134	0.000481142	0.185409	0.675307	CAL0000220463	Has domain(s) with predicted heat shock protein binding, unfolded protein binding activity	CAL0000220463	CR_08420W_A		CAL0000183386
B9J08_002186	-1.25131	3.9286e-08	-1.29248	5.61755e-11	-0.561059	0.00642026	0.208671	0.443644	CAL0000220849	Ortholog(s) have (R)-carnitine transmembrane transporter activity, choline transmembrane transporter activity, ethanolamine transmembrane transporter activity	CAL0000220849	C2_00550W_A		CAL0000192010
B9J08_002655	-0.751403	0.215169	-1.57222	0.0189193	-0.56481	0.324041	-1.30191	0.113864	CAL0000225495	Ortholog of Candida lusitaniae ATCC 42720 : CLUG_03968
B9J08_001365	-1.72791	5.83722e-10	-1.76944	2.99662e-16	-0.565908	0.00489057	-0.185759	0.548559	CAL0000218329	Ortholog(s) have protein disulfide isomerase activity, protein-disulfide reductase activity, thiol oxidase activity, role in protein folding in endoplasmic reticulum and endoplasmic reticulum, endoplasmic reticulum membrane localization	CAL0000218329	C1_10040W_A	ERO1	CAL0000201231
B9J08_003110	-1.43559	2.06142e-07	-1.63395	1.07008e-15	-0.569109	0.00171143	0.437914	0.130873	CAL0000219883	Protein of unknown function
B9J08_000507	0.910949	9.86477e-10	1.08624	2.49051e-26	-0.572495	4.10454e-07	0.176394	0.213653	CAL0000219589	Has domain(s) with predicted flavin adenine dinucleotide binding, oxidoreductase activity, oxidoreductase activity, acting on the CH-CH group of donors activity and role in electron transport chain, tricarboxylic acid cycle	CAL0000219589	C4_06610C_A	SDH12	CAL0000176470
B9J08_001143	-1.77051	4.42585e-34	-1.63644	1.35284e-26	-0.57364	0.000693912	-0.203699	0.363733	CAL0000218155	Ortholog(s) have 2 iron, 2 sulfur cluster binding, ferrochelatase activity, role in heme biosynthetic process and mitochondrial inner membrane localization	CAL0000218155	C2_07490W_A	HEM15	CAL0000185155
B9J08_003608	-1.09173	3.73357e-08	-0.824838	1.64165e-06	-0.57464	0.000506619	-0.156233	0.492082	CAL0000219933	Ortholog of S. cerevisiae : YPL247C, C. albicans SC5314 : C1_08390C_A, C. glabrata CBS138 : CAGL0H00781g, C. dubliniensis CD36 : Cd36_07900 and C. parapsilosis CDC317 : CPAR2_207070	CAL0000219933	C1_08390C_A		CAL0000189537
B9J08_005028	-0.842126	0.00216981	-1.05405	7.39552e-08	-0.585429	0.00183237	0.516789	0.00330064	CAL0000224601	Ortholog(s) have allantoinase activity and role in allantoin assimilation pathway, purine nucleobase catabolic process	CAL0000224601	C3_00180C_A	DAL1	CAL0000178948
B9J08_005222	-1.06101	3.94797e-05	-1.07806	2.56521e-09	-0.587496	0.000279646	-0.128585	0.65574	CAL0000227539	Ortholog(s) have chromatin binding activity	CAL0000227539	C4_05230C_A		CAL0000185245
B9J08_005102	-0.76925	6.85949e-05	-0.422606	0.00612749	-0.59277	2.12096e-05	-0.243958	0.264482	CAL0000222501	Ortholog(s) have role in positive regulation of cellular response to hypoxia, regulation of protein glycosylation, sterol regulatory element binding protein cleavage	CAL0000222501	CR_05460W_A		CAL0000183045
B9J08_000388	-1.04333	6.1935e-05	-1.10752	5.24805e-05	-0.596973	0.0082473	0.465472	0.200583	CAL0000225403	Ortholog(s) have DNA-binding transcription factor activity, role in meiotic cell cycle, positive regulation of transcription by RNA polymerase II and nuclear chromosome localization	CAL0000225403	C2_00140W_A	NDT80	CAL0000201259
B9J08_002065	-0.80688	0.000810814	-1.16616	4.33177e-12	-0.600708	1.79806e-05	0.113171	0.729984	CAL0000219705	Has domain(s) with predicted transmembrane transporter activity, role in transmembrane transport and integral component of membrane localization	CAL0000219705	C5_01270W_A	SGE1	CAL0000189139
B9J08_002376	-1.02468	6.49827e-06	-1.15223	1.47748e-08	-0.601391	0.00101029	-0.647975	0.0350119	CAL0000216379	Ortholog(s) have role in mitochondrial genome maintenance, plasmid maintenance	CAL0000216379	C3_06600C_A		CAL0000200048
B9J08_002990	-1.01366	8.24193e-06	-1.65869	6.92962e-17	-0.602303	0.000646707	-0.342662	0.243661	CAL0000223681	Has domain(s) with predicted catalytic activity, sulfuric ester hydrolase activity and role in metabolic process	CAL0000223681	C3_02360C_A		CAL0000199840
B9J08_003724	-1.07271	6.91206e-16	-0.50969	6.37412e-06	-0.604017	2.19314e-07	0.0230939	0.920431	CAL0000225467	Ortholog(s) have tetrahydrofolylpolyglutamate synthase activity, role in one-carbon metabolic process and cytoplasm, mitochondrion localization	CAL0000225467	C2_04380C_A		CAL0000187593
B9J08_001204	-0.474562	0.0456929	-0.967021	4.25133e-06	-0.605972	0.00159858	-1.07363	0.00483588	CAL0000223393	Ortholog(s) have SUMO binding, SUMO ligase activity, metalloendopeptidase activity, metallopeptidase activity	CAL0000223393	C3_02970C_A		CAL0000177841
B9J08_000014	-0.877131	8.70017e-06	-1.36028	3.64078e-19	-0.623368	7.46339e-05	-0.587465	0.0366269	CAL0000225565	Ortholog of C. albicans SC5314 : C1_04350C_A, C. dubliniensis CD36 : Cd36_04100, C. parapsilosis CDC317 : CPAR2_105150, Debaryomyces hansenii CBS767 : DEHA2D13200g and Pichia stipitis Pignal : PICST_32772	CAL0000225565	C1_04350C_A		CAL0000193115
B9J08_000184	0.695778	0.00101354	1.13917	5.82243e-17	-0.631014	4.38443e-05	0.21729	0.26259	CAL0000226247	Ortholog(s) have enzyme activator activity, phospholipid binding activity and role in actin filament organization, actin nucleation, clathrin-dependent endocytosis, endocytosis, response to salt stress	CAL0000226247	C3_01500C_A	BZZ1	CAL0000177665
B9J08_000010	1.06293	2.16164e-07	1.05801	8.12004e-11	-0.634295	0.000784362	-0.330628	0.131818	CAL0000223233	Ortholog(s) have carnitine O-acetyltransferase activity, role in acetate catabolic process, carbon utilization, carnitine metabolic process, fatty acid catabolic process and mitochondrion, peroxisome localization	CAL0000223233	C4_02020W_A	CAT2	CAL0000184947
B9J08_004100	3.50722	2.81808e-54	1.61219	4.46828e-07	-0.634748	0.000142803	-0.0522763	0.888217	CAL0000223013	Protein of unknown function
B9J08_004004	-1.02563	1.87765e-09	-0.978218	5.06473e-10	-0.639609	5.17463e-06	-0.424751	0.0456196	CAL0000223655	Ortholog(s) have role in endoplasmic reticulum to Golgi vesicle-mediated transport	CAL0000223655	C3_00470W_A		CAL0000184502
B9J08_000469	0.64485	0.000405532	1.23342	3.5491e-35	-0.647691	1.06479e-09	0.490819	0.000292527	CAL0000220863	Ortholog(s) have role in 2-oxoglutarate metabolic process and mitochondrial nucleoid, mitochondrial oxoglutarate dehydrogenase complex localization	CAL0000220863	CR_07420W_A	KGD2	CAL0000176210
B9J08_002537	-2.3088	8.96143e-21	-1.09192	0.00156379	-0.65057	9.461e-07	-0.162763	0.337059	CAL0000224987	Ortholog(s) have trans-aconitate 3-methyltransferase activity and cytosol localization	CAL0000224987	C1_05830W_A		CAL0000185094
B9J08_002643	-1.46692	1.95804e-08	-1.48152	2.34562e-10	-0.650871	0.00102339	1.10157	6.48214e-08	CAL0000225085	Ortholog of S. cerevisiae : YNL208W, C. albicans SC5314 : C3_05710W_A/RCT1, C. glabrata CBS138 : CAGL0K04719g, C. dubliniensis CD36 : Cd36_85650 and C. parapsilosis CDC317 : CPAR2_807040	CAL0000225085	C3_05710W_A	RCT1	CAL0000178441
B9J08_000098	-1.09918	3.19734e-12	-1.03842	2.8642e-16	-0.656332	1.04597e-07	-0.200366	0.223597	CAL0000219281	Ortholog(s) have GTP binding, GTPase activity	CAL0000219281	CR_08060C_A	VPS21	CAL0000181874
B9J08_000494	-1.02481	9.33056e-14	-0.899773	4.97481e-11	-0.658787	1.15216e-07	-0.238687	0.216899	CAL0000221421	Ortholog(s) have glycerol-3-phosphate transmembrane transporter activity, inorganic phosphate transmembrane transporter activity	CAL0000221421	C1_02050C_A	PHO91	CAL0000176776
B9J08_002144	-0.995779	1.57317e-09	-0.645652	5.06998e-05	-0.662634	3.85296e-06	-0.374459	0.0269112	CAL0000221729	Ortholog(s) have role in post-Golgi vesicle-mediated transport	CAL0000221729	C7_02350C_A		CAL0000176532
B9J08_004447	-1.0418	0.000287519	-1.07145	3.10251e-05	-0.66865	0.0048981	-0.0300175	0.958697	CAL0000225583	Has domain(s) with predicted glycosyltransferase activity and role in protein glycosylation
B9J08_000447	0.273273	0.534671	-1.54112	1.8511e-05	-0.681642	0.0270143	-0.491023	0.338919	CAL0000223503	Has domain(s) with predicted DNA binding, nucleic acid binding, zinc ion binding activity and role in DNA repair	CAL0000223503	CR_07060C_A	CRZ2	CAL0000189549
B9J08_002241	-0.657943	0.00861695	-1.00706	5.26135e-06	-0.68558	0.00932747	-0.132471	0.713506	CAL0000216599	Protein of unknown function
B9J08_005094	-1.00749	0.00014392	-0.915422	8.25728e-06	-0.690128	0.000465001	0.0443535	0.905305	CAL0000225947	Ortholog(s) have G-protein beta-subunit binding activity and role in pheromone-dependent signal transduction involved in conjugation with cellular fusion	CAL0000225947	C7_01730C_A	STE18	CAL0000198617
B9J08_000252	-1.0245	5.47229e-09	-0.93791	1.38064e-07	-0.69077	3.12269e-07	-0.100032	0.724915	CAL0000221289	Ortholog(s) have role in fungal-type cell wall biogenesis and integral component of endoplasmic reticulum membrane localization	CAL0000221289	C1_10830W_A	BIG1	CAL0000189708
B9J08_004941	-1.57948	3.65498e-26	-1.10363	9.82596e-12	-0.698005	1.45095e-07	-0.229828	0.347387	CAL0000223375	Ortholog(s) have indole-3-acetaldehyde reductase (NADH) activity, indole-3-acetaldehyde reductase (NADPH) activity, oxidoreductase activity, acting on NAD(P)H, NAD(P) as acceptor activity
B9J08_000480	-1.00773	4.5546e-12	-0.69118	2.31337e-06	-0.70312	3.88155e-08	0.013677	0.957475	CAL0000224833	Ortholog(s) have ATPase, protein phosphatase regulator activity, protein-macromolecule adaptor activity, ubiquitin binding activity	CAL0000224833	C1_10790W_A	CDC48	CAL0000177910
B9J08_000287	-2.79269	4.5729e-19	-2.76318	2.12901e-29	-0.70674	0.000984269	0.461714	0.0667395	CAL0000220361	Has domain(s) with predicted GTP binding, GTPase activity, role in protein transport, signal transduction, small GTPase mediated signal transduction and intracellular anatomical structure, membrane localization	CAL0000220361	C3_04480C_A	RAS2	CAL0000181665
B9J08_002384	-1.23278	3.34859e-15	-1.34108	1.24114e-23	-0.719833	4.3327e-09	-0.310733	0.173705	CAL0000220889	Ortholog of C. albicans SC5314 : C3_06540C_A, C. dubliniensis CD36 : Cd36_86510, C. parapsilosis CDC317 : CPAR2_206110 and Candida tenuis NRRL Y-1498 : CANTEDRAFT_112184	CAL0000220889	C3_06540C_A		CAL0000190629
[truncated: 983 more rows]

## Sheet: selected all conditions
	B8441.Malic.acid.vs.Glucoselog2FoldChange	B8441.Malic.acid.vs.Glucosepadj	B8441.α.ketoglutarate.vs.Glucoselog2FoldChange	B8441.α.ketoglutarate.vs.Glucosepadj	B8441.Proline.vs.Glucoselog2FoldChange	B8441.Proline.vs.Glucosepadj	B8441.Dipeptides.vs.Glucoselog2FoldChange	B8441.Dipeptides.vs.Glucosepadj			Auris.name	Albicans.chrome	Albicans.gene	Albicans.name
[truncated: 2,387 more rows]

[truncated: 5 more sheets: shared in all C-sources, malic acid specific, a-KG specific, proline specific, dipeptides specific]
