# Supplementary material for: High-Throughput Profiling of Candida auris Isolates Reveals Clade-Specific Metabolic Differences
Source: Microbiol Spectr. 2023 Apr 25;11(3):e00498-23. doi: 10.1128/spectrum.00498-23 (PMC10269459; doi:10.1128/spectrum.00498-23)
Supplement: Supplemental file 6 — Supplemental material. Download spectrum.00498-23-s0006.xlsx, XLSX file, 0.01 MB [file spectrum.00498-23-s0006.xlsx]

## Sheet: Tabelle1
Table S5: Transcriptional induced gene families in C. auris.
The genome of C. auris contains C. albicans and S. cerevisiae orthologs or “best hit” of nutrient transporter genes, such as the oligopeptide transporters (OPT) and the nicotinic acid transporter (TNA1) genes. The expression levels of each gene in the respective conditions are listed with non-significant changes listed as NS.
C. auris gene	S. cerevisiae gene	C. albicans gene	malic acid vs. glucose	α-KG vs. glucose	proline vs. glucose	dipeptides vs. glucose
B9J08_005345	TNA1 (ortholog)	TNA1 (orf19.4335) (ortholog)	7.47	5.53	5.72	NS
B9J08_004243	TNA1 (best hit)	orf19.3232 (ortholog)	2.21	1.18	NS	-1.52
B9J08_004893	TNA1 (best hit)	orf19.3232 (best hit)	6.54	4.58	6.61	NS
B9J08_005570	TNA1 (best hit)	TNA1 (orf19.4335) (best hit)	6.84	6.57	6.02	NS
B9J08_005571	TNA1 (best hit)	TNA1 (orf19.4335) (best hit)	6.13	4.95	3.31	NS
B9J08_005572	TNA1 (best hit)	TNA1 (orf19.4335) (best hit)	NS	NS	NS	NS
B9J08_002297	TNA1 (best hit)	TNA1 (orf19.4335) (best hit)	0.9	0.01	1.83	-1.48
B9J08_002974	TNA1 (best hit)	orf19.2397 (VHT1) (ortholog)	-6.24	-5.53	-5.04	0.82
B9J08_004243	TNA1 (best hit)	orf19.3232 (ortholog)	2.11	1.18	NS	-1.52
B9J08_004448	TNA1 (best hit)	orf19.2397 (VHT1) (best hit)	-2.79	-2.85	0.72	0.83
B9J08_004893	TNA1 (best hit)	orf19.3232 (best hit)	6.54	4.58	6.61	NS
B9J08_001998	OPT1 (best hit)	OPT1 (orf19.2602) (best hit)	-4.04	-2.26	-2.46	NS
B9J08_004066	OPT1 (best hit)	OPT1 (orf19.2602) (best hit)	NS	NS	1.46	1.57
B9J08_004562	OPT1 (best hit)	OPT1 (orf19.2602) (best hit)	-1.13	-2.27	NS	1.63
B9J08_004602	OPT1 (ortholog)	OPT1 (orf19.2602) (ortholog)	4.28	3.41	3.32	1.54
B9J08_001293	OPT2 (best hit)	OPT6 (orf19.4655) (ortholog)	NS	NS	NS	NS
B9J08_003413	OPT2 (best hit)	OPT7 (orf19.5673) (ortholog)	1.4	1.18	1.08	NS
B9J08_004479	OPT2 (best hit)	OPT5 (orf19.5121) (best hit)	NS	NS	NS	NS
B9J08_004537	OPT2 (best hit)	OPT2 (orf19.3746) (best hit)	NS	NS	NS	NS
B9J08_004538	OPT2 (best hit)	OPT3 (orf19.3749) (best hit)	-2.2	-2.35	-2.33	3.27
B9J08_004544	OPT2 (best hit)	OPT2 (orf19.3746) (best hit)	-5.34	-4.39	-6.12	-0.7
B9J08_004545	OPT2 (best hit)	OPT2 (orf19.3746) (ortholog)	-1.79	-2.1	0.98	-0.87
B9J08_004560	OPT2 (best hit)	OPT3 (orf19.3749) (best hit)	-2.2	-2.35	-2.33	3.27
B9J08_003659		OPT8 (orf19.5770) (ortholog)	NS	NS	1.41	NS
